# Supplementary material for: Comparative Analysis of Salt Responsive MicroRNAs in Two Sweetpotato [Ipomoea batatas (L.) Lam.] Cultivars With Different Salt Stress Resistance
Source: Front Plant Sci. 2022 Jul 7;13:879819. doi: 10.3389/fpls.2022.879819 (PMC9302446; doi:10.3389/fpls.2022.879819)
Supplement: Supplementary file 1 [file Data_Sheet_1.ZIP]

Archive with 8 entries (8 files):
- Table S2. Summary of sweetpotato transcriptome data.xls
- Table S3. Summary of sRNA sequencing data of sweetpotato.xls
- Table S4. Identification of known miRNAs by high-throughput sequence.xls
- Table S5. Identification of novel miRNAs by high-throughput sequence.xls
- Table S6. Summary of the comparison of between the control and salt libraries of roots and leaves of two sweetpotato.xls
- Table S7. Target prediction results of miRNAs in sweetpotato.xls
- Table S8. GO terms for differentially expressed miRNA target genes.xls
- Table S1. Primer sequences used for qRT-PCR.xls
