# Supplementary material for: Comparative Analysis of Salt Responsive MicroRNAs in Two Sweetpotato [Ipomoea batatas (L.) Lam.] Cultivars With Different Salt Stress Resistance
Source: Front Plant Sci. 2022 Jul 7;13:879819. doi: 10.3389/fpls.2022.879819 (PMC9302446; doi:10.3389/fpls.2022.879819)
Supplement: Supplementary file 1 [file Data_Sheet_1.ZIP › Table S2. Summary of sweetpotato transcriptome data.xls]

## Sheet: Sheet1
Table S2. Summary of sweetpotato transcriptome data.
Sample	Raw Data		Valid Data		Valid%	Q20%	Q30%	GC%
	Read	Base	Read	Base
XRC	111153660	16.67G	109697030	16.45G	98.69	96.79	93.36	45.23
XLC	104301332	15.65G	103105814	15.47G	98.85	96.67	93.11	45.29
XRN	119221264	17.88G	117430020	17.61G	98.5	96.91	93.64	45.85
XLN	134637936	20.20G	132979250	19.95G	98.77	97.45	94.45	45.3
