# Supplementary material for: Comparative Analysis of Salt Responsive MicroRNAs in Two Sweetpotato [Ipomoea batatas (L.) Lam.] Cultivars With Different Salt Stress Resistance
Source: Front Plant Sci. 2022 Jul 7;13:879819. doi: 10.3389/fpls.2022.879819 (PMC9302446; doi:10.3389/fpls.2022.879819)
Supplement: Supplementary file 1 [file Data_Sheet_1.ZIP › Table S3. Summary of sRNA sequencing data of sweetpotato.xls]

## Sheet: Sheet1
Table S3. Summary of sRNA sequencing data of sweetpotato.
Library	XRC7				XRC3				XRC5				XRN9				XRN11				XRN15				XLC2				XLC4				XLC8				XLN10				XLN12				XLN14
	Total	% of Total	uniq	% of uniq	Total	% of Total	uniq	% of uniq	Total	% of Total	uniq	% of uniq	Total	% of Total	uniq	% of uniq	Total	% of Total	uniq	% of uniq	Total	% of Total	uniq	% of uniq	Total	% of Total	uniq	% of uniq	Total	% of Total	uniq	% of uniq	Total	% of Total	uniq	% of uniq	Total	% of Total	uniq	% of uniq	Total	% of Total	uniq	% of uniq	Total	% of Total	uniq	% of uniq
Raw reads	16596703	100	6364132	100	15161412	100	4653006	100	20661530	100	6525298	100	19826361	100	7447307	100	16515081	100	6211185	100	20063398	100	6912228	100	15840213	100	3500807	100	15395330	100	3502526	100	17100874	100	4851171	100	19157603	100	6217115	100	18486638	100	6242136	100	16637382	100	3783980	100
3ADT&length filter	4615086	27.81	1294016	20.33	5671629	37.41	1575659	33.86	3857668	18.67	1634312	25.05	7164575	36.14	2043810	27.44	3537581	21.42	1259607	20.28	5952006	29.67	1794194	25.96	6578152	41.53	872150	24.91	7657242	49.74	667722	19.06	6596537	38.57	1143470	23.57	5277731	27.55	1126292	18.12	4119398	22.28	1088833	17.44	7069907	42.49	797466	21.07
Junk reads	68017	0.41	44142	0.69	63089	0.42	29719	0.64	73305	0.35	34842	0.53	87847	0.44	59922	0.8	75199	0.46	49154	0.79	101865	0.51	52662	0.76	34503	0.22	16928	0.48	22632	0.15	14267	0.41	37943	0.22	25447	0.52	57158	0.3	32714	0.53	66239	0.36	37818	0.61	36585	0.22	18660	0.49
Rfam	800392	4.82	139281	2.19	1358029	8.96	237640	5.11	1451569	7.03	196673	3.01	1069831	5.4	160409	2.15	849692	5.14	171693	2.76	1481059	7.38	219082	3.17	1078296	6.81	73461	2.1	584896	3.8	58956	1.68	959431	5.61	68284	1.41	994394	5.19	67889	1.09	1013915	5.48	79980	1.28	952813	5.73	63441	1.68
Repeats	18148	0.11	3944	0.06	18800	0.12	4855	0.1	42822	0.21	8457	0.13	16272	0.08	3798	0.05	23831	0.14	6322	0.1	31044	0.15	6283	0.09	43580	0.28	3151	0.09	19005	0.12	2073	0.06	24659	0.14	2630	0.05	23247	0.12	2332	0.04	21052	0.11	2444	0.04	27135	0.16	2068	0.05
Valid reads	7095856	42.75	878109	13.8	5685241	37.5	433727	9.32	11572978	56.01	974399	14.93	7254022	36.59	939933	12.62	8182048	49.54	871662	14.03	8486584	42.3	818423	11.84	6004435	37.91	421913	12.05	4787597	31.1	429524	12.26	6563590	38.38	686356	14.15	8854472	46.22	1030962	16.58	9339400	50.52	1100705	17.63	6186200	37.18	529533	13.99
rRNA	629479	3.79	90831	0.55	1107720	7.31	153433	1.01	1144020	5.54	122765	0.59	766184	3.86	90291	0.46	582243	3.53	98116	0.59	928191	4.63	121849	0.61	802985	5.07	44605	0.28	460362	2.99	39595	0.26	647703	3.79	38480	0.23	761577	3.98	42736	0.22	738067	3.99	49965	0.27	728849	4.38	39847	0.24
tRNA	119265	0.72	34890	0.21	178453	1.18	64261	0.42	177124	0.86	48880	0.24	232877	1.17	54462	0.27	196853	1.19	54318	0.33	453690	2.26	76362	0.38	204884	1.29	18663	0.12	86891	0.56	12300	0.08	257091	1.5	20421	0.12	175363	0.92	16575	0.09	219573	1.19	20691	0.11	166650	1	15752	0.09
snoRNA	7562	0.05	2751	0.02	10877	0.07	3326	0.02	23812	0.12	5133	0.02	8678	0.04	2852	0.01	9247	0.06	3396	0.02	14798	0.07	4016	0.02	7202	0.05	1966	0.01	4267	0.03	1503	0.01	6192	0.04	1849	0.01	8046	0.04	2010	0.01	7982	0.04	1955	0.01	7118	0.04	1710	0.01
snRNA	9252	0.06	4169	0.03	21329	0.14	5201	0.03	39048	0.19	7616	0.04	13758	0.07	5294	0.03	20713	0.13	6453	0.04	18423	0.09	6467	0.03	5792	0.04	3136	0.02	2719	0.02	1779	0.01	6613	0.04	3464	0.02	4892	0.03	2619	0.01	5733	0.03	2966	0.02	3743	0.02	2167	0.01
Other Rfam RNA	34834	0.21	6640	0.04	39650	0.26	11419	0.08	67565	0.33	12279	0.06	48334	0.24	7510	0.04	40636	0.25	9410	0.06	65957	0.33	10388	0.05	57433	0.36	5091	0.03	30657	0.2	3779	0.02	41832	0.24	4070	0.02	44516	0.23	3949	0.02	42560	0.23	4403	0.02	46453	0.28	3965	0.02
