# Supplementary material for: Comparative Analysis of Salt Responsive MicroRNAs in Two Sweetpotato [Ipomoea batatas (L.) Lam.] Cultivars With Different Salt Stress Resistance
Source: Front Plant Sci. 2022 Jul 7;13:879819. doi: 10.3389/fpls.2022.879819 (PMC9302446; doi:10.3389/fpls.2022.879819)
Supplement: Supplementary file 1 [file Data_Sheet_1.ZIP › Table S6. Summary of the comparison of between the control and salt libraries of roots and leaves of two sweetpotato.xls]

## Sheet: Sheet1
Table S6. Summary of the comparison of between the control and salt libraries of roots and leaves of two sweetpotato.
Classification	miR_name	SLC(nor)	SLN(nor)	SRC(nor)	SRN(nor)	XRC(nor)	XRN(nor)	XLC(nor)	XLN(nor)	SRN VS SRC			SLN VS SLC			XRN VS XRC			XLN VS XLC			XRC VS SRC			XLC VS SLC			XRN VS SRN			XLN VS SLN
										log2(fold change)	p value	regulation	log2(fold change)	p value	regulation	log2(fold change)	p value	regulation	log2(fold change)	p value	regulation	log2(fold change)	p value	regulation	log2(fold change)	p value	regulation	log2(fold change)	p value	regulation	log2(fold change)	p value	regulation
known miRNA	stu-miR156a_R+1_1ss12TG	0	1.23543	0.584414	0.634905	0	0	0	0	0.11955	0.956166		6.94887	0.134036		0	#DIV/0!		0	#DIV/0!		-5.86892	0.42265		0	#DIV/0!		-5.98847	0.42265		-6.94887	0.134036
	stu-miR156e_L+1R+1	14.4653	12.7047	0.584414	13.1148	7.03001	2.55438	12.6151	13.5132	4.48807	0.0297735	up	-0.187229	0.0734394		-1.46055	0.165114		0.0992127	0.753705		3.58846	0.0861849		-0.197445	0.0465757		-2.36015	0.0418648	down	0.0889965	0.777121
	stu-MIR156e-p3	0	0	0	1.78685	1.50437	1.4431	0	0	7.48127	0.154797		0	#DIV/0!		-0.0599907	0.978561		0	#DIV/0!		7.23301	0.42265		0	#DIV/0!		-0.308248	0.857974		0	#DIV/0!
	stu-miR156a_L-1	145.355	130.378	24.2983	53.189	87.336	53.0458	197.804	257.46	1.13027	0.253885		-0.156878	0.604248		-0.719338	0.439417		0.380272	0.371861		1.84572	0.0281514	up	0.444492	0.289759		-0.00389072	0.99714		0.981643	0.0965555
	stu-miR156d-3p_R-1_2ss9TC10GT	35.1806	2.88483	120.943	196.978	530.805	340.201	11.0651	14.384	0.703711	0.0181179		-3.60822	0.200915		-0.641797	0.328478		0.378447	0.628445		2.13386	0.0993018		-1.66876	0.295279		0.788352	0.322333		2.31791	0.0430147	up
	stu-MIR156b-p5_2ss18GT19CT	0	5.15605	0	0	0	0	1.75403	0.97335	0	#DIV/0!		9.01012	0.0666604		0	#DIV/0!		-0.849645	0.539645		0	#DIV/0!		7.45453	0.199766		0	#DIV/0!		-2.40524	0.0178959	down
	stu-miR156a	2744.83	6647.2	1223.88	1735.85	4137.21	3470.29	5010.71	5748.54	0.504177	0.3797		1.27603	0.133368		-0.253604	0.703525		0.198182	0.696757		1.75719	0.0647991		0.868295	0.221897		0.999411	0.385546		-0.209551	0.596251
	stu-miR156d-3p_R-4	0.850602	0.599781	0	0	0	0	0.421889	0.617242	0	#DIV/0!		-0.504048	0.780621		0	#DIV/0!		0.548973	0.736129		0	#DIV/0!		-1.01162	0.568347		0	#DIV/0!		0.0414004	0.982465
	stu-miR156d-3p_R-1	2517.57	531.614	262.781	341.626	788.602	470.343	2206.27	2946.48	0.378556	0.350465		-2.24358	0.0116006	down	-0.745584	0.235945		0.417381	0.368986		1.58543	0.0964294		-0.190425	0.310082		0.461294	0.410066		2.47054	0.0640864
	stu-miR156a_L+1_1	1.39175	5.70614	1.41112	1.81715	3.38725	2.50464	0.421889	2.20081	0.364844	0.82268		2.03562	0.0204254	up	-0.435511	0.577298		2.3831	0.132704		1.26328	0.363841		-1.72196	0.312053		0.462925	0.54272		-1.37448	0.0381511	down
	stu-miR156a_1ss21CT	19.1809	23.4814	3.56222	5.94541	12.4024	13.9166	26.838	44.1004	0.738999	0.320769		0.291848	0.377185		0.16618	0.82514		0.716512	0.137267		1.79977	0.174661		0.48461	0.295904		1.22696	0.312177		0.909274	0.105638
	stu-miR156f-5p_L-1R+2	53.5319	27.0312	30.6948	52.3134	64.6318	30.288	40.991	54.019	0.769187	0.192046		-0.985771	0.0329176		-1.0935	0.160108		0.39816	0.219591		1.07425	0.148201		-0.385092	0.0854173		-0.788434	0.232653		0.998839	0.0558265
	stu-miR156a_R+2	19.9664	26.0369	3.91994	9.43154	10.2307	11.2791	35.899	38.9389	1.26666	0.10598		0.382986	0.431407		0.140741	0.878959		0.117268	0.777047		1.38401	0.349705		0.846371	0.151011		0.258085	0.705701		0.580653	0.228511
	stu-miR156a_R+2_1ss12TG	0	2.47086	0.584414	2.58036	0	0	0	0	2.14251	0.0560754		7.94887	0.134036		0	#DIV/0!		0	#DIV/0!		-5.86892	0.42265		0	#DIV/0!		-8.01143	0.0259111	down	-7.94887	0.134036
	stu-miR156a_L+1_2	1.39175	5.70614	1.41112	1.81715	3.38725	2.50464	0.421889	2.20081	0.364844	0.82268		2.03562	0.0204254	up	-0.435511	0.577298		2.3831	0.132704		1.26328	0.363841		-1.72196	0.312053		0.462925	0.54272		-1.37448	0.0381511	down
	stu-miR160a-5p_R+1	1.85485	1.23543	2.73333	4.54186	1.67917	4.62774	2.24479	3.05663	0.732624	0.365002		-0.586288	0.585933		1.46256	0.306639		0.44536	0.532238		-0.702913	0.554275		0.275283	0.770343		0.0270222	0.970921		1.30693	0.164114
	stu-miR160a-5p	2435.22	1096.64	1103.73	2132.35	1489.11	1251.26	2080.83	2589.35	0.950056	0.0664512		-1.15097	0.0666101		-0.251074	0.00571226		0.315426	0.311884		0.43206	0.0460048		-0.226891	0.457404		-0.76907	0.100919		1.2395	0.0518346
	stu-miR160a-3p	63.217	373.929	135.143	530.434	219.988	187.532	94.128	458.021	1.97269	0.116201		2.56438	0.000881686	up	-0.230288	0.567413		2.28272	0.0810483		0.702944	0.304274		0.574312	0.189537		-1.50003	0.159469		0.29265	0.527828
	stu-miR160a-5p_R+4	0.0757583	0.0346028	0	0.0158681	0.0497741	0	0.0243397	0.175226	0.666133	0.42265		-1.13052	0.658735		-2.3154	0.42265		2.84783	0.0927233		2.3154	0.42265		-1.63809	0.574351		-0.666133	0.42265		2.34026	0.118478
	stu-miR162a-3p_R-2	6.26559	4.09909	2.25779	1.38074	5.01393	6.17031	9.60737	2.41422	-0.709463	0.741112		-0.612149	0.147643		0.299403	0.729411		-1.99258	0.0680794		1.15103	0.396812		0.616691	0.28048		2.1599	0.266812		-0.763742	0.317932
	stu-miR162a-5p_1ss14CA	37.8375	412.823	31.5105	58.7492	34.8891	43.3584	133.41	68.5136	0.898737	0.185959		3.44763	0.112049		0.313534	0.488716		-0.961401	0.277002		0.146945	0.7818		1.81798	0.162342		-0.438259	0.390183		-2.59106	0.106385
	stu-miR162a-3p	245.082	315.258	168.454	111.018	79.5444	112.327	281.845	131.299	-0.601559	0.0137341		0.363272	0.59363		0.49787	0.259977		-1.10204	0.0775477		-1.08252	0.0160834	down	0.201637	0.526835		0.0169093	0.949043		-1.26367	0.299213
	stu-miR164-5p_L+1_2ss18AG22TA	19.6962	7.2838	22.9142	22.5345	29.7425	8.39289	16.9277	12.4487	-0.0241067	0.966703		-1.43515	0.138118		-1.82529	0.109704		-0.443397	0.100036		0.376281	0.438794		-0.21853	0.66218		-1.4249	0.228318		0.773227	0.316057
	stu-miR164-5p	4.56465	0	70.0321	101.522	134.433	135.018	2.9194	4.10155	0.535698	0.150291		-8.83436	0.0875618		0.0062593	0.981324		0.490497	0.427047		0.940801	0.0582796		-0.644835	0.375741		0.411363	0.229596		8.68002	0.0727593
	stu-miR166b	16232.9	6124.36	9765.59	9276.57	8180.82	7847.5	19313.8	21287.4	-0.0741152	0.716892		-1.40629	0.039255	down	-0.060012	0.800223		0.140374	0.572199		-0.255462	0.32415		0.250706	0.358037		-0.241358	0.255042		1.79737	0.00859796	up
	stu-miR166a-3p	95404.1	132635	74971.3	76487.8	91306.8	83199	128976	125412	0.0288915	0.887326		0.475344	0.349478		-0.134156	0.431005		-0.0404307	0.836349		0.284383	0.186354		0.434978	0.147507		0.121336	0.550805		-0.0807964	0.806906
	stu-miR166a-5p	2639.18	2233.5	4444.72	6469.27	8256.48	2760.39	2787.99	4064.35	0.541508	0.247241		-0.240785	0.626215		-1.58065	0.318757		0.543799	0.261773		0.893433	0.461789		0.0791368	0.897249		-1.22873	0.0529958		0.86372	0.0396375
	stu-miR166a-3p_L+1	656.966	667.153	428.015	443.944	636.732	546.127	582.316	701.152	0.0527166	0.69705		0.0221988	0.942257		-0.221449	0.262238		0.267924	0.31444		0.573026	0.0505934		-0.174016	0.532893		0.29886	0.020523		0.0717094	0.803979
	stu-miR166a-3p_L+2R-2	12335.1	8124.53	21044.2	21639.4	29407.5	28667.2	12914.8	14850.7	0.0402374	0.862492		-0.602413	0.0116545		-0.0367875	0.36341		0.201504	0.440457		0.482765	0.0228788		0.0662578	0.784224		0.40574	0.12431		0.870174	0.0287128
	stu-miR166a-3p_L+1R-1	35.4232	59.6796	14.6097	22.8223	21.336	18.312	49.6517	52.0691	0.643513	0.169215		0.752541	0.23715		-0.220499	0.723123		0.0685855	0.781389		0.546356	0.466511		0.487146	0.0746566		-0.317656	0.336301		-0.19681	0.591152
	stu-miR166a-5p_1ss20GA	127.917	209.982	200.413	225.007	317.957	221.453	115.287	233.426	0.166996	0.71769		0.715054	0.30869		-0.521836	0.398625		1.01773	0.0704789		0.665859	0.335591		-0.149974	0.639616		-0.0229723	0.938823		0.152699	0.732845
	stu-miR166a-3p_1ss20CA	605.382	879.542	409.837	463.161	530.735	471.27	780.424	779.687	0.176462	0.573767		0.538907	0.184769		-0.171439	0.289482		-0.00136427	0.993252		0.372941	0.0981606		0.366413	0.113418		0.0250393	0.928482		-0.173858	0.463715
	stu-MIR167d-p3_2ss19CT20TC	1.31779	0	0	0	0.820565	0	0.632833	0.466723	0	#DIV/0!		-7.04198	0.184962		-6.35855	0.42265		-0.439259	0.843872		6.35855	0.42265		-1.05822	0.496301		0	#DIV/0!		5.54449	0.42265
	stu-miR167a-5p_R+1	1610.21	424.088	90.2519	124.931	205.088	200.769	1190.75	1426.09	0.469099	0.149278		-1.92481	0.0126373	down	-0.0307038	0.921246		0.260196	0.453136		1.18421	0.0593737		-0.435379	0.258463		0.684412	0.116314		1.74963	0.0421519	up
	stu-miR167b-3p_1ss15AT	866.005	1047.86	63.2483	240.433	194.075	147.375	1404.08	571.778	1.92653	0.154847		0.275	0.646762		-0.397128	0.572304		-1.2961	0.098003		1.61752	0.178029		0.697175	0.21584		-0.706142	0.378039		-0.873922	0.321664
	stu-miR167a-5p	16805.3	3920.5	1094.59	1219.09	1772.13	1608.05	13000.7	14149.9	0.155411	0.775387		-2.09981	0.00259865	down	-0.140174	0.647239		0.122208	0.738848		0.695095	0.0129957		-0.370329	0.331713		0.399509	0.457699		1.85169	0.00368355	up
	stu-miR167a-5p_R+1_1ss21AG	1329.09	617.788	72.2985	110.876	96.8346	104.267	1050.49	965.529	0.616914	0.251325		-1.10526	0.0397544	down	0.106687	0.915545		-0.121673	0.807116		0.421557	0.148385		-0.339378	0.443884		-0.0886699	0.926656		0.644207	0.143683
	stu-miR169a-5p_1ss20TA	136.97	6.68402	6.26197	4.09455	48.6532	1.92413	136.341	149.061	-0.612911	0.670279		-4.357	0.00676471	down	-4.66026	0.315209		0.128683	0.851413		2.95784	0.351158		-0.00663563	0.980715		-1.0895	0.500333		4.47905	0.132204
	stu-miR169a-5p_R+1	13.3916	7.37671	0	0.412572	11.852	5.30773	17.2606	20.8832	5.36657	0.42265		-0.860279	0.19308		-1.15896	0.56531		0.274858	0.623553		10.2109	0.30375		0.366155	0.26027		3.68538	0.525206		1.50129	0.15088
	stu-miR169a-5p_L+1R+1_1ss4GA	209.904	22.5964	257.517	125.123	649.172	379.675	429.835	264.275	-1.04132	0.142654		-3.21556	0.00159644	down	-0.773838	0.312539		-0.701745	0.117865		1.33394	0.180748		1.03406	0.0720637		1.60141	0.203846		3.54787	0.0401368	up
	stu-miR169a-5p_L+1	34.3214	0.299891	0.564446	1.04748	3.85466	0	16.2797	16.3218	0.89201	0.575677		-6.83853	0.00932953	down	-8.59046	0.332045		0.00372408	0.995081		2.7717	0.392155		-1.07603	0.026994	down	-6.71077	0.201297		5.76622	0.084881
	stu-miR169a-5p_R+2_1ss1TA	0.316855	0	0	0.0507924	0	0	0	0	2.34461	0.42265		-4.98575	0.0699089		0	#DIV/0!		0	#DIV/0!		0	#DIV/0!		-4.98575	0.0699089		-2.34461	0.42265		0	#DIV/0!
	stu-miR169d-3p_1ss4GA	10.6875	1.45711	37.2727	6.98877	68.3522	7.0329	43.0862	5.89043	-2.41501	0.00235437	down	-2.87475	0.165959		-3.2808	0.311323		-2.87078	0.275249		0.874867	0.566383		2.0113	0.325434		0.00907965	0.990449		2.01526	0.42816
	stu-miR169a-5p_L+2R-1	529.496	81.5021	361.121	314.744	1072.3	276.088	986.913	703.106	-0.198302	0.635789		-2.69971	0.0345922	down	-1.95751	0.318258		-0.48918	0.356587		1.57016	0.360932		0.898304	0.0290113		-0.189052	0.793909		3.10883	0.117454
	stu-miR169a-5p	920.138	41.0479	70.7087	90.2168	367.177	104.133	939.322	917.686	0.351509	0.109028		-4.48647	0.012357	down	-1.81805	0.407784		-0.0336193	0.954466		2.37652	0.362051		0.0297701	0.87362		0.206957	0.484439		4.48262	0.119517
	stu-miR171b-3p	49.1336	648.709	449.182	655.666	546.18	1041.33	144.834	133.557	0.545661	0.0123411		3.72279	0.127637		0.930976	0.202758		-0.116941	0.781837		0.282075	0.38106		1.55962	0.0227338	up	0.667391	0.295508		-2.28011	0.127637
	stu-miR171a-5p	74.1928	7.31967	0.528886	0.206286	0	2.12309	71.3289	67.0845	-1.35831	0.615258		-3.34143	0.000378593	down	7.73002	0.5		-0.0885057	0.858311		-5.72488	0.42265		-0.0567934	0.839485		3.36345	0.531713		3.19613	0.0808196
	stu-miR171c-3p_R+1_1ss14TC	3.63574	0.964059	1.96995	3.18185	2.11659	0	2.15048	3.22104	0.691704	0.586584		-1.91506	0.0918951		-7.7256	0.0402498	down	0.582869	0.242434		0.10358	0.803599		-0.757591	0.256117		-8.31372	0.23213		1.74033	0.0303301	up
	stu-miR171c-3p_L+1_1ss15TC	26.2518	10.1051	17.2343	14.3025	15.4968	11.5114	22.2868	25.2704	-0.269011	0.665609		-1.37733	0.137144		-0.42891	0.440424		0.181257	0.735992		-0.153307	0.788555		-0.236227	0.70084		-0.313205	0.603435		1.32236	0.0730477
	stu-miR171c-3p_L+3_1ss17TC	32.2793	9.67645	15.931	9.87881	13.4559	10.6488	21.812	26.1543	-0.689427	0.486906		-1.73806	0.129415		-0.33754	0.53918		0.261924	0.653872		-0.243602	0.727074		-0.565483	0.435653		0.108285	0.907473		1.4345	0.0377372	up
	stu-miR172b-5p_2ss2CT7CT	380.481	74.3998	92.5451	134.407	195.35	166.201	286.701	418.334	0.538382	0.379759		-2.35445	0.0616504		-0.233133	0.711181		0.545108	0.0280976		1.07783	0.121524		-0.408276	0.361742		0.306315	0.673819		2.49128	0.00724685	up
	stu-miR172a-3p_R+1	111.834	28.3017	29.1841	26.5107	23.7613	27.0864	78.1539	86.4616	-0.138607	0.848732		-1.9824	0.00741907	down	0.188958	0.714793		0.145741	0.637553		-0.296573	0.692763		-0.516967	0.0356406		0.0309926	0.951757		1.61117	0.0525016
	stu-miR172d-5p_1ss2GC	0.92456	3.98501	10.142	36.2601	15.7509	31.8136	1.14321	1.6231	1.83805	0.03724	up	2.10774	0.0664691		1.01421	0.343927		0.505668	0.535953		0.635099	0.407757		0.306247	0.855641		-0.18874	0.75684		-1.29583	0.0413065	down
	stu-miR172d-3p_1ss21GT	427.392	115.697	447.068	374.92	404.651	419.284	455.352	200.595	-0.25391	0.464452		-1.8852	0.0414471	down	0.0512498	0.908964		-1.18269	0.0908122		-0.143816	0.707183		0.0914204	0.784924		0.161344	0.710777		0.793931	0.174819
	stu-miR172a-3p_L+3	65.4057	17.4753	15.0743	11.4435	16.1517	16.5868	47.1178	53.4767	-0.397566	0.638049		-1.9041	0.0068279	down	0.0383484	0.971077		0.182638	0.49906		0.0995929	0.896932		-0.473145	0.0913552		0.535507	0.671017		1.61359	0.0198427	up
	stu-miR172a-3p_R-1	24.3011	11.4408	6.06543	10.7661	14.6124	11.6109	21.7673	19.1197	0.827814	0.155636		-1.08683	0.041816	down	-0.331715	0.0813587		-0.187097	0.262328		1.26851	0.0348284	up	-0.158863	0.517257		0.108982	0.680052		0.740875	0.0236739
	stu-miR172a-3p	2705.13	1225.78	874.946	910.346	1102.21	967.533	2166.18	2135.7	0.0572214	0.889542		-1.142	0.0170401	down	-0.188016	0.461738		-0.0204422	0.874271		0.333134	0.428081		-0.320545	0.158167		0.0878961	0.706281		0.801008	0.0191232
	stu-miR384-5p_L+2R-1	29.6654	7.04095	2.25779	6.68374	11.5534	13.3361	52.7493	30.33	1.56575	0.179699		-2.07494	0.0632637		0.207012	0.819382		-0.798405	0.170099		2.35534	0.0714033		0.830373	0.170147		0.996604	0.459587		2.1069	0.0495331	up
	stu-miR384-5p	1319.13	449.757	352.071	546.769	321.423	289.013	1928.73	1312.57	0.635066	0.417463		-1.55237	0.109345		-0.153338	0.725345		-0.555255	0.0385574		-0.131394	0.776129		0.548063	0.193032		-0.919798	0.301151		1.54518	0.0188963	up
	stu-miR390-5p_1ss19AG	474.142	220.093	99.2483	78.7741	97.3449	43.8728	501.836	340.323	-0.333322	0.142372		-1.10721	0.142109		-1.14978	0.263861		-0.560313	0.442061		-0.0279375	0.962105		0.0818976	0.887651		-0.844394	0.119434		0.628792	0.367887
	stu-miR390-5p	72.7329	6.84132	466.48	291.776	706.035	363.403	131.266	79.5113	-0.676954	0.10253		-3.41026	0.0682921		-0.958168	0.253665		-0.723262	0.167385		0.597925	0.388563		0.851815	0.141593		0.316711	0.440639		3.53882	0.0188163	up
	stu-miR390-3p_2ss12TC20TC	6.42237	0.449836	23.543	18.9184	52.2049	45.7302	8.32456	6.73823	-0.315502	0.295421		-3.83563	0.0713657		-0.191037	0.480144		-0.305006	0.606195		1.14889	0.00294448	up	0.374269	0.49497		1.27335	0.134985		3.9049	0.0970001
	stu-miR393-5p_R-1_1ss21CT	8.00473	8.30577	0	0.793515	0.982685	0	4.66745	3.8378	6.31019	0.184151		0.0532614	0.86905		-6.61866	0.194393		-0.282352	0.330206		6.61866	0.194393		-0.77822	0.0127071		-6.31019	0.184151		-1.11383	0.153576
	stu-miR393-5p	1292.58	2676.61	107.594	116.72	132.767	76.3331	1057.85	1307.38	0.117452	0.631576		1.05016	0.300248		-0.798511	0.198826		0.305552	0.31797		0.303297	0.506404		-0.28912	0.429545		-0.612666	0.121041		-1.03373	0.311865
	stu-miR393-5p_R+1_2ss21CT22CT	0.311494	0.240232	0.0513133	0.0125022	0	0.0965042	0.210551	0.203466	-2.03715	0.531771		-0.374772	0.656976		3.27059	0.5		-0.0493785	0.921714		-2.35933	0.42265		-0.565034	0.346402		2.94841	0.542817		-0.239641	0.803629
	stu-miR395a	3.24578	1.62823	0	0.507924	2.28961	8.65858	3.06896	1.28908	5.66654	0.42265		-0.995263	0.435041		1.91903	0.594071		-1.25141	0.391014		7.83896	0.42265		-0.0808144	0.942788		4.09145	0.518916		-0.336963	0.685604
	stu-miR396-5p_L-3	20.4722	1.02845	0	0.253962	0.410282	0	13.9531	5.11954	4.66654	0.42265		-4.31513	0.0869816		-5.35855	0.42265		-1.4465	0.034665	down	5.35855	0.42265		-0.553081	0.404261		-4.66654	0.42265		2.31555	0.0106626	up
	stu-miR396-5p_1ss21TG	22661.4	2703.21	4574.61	5202.49	3966.72	3405.96	11865.7	5841.66	0.185553	0.498518		-3.06749	0.0188357	down	-0.219886	0.366707		-1.02235	0.112518		-0.205703	0.530897		-0.933441	0.0421152		-0.611142	0.0360727		1.1117	0.0298919	up
	stu-MIR396-p5_2ss18AT19CT	0	0.449836	1.1133	0.460248	0.547043	0	0.421889	0	-1.27436	0.368314		5.49133	0.5		-5.77358	0.42265		-5.39879	0.42265		-1.02512	0.509066		5.39879	0.42265		-5.52434	0.187849		-5.49133	0.5
	stu-miR396-5p	12908.1	1017.63	667.136	602.444	605.987	792.344	5986.87	2845.3	-0.147154	0.722364		-3.66499	0.0155381	down	0.38684	0.355065		-1.07322	0.0880169		-0.138694	0.795229		-1.1084	0.0240977	down	0.395301	0.0310711		1.48337	0.000808027	up
	stu-miR396-3p_L-1	1547.7	300.42	96.3293	96.6654	86.8562	66.8119	752.943	596.692	0.0050241	0.975559		-2.36508	0.00608306	down	-0.378524	0.576436		-0.335555	0.277972		-0.149346	0.66584		-1.03952	0.00966423	down	-0.532894	0.425481		0.990006	0.0282141
	stu-miR396-5p_2ss20TC21TC	1.08174	0	0	1.38074	0	0	0.466207	0	7.1093	0.187849		-6.75721	0.191989		0	#DIV/0!		-5.5429	0.42265		0	#DIV/0!		-1.21431	0.446213		-7.1093	0.187849		0	#DIV/0!
	stu-miR397-5p_L-1R+2_1ss21CG	320.78	171.258	212.25	132.845	39.375	19.9704	34.6402	9.24763	-0.67602	0.224689		-0.905414	0.0676587		-0.979414	0.427966		-1.90529	0.14675		-2.43042	0.0251197	down	-3.21106	0.00040198	down	-2.73381	0.117222		-4.21094	0.111487
	stu-miR397-5p_R-2_1ss19GT	25.9982	12.8124	13.2819	7.45445	3.24871	0	3.92929	1.23401	-0.833289	0.338356		-1.02088	0.20492		-8.34373	0.026921	down	-1.67092	0.191387		-2.03152	0.163231		-2.72607	0.0871495		-9.54196	0.00434022	down	-3.37611	0.169159
	stu-miR397-5p_L+2R-2_1	71840.9	14816.4	55262.4	38302	6803.39	4225.52	7202.75	2922.33	-0.52888	0.25363		-2.27761	0.00610236	down	-0.687124	0.115531		-1.30143	0.1514		-3.02197	0.0378622	down	-3.31819	0.00681157	down	-3.18022	0.0489582	down	-2.342	0.16303
	stu-miR397-5p_L+2R-2_2	71840.9	14816.4	55262.4	38302	6803.39	4225.52	7202.75	2922.33	-0.52888	0.25363		-2.27761	0.00610236	down	-0.687124	0.115531		-1.30143	0.1514		-3.02197	0.0378622	down	-3.31819	0.00681157	down	-3.18022	0.0489582	down	-2.342	0.16303
	stu-miR398a-3p_1ss2AG	6848.39	8461.71	1557.59	1365.74	343.5	163.979	1036.7	371.822	-0.189632	0.636601		0.305184	0.663543		-1.0668	0.153518		-1.47931	0.1973		-2.18093	0.000527849	down	-2.72377	0.025282	down	-3.0581	0.0722769		-4.50826	0.207827
	stu-miR398b-3p_L-1R+1	78.3893	460.912	16.2975	19.3984	31.4195	4.24619	102.348	12.7186	0.251284	0.661473		2.55576	0.106559		-2.88742	0.270927		-3.00848	0.0658416		0.947007	0.495176		0.384756	0.467586		-2.1917	0.106567		-5.17948	0.101526
	stu-miR399a-5p_2ss11CT13AC	0	90.3298	3.88438	2.47543	2.5898	15.7079	4.78932	19.3595	-0.650005	0.628641		13.141	0.108402		2.60057	0.00766025	up	2.01515	0.0215004	up	-0.584843	0.440756		8.90368	0.125797		2.66574	0.0205156	up	-2.22216	0.126217
	stu-miR399j-3p_2ss1CT14CT	25.8128	22.4962	1.1133	1.28539	5.97528	6.65135	35.6784	37.254	0.207365	0.883325		-0.198409	0.529838		0.154641	0.782298		0.0623465	0.904255		2.42416	0.0167521	up	0.466963	0.233158		2.37144	0.158591		0.727718	0.2976
	stu-miR399i-3p_2ss13GA21AT	38.0243	1.72113	0	0	0.845924	0.962064	3.77965	7.43964	0	#DIV/0!		-4.46549	0.0452204	down	0.185605	0.926783		0.976979	0.228867		6.40246	0.230143		-3.3306	0.0425707	down	6.58806	0.5		2.11187	0.03224	up
	stu-miR399i-3p_1ss1TC	5.98847	19.6113	0	12.2734	5.59035	10.4499	29.5611	35.9164	10.2613	0.327376		1.71143	0.190443		0.902472	0.328476		0.280943	0.777213		9.1268	0.0451168	up	2.30344	0.230859		-0.232051	0.869904		0.872957	0.412007
	stu-miR399i-3p_1ss21AC	111.939	77.4648	5.56992	11.9826	44.8502	33.705	119.781	170.819	1.10522	0.283433		-0.531098	0.278651		-0.412153	0.67938		0.512064	0.333921		3.00939	0.201585		0.0976908	0.850418		1.49202	0.308838		1.14085	0.109039
	stu-miR399a-5p	0	0.692687	0	0.412572	1.76924	1.4431	0	0.513971	5.36657	0.42265		6.11413	0.184854		-0.293959	0.882149		5.68362	0.42265		7.46698	0.32821		0	#DIV/0!		1.80645	0.603172		-0.430517	0.771488
	stu-miR408b-5p_1ss12AG	23.4463	41.1425	14.3763	6.84131	3.41902	0	7.25754	1.39495	-1.07134	0.185226		0.811271	0.0329585		-8.41744	0.42265		-2.37926	0.263056		-2.07204	0.101113		-1.69181	0.0316007	down	-9.41813	0.104323		-4.88234	0.0390942	down
	stu-miR408b-3p	13935.7	4642.51	15077.3	13663	5262.78	3177.63	2578.42	1121.14	-0.142102	0.589759		-1.58581	0.0318957	down	-0.727877	0.160996		-1.20153	0.225214		-1.51848	0.010162	down	-2.43422	0.0130548	down	-2.10425	0.022413	down	-2.04994	0.243301
	stu-miR408a-3p_2ss6AT21TA	1.28654	0.440851	0.805403	0.842911	0.992646	0.0759524	0.309771	0.0646016	0.0656689	0.876095		-1.54513	0.101591		-3.70811	0.283535		-2.26156	0.11923		0.301568	0.797802		-2.05422	0.0743636		-3.47221	0.0334857	down	-2.77065	0.108147
	stu-MIR408b-p3_2ss18GT19GA	8.37039	10.2127	10.1464	17.1713	11.7441	2.12309	1.56525	0.511841	0.759041	0.544672		0.287001	0.73267		-2.4677	0.338365		-1.61262	0.349732		0.210978	0.866231		-2.4189	0.248867		-3.01576	0.245576		-4.31853	0.142401
	stu-miR477a-5p_L-2R+1	9.16888	0.364277	32.1781	20.7427	153.816	35.4296	50.9972	22.7496	-0.63348	0.317492		-4.65364	0.030448	down	-2.11818	0.120072		-1.16458	0.221747		2.25705	0.120127		2.4756	0.124342		0.772353	0.430633		5.96466	0.0537796
	stu-miR479	324.034	238.171	2772.3	2862.7	1332.86	1593.95	285.975	259.094	0.0462928	0.914745		-0.444147	0.0974538		0.258077	0.488681		-0.142412	0.822548		-1.05656	0.0275881	down	-0.18026	0.746415		-0.844774	0.20638		0.121474	0.685952
	stu-miR482a-3p_L+3_1ss25AG	0.34671	0	0	0	0	0	0.899175	0.722644	0	#DIV/0!		-5.11566	0.42265		0	#DIV/0!		-0.315318	0.799228		0	#DIV/0!		1.37487	0.424386		0	#DIV/0!		6.17521	0.216172
	stu-miR482a-5p_1ss3AG	258.355	220.552	13.5954	21.7064	32.8847	19.3735	192.562	140.147	0.675002	0.37358		-0.228237	0.774627		-0.763328	0.268547		-0.458384	0.0948697		1.2743	0.167448		-0.424036	0.620975		-0.164035	0.675091		-0.654183	0.165181
	stu-miR482a-3p_1ss22AG	817.446	183.307	59.5441	23.5463	130.619	164.841	913.052	699.893	-1.33846	0.216637		-2.15686	0.0798996		0.335711	0.704958		-0.383561	0.554959		1.13333	0.402704		0.159573	0.804874		2.8075	0.202972		1.93287	0.00417408	up
	stu-miR530_L-2R+2_1	452.672	44.7136	257.724	278.651	567.605	478.785	333.384	203.006	0.112634	0.804736		-3.33968	0.0394835	down	-0.245508	0.554589		-0.715666	0.348034		1.13906	0.0614878		-0.441282	0.433524		0.780918	0.229342		2.18273	0.0130449	up
	stu-miR530_L-2R+2_2	452.672	44.7136	257.724	278.651	567.605	478.785	333.384	203.006	0.112634	0.804736		-3.33968	0.0394835	down	-0.245508	0.554589		-0.715666	0.348034		1.13906	0.0614878		-0.441282	0.433524		0.780918	0.229342		2.18273	0.0130449	up
	stu-MIR530-p3_2ss8GA20TG	1.97164	2.02102	2.2344	0.253962	0.273522	1.06155	1.69288	0.644538	-3.1372	0.0065104	down	0.03569	0.971255		1.95644	0.591261		-1.39314	0.413322		-3.03016	0.0074496	down	-0.219918	0.868705		2.06348	0.583753		-1.64875	0.05551
	stu-miR827-5p_2ss12TC19TG	145.495	1777.92	397.364	418.054	413.115	411.557	183.518	135.76	0.07323	0.902104		3.61115	0.111449		-0.00544999	0.990328		-0.434861	0.492019		0.0560834	0.904557		0.334955	0.574503		-0.0225966	0.968769		-3.71106	0.110458
	stu-miR827-3p_1ss9AT	608.22	2552.62	1192.88	1388.73	2102.84	2604.44	834.49	877.12	0.219316	0.728522		2.06931	0.00308315	up	0.308634	0.667583		0.0718793	0.90175		0.817892	0.358942		0.4563	0.483484		0.90721	0.297758		-1.54113	0.00599585	down
	stu-MIR5303j-p3_2ss10GT17CT	8.59579	2.99243	3.52885	9.01296	10.2044	18.8264	6.03851	3.62796	1.3528	0.22136		-1.52231	0.501647		0.88356	0.428624		-0.735036	0.380342		1.53193	0.0927458		-0.509438	0.750609		1.06268	0.37915		0.277839	0.730846
	stu-MIR8005c-p3_1ss12AG	2.04819	11.1409	31.2764	31.0068	36.3448	30.6029	2.75517	1.69812	-0.0124903	0.981308		2.44345	0.0424913	up	-0.248081	0.647232		-0.698198	0.577799		0.216672	0.725234		0.42779	0.712371		-0.0189188	0.963116		-2.71385	0.074647
	stu-MIR8005a-p3_1ss6GA	0.579486	2.14245	11.8499	12.4708	12.5252	12.1914	2.84701	1.2314	0.0736845	0.860542		1.88641	0.0341135	up	-0.0389697	0.92198		-1.20915	0.243972		0.0799616	0.873514		2.2966	0.131699		-0.0326925	0.904704		-0.798961	0.291132
	stu-MIR8005a-p5_1ss11AG	0	0.242852	0.793329	0.9998	0	1.06155	0	0	0.333721	0.841568		4.602	0.5		6.73002	0.5		0	#DIV/0!		-6.30985	0.42265		0	#DIV/0!		0.0864555	0.964591		-4.602	0.5
	stu-MIR8005a-p3_1ss19GT	0.542507	15.6401	57.8849	51.6153	47.0936	39.427	9.11264	3.61051	-0.165388	0.681184		4.84947	0.0717528		-0.256346	0.670303		-1.33567	0.22114		-0.297654	0.514077		4.07015	0.114165		-0.388613	0.4955		-2.11498	0.0460805	down
	stu-MIR8005a-p5	0	0.364277	1.66995	4.05881	2.52687	2.50464	0.632833	0	1.28125	0.442601		5.18697	0.5		-0.0127475	0.970884		-5.98375	0.42265		0.597547	0.427712		5.98375	0.42265		-0.696453	0.596732		-5.18697	0.5
	stu-MIR8005a-p3_1ss2GT	0.464597	3.10651	3.85661	5.22341	3.83735	4.62774	0.360659	0	0.437656	0.318036		2.74124	0.0191916	up	0.270195	0.816068		-5.17256	0.42265		-0.00722314	0.994896		-0.365344	0.868817		-0.174685	0.795392		-8.27915	0.0393558	down
	stu-MIR8005c-p5_1ss14AG	0.34671	4.5204	13.8077	11.5244	9.81132	18.3617	0	0.233362	-0.260775	0.679056		3.70465	0.0952067		0.904182	0.223699		4.54449	0.42265		-0.49295	0.489886		-5.11566	0.42265		0.672007	0.299038		-4.27581	0.109534
	stu-MIR8005a-p3_1ss4GA	2.32094	15.5758	32.8918	27.8316	24.6257	31.0505	3.00526	1.53765	-0.241003	0.487119		2.74652	0.0485389	up	0.334455	0.753531		-0.966759	0.25632		-0.417565	0.343876		0.372779	0.398331		0.157893	0.871122		-3.3405	0.0091352	down
	stu-MIR8005c-p3_1ss14AG	0	1.5068	4.9933	2.74648	2.25157	5.73902	0.571603	0	-0.862413	0.367038		7.23534	0.12208		1.34987	0.522508		-5.83694	0.210147		-1.14906	0.310666		5.83694	0.210147		1.06322	0.575673		-7.23534	0.12208
	stu-MIR8005a-p3_1ss21GT	0	1.23543	4.46661	1.9203	5.2539	5.49032	0.677075	0	-1.21785	0.109798		6.94887	0.134036		0.0635001	0.917071		-6.08124	0.185241		0.234211	0.699266		6.08124	0.185241		1.51556	0.141367		-6.94887	0.134036
	stu-MIR8005a-p5_1ss12AG	1.50718	8.79148	26.5286	21.7378	16.8698	16.7694	2.86064	1.48732	-0.287343	0.436282		2.54425	0.154277		-0.00861041	0.980193		-0.943622	0.4858		-0.653105	0.177598		0.924485	0.476858		-0.374372	0.23039		-2.56339	0.12394
	stu-MIR8005c-p5_1ss11AG	2.97916	25.8814	53.5081	52.2742	40.4948	43.5738	10.5612	2.65972	-0.0336581	0.906615		3.11894	0.106156		0.105724	0.863901		-1.98943	0.181906		-0.402023	0.223309		1.8258	0.198375		-0.26264	0.645776		-3.28257	0.0905456
	stu-MIR8005a-p3_1ss5GA	1.15965	7.1559	10.2177	13.3512	10.164	12.8714	0.921258	0.564303	0.385897	0.384131		2.62544	0.073144		0.3407	0.734558		-0.707135	0.347256		-0.00759772	0.992903		-0.332016	0.439256		-0.0527949	0.942438		-3.66459	0.0585769
	stu-MIR8005c-p5_1ss10AG	0	2.47086	4.39111	3.46848	5.81316	2.98567	0.901647	0	-0.340284	0.743527		7.94887	0.134036		-0.961265	0.22589		-6.49449	0.42265		0.404736	0.640083		6.49449	0.42265		-0.216245	0.766033		-7.94887	0.134036
	stu-MIR8010-p3_2ss14TC21CA	0.92456	4.39898	7.62652	0	3.98857	0	0	0	-9.57488	0.238528		2.25033	0.0995868		-8.63973	0.42265		0	#DIV/0!		-0.935151	0.58251		-6.5307	0.42265		0	#DIV/0!		-8.78102	0.142172
	stu-miR8016_2ss16GA18CT	198.463	56.6898	113.488	47.0005	95.0599	205.08	192.024	195.367	-1.27179	0.227191		-1.80771	0.141397		1.10928	0.400417		0.0248995	0.894749		-0.255632	0.771729		-0.0475843	0.926202		2.12544	0.309601		1.78503	0.00891408	up
	nta-miR156a_R+1	2200.91	2581.47	1619.01	4321.18	3040.97	2361.95	2208.59	2326.03	1.41631	0.212455		0.230088	0.720311		-0.364551	0.422046		0.0747407	0.37476		0.90942	0.166485		0.00502444	0.959621		-0.871444	0.327337		-0.150323	0.805527
	bra-miR156b-3p	1066.6	709.719	842.709	1540.77	1991.64	1075.8	1147.46	973.141	0.870541	0.193715		-0.587703	0.24652		-0.888551	0.237453		-0.237719	0.364001		1.24085	0.15984		0.105417	0.640184		-0.518239	0.320283		0.455401	0.319145
	rco-MIR159-p5	56.8567	47.2903	59.9763	123.4	132.929	112.691	87.9309	146.279	1.04088	0.0395464	up	-0.265786	0.513498		-0.238285	0.789615		0.734279	0.25098		1.1482	0.350024		0.629039	0.484552		-0.13097	0.804881		1.6291	0.0420094	up
	rco-miR159_R-1	279.085	238.201	213.858	377.378	417.271	263.47	408.875	257.976	0.819355	0.366227		-0.228526	0.633969		-0.663347	0.430884		-0.664425	0.043713		0.964329	0.276354		0.550957	0.207096		-0.518373	0.550276		0.115058	0.658091
	rco-MIR171g-p3	118.388	26.8666	405.096	179.471	320.511	225.384	330.856	58.6977	-1.17451	0.0291198	down	-2.13963	0.0833544		-0.50799	0.123397		-2.49483	0.123839		-0.337889	0.149504		1.48269	0.178333		0.328634	0.464729		1.12749	0.107061
	ssl-MIR171a-p5_1ss5AG	0.698329	7.76951	3.42661	1.84099	1.14481	0	6.99219	2.66147	-0.896301	0.519667		3.47584	0.188415		-6.83896	0.42265		-1.39352	0.287162		-1.58168	0.383407		3.32377	0.164971		-7.52434	0.187849		-1.5456	0.232163
	ssl-MIR171a-p3	3600.34	1642.62	2861.52	3322.64	2602.42	2540.34	3871.54	3981.06	0.215548	0.242137		-1.13213	0.02133	down	-0.0348349	0.870207		0.0402457	0.932726		-0.136927	0.278348		0.104774	0.832694		-0.38731	0.162835		1.27715	0.0237919	up
	gma-miR319a	2506.46	1486.91	6708.17	9156	4320.62	2749.26	6598.38	1662.33	0.448798	0.392187		-0.753333	0.334846		-0.652195	0.254718		-1.98891	0.250493		-0.63468	0.366504		1.39646	0.315953		-1.73567	0.0536637		0.160887	0.841282
	sly-MIR319c-p5_1ss9AC	125.113	26.4526	32.5614	57.8282	46.3642	21.5961	258.554	10.3615	0.82861	0.0300547		-2.24175	0.0343109	down	-1.10224	0.188789		-4.64115	0.11787		0.509848	0.38442		1.04723	0.288961		-1.421	0.0908014		-1.35217	0.0634572
	sly-MIR319c-p3	111.77	33.6958	25.9104	54.438	29.1905	5.20825	299.576	12.8551	1.07109	0.0670679		-1.72989	0.0648362		-2.48663	0.194403		-4.54251	0.151179		0.171968	0.843393		1.42239	0.275142		-3.38574	0.00268987	down	-1.39023	0.373856
	peu-MIR2916-p5_1ss5AG	4720.09	1995.45	5941.58	6224.11	6211.6	13902.5	2854.01	2614.44	0.0670218	0.873766		-1.2421	0.293855		1.16231	0.138965		-0.126485	0.489102		0.0641194	0.874688		-0.725825	0.437475		1.1594	0.133749		0.38979	0.325201
	peu-MIR2916-p3	6458.29	4977.25	8821.93	9872.81	9485.49	14079.1	5518.75	6801.49	0.162366	0.704558		-0.375802	0.315103		0.569761	0.0299318		0.301509	0.27373		0.104627	0.637848		-0.226811	0.531359		0.512022	0.20873		0.450501	0.0937183
	vvi-miR156a_R+2_1ss14GT	3.63492	3.61338	0	0.975962	1.36761	0	0.993568	2.56868	6.60875	0.263785		-0.00857303	0.989657		-7.09551	0.42265		1.37034	0.150496		7.09551	0.42265		-1.87123	0.0770329		-6.60875	0.263785		-0.492323	0.538437
	gma-miR156b_L+1R-1	10.4411	622.579	551.882	506.999	382.555	331.871	28.8875	41.3705	-0.122378	0.410529		5.89791	0.0849363		-0.205044	0.644464		0.518157	0.157137		-0.528695	0.0666399		1.46817	0.0261844	up	-0.61136	0.254858		-3.91158	0.0880271
	zma-miR156b-3p_2ss7CG20GT	0	0	3.99106	7.1347	15.4665	5.49032	0	0	0.83808	0.511641		0	#DIV/0!		-1.49419	0.194951		0	#DIV/0!		1.9543	0.149037		0	#DIV/0!		-0.377962	0.697765		0	#DIV/0!
	osa-miR156j-3p_1ss22CT	1.54866	0	0	0	0	0	10.9784	81.2735	0	#DIV/0!		-7.27487	0.42265		0	#DIV/0!		2.88811	0.0588281		0	#DIV/0!		2.82558	0.0364826	up	0	#DIV/0!		12.9886	0.0467567	up
	ptc-miR160g_L+1_1ss16GT	28.5449	5.42007	12.0176	14.2896	12.6082	11.3288	19.1208	26.0151	0.249812	0.715028		-2.39685	0.00489381	down	-0.154359	0.85605		0.444207	0.352049		0.0692056	0.931752		-0.578088	0.237046		-0.334966	0.65233		2.26297	0.00635391	up
	nta-miR164a	1076.59	545.944	1705.59	1452.36	1439.31	629.639	1183.78	808.863	-0.231869	0.577704		-0.979639	0.118694		-1.19278	0.0454065	down	-0.549435	0.27245		-0.244893	0.519851		0.136937	0.737598		-1.2058	0.0748292		0.567141	0.333513
	sly-miR164b-3p_2ss7TC10TC	3.32737	5.55619	86.2657	68.9341	58.9448	24.9469	17.4359	6.2797	-0.32357	0.498836		0.739717	0.174443		-1.2405	0.131214		-1.47329	0.381918		-0.549424	0.313554		2.3896	0.293122		-1.46635	0.0718044		0.176598	0.83863
	cln-MIR164-p3_1ss9TC	0	0.971406	10.1064	21.7423	28.2646	45.1503	0.421889	0	1.10523	0.334426		6.602	0.5		0.675737	0.632657		-5.39879	0.42265		1.48373	0.110878		5.39879	0.42265		1.05423	0.527719		-6.602	0.5
	sly-miR164b-3p_1ss14TC	5.11207	128.968	1.12889	6.42903	0	5.30773	2.41412	9.03758	2.50969	0.178346		4.65696	0.207423		9.05195	0.5		1.90444	0.0222211	up	-6.81876	0.42265		-1.08241	0.31362		-0.276505	0.872503		-3.83493	0.214196
	ath-miR164b-3p	14.019	50.1898	6.72658	14.1941	12.7884	11.9427	32.6887	33.3904	1.07735	0.0291455	up	1.84001	0.0056993	up	-0.0987098	0.905385		0.03064	0.966369		0.926894	0.391391		1.22141	0.0305468	up	-0.249165	0.631342		-0.587961	0.3705
	ata-miR166e-5p_2ss17GC20GA	0.931105	2.48555	1.16883	12.5123	3.63186	21.1484	1.05997	4.30192	3.42021	0.0284293	up	1.41655	0.55791		2.54177	0.00421764	up	2.02096	0.019885	up	1.63565	0.329176		0.187006	0.914101		0.757202	0.0603263		0.791413	0.504902
	ata-miR166e-5p_2ss7TC17GC	5.26543	5.74201	5.67318	109.662	134.644	311.672	3.68503	15.1084	4.27277	0.0673406		0.125004	0.937703		1.21088	0.428559		2.0356	0.000139454	up	4.56885	0.308778		-0.514873	0.792989		1.50696	0.396853		1.39572	0.0817685
	nta-miR168d_1ss21AC	89.8269	8919.1	166.979	171.687	159.139	300.66	429.864	449.083	0.0401183	0.967601		6.63361	0.0576472		0.917845	0.646681		0.0631025	0.91802		-0.069373	0.940015		2.25866	0.142532		0.808353	0.672562		-4.31184	0.0569887
	ath-miR168b-3p_L+1_2ss8TC17CT	0.695056	16.5178	0.564446	0.412572	1.13213	7.31496	2.35895	2.62114	-0.452192	0.839589		4.57074	0.100393		2.69182	0.441721		0.15205	0.868877		1.00413	0.583492		1.76294	0.333022		4.14813	0.409481		-2.65575	0.106522
	nta-miR168d_L+1R-1	580.243	21344.1	1106.12	1235.93	1405.59	1871.7	2212.95	1519.81	0.160094	0.809829		5.20104	0.0743066		0.413175	0.729768		-0.542081	0.445351		0.345662	0.596552		1.93124	0.151805		0.598743	0.647314		-3.81188	0.0753689
	nta-miR168d	3567.33	58490.6	2204.16	5635.64	2265.95	2783.59	4163.92	14159.3	1.35435	0.0695182		4.03529	0.275503		0.29683	0.45796		1.76574	0.0259741	up	0.0398886	0.939422		0.223097	0.322905		-1.01764	0.111068		-2.04645	0.329954
	sly-miR168b-3p	541.651	20904.6	490.68	1407.22	735.579	2101.91	1135.19	3301.3	1.52	0.185698		5.27031	0.0963125		1.51475	0.464269		1.54011	0.080697		0.584098	0.415553		1.06749	0.207219		0.578852	0.67456		-2.66271	0.0965448
	nta-miR168d_L+1	83.8622	1050.05	42.1667	89.1108	49.0059	71.4572	77.7373	284.048	1.07949	0.122893		3.64629	0.276433		0.544124	0.52608		1.86946	0.0165453	up	0.216851	0.568187		-0.109414	0.750618		-0.31852	0.626995		-1.88625	0.335949
	sly-miR168b-3p_2ss3CT16CT	14.7022	1121.15	29.0779	34.9154	35.2183	108.447	61.3027	28.8023	0.263937	0.740121		6.25281	0.0313666	up	1.62259	0.450404		-1.08977	0.260229		0.276402	0.695404		2.05992	0.156349		1.63506	0.446777		-5.28265	0.0311575	down
	nta-miR168d_R+1	110.632	1651.71	69.7439	179.093	93.0023	119.078	141.987	592.287	1.36057	0.0444034	up	3.90013	0.232555		0.356571	0.390812		2.06054	0.0429222	up	0.4152	0.439327		0.359992	0.22701		-0.588798	0.158221		-1.4796	0.316955
	nta-miR169q_L+2R-2	808.797	159.862	164.386	246.956	53.2188	148.886	303.754	595.942	0.587168	0.178082		-2.33895	0.00610932	down	1.4842	0.277367		0.972266	0.00773066		-1.62707	0.0929161		-1.41287	0.0108293	down	-0.730046	0.305449		1.89835	0.00779527	up
	lus-MIR169j-p3_2ss6TC21TG	0	1.77817	0	4.36617	2.99143	13.0873	0	1.08349	8.77022	0.0268593	up	7.47425	0.113721		2.12927	0.521303		6.75954	0.191222		8.22469	0.42265		0	#DIV/0!		1.58373	0.571967		-0.714711	0.361344
	nta-miR169q	17.9474	7.68395	1.46104	9.44759	3.90894	6.73445	12.6535	22.0629	2.69295	0.0143289	up	-1.22385	0.0723126		0.784783	0.748151		0.802083	0.124321		1.41979	0.376937		-0.504237	0.100288		-0.488386	0.756435		1.5217	0.0540041
	nta-miR169b_1ss7AG	38.2702	18.4679	80.9404	78.8863	145.792	101.313	59.8128	66.3813	-0.0370854	0.915719		-1.0512	0.045211	down	-0.525091	0.402562		0.150322	0.778824		0.848975	0.206856		0.644235	0.396165		0.360969	0.571136		1.84575	0.0128386	up
	bdi-miR169c-3p_R+1_1ss13TC	22.6063	10.3121	35.9016	75.632	122.982	61.8857	26.1667	34.0509	1.07495	0.0089686	up	-1.13239	0.202317		-0.990773	0.408324		0.379959	0.540905		1.77633	0.274279		0.211007	0.764758		-0.28939	0.556432		1.72335	0.0903475
	tcc-MIR169a-p3_1ss12TC	24.9941	6.51291	5.57991	15.84	12.1526	9.53754	2.198	6.29587	1.50526	0.0678764		-1.94022	0.00797304	down	-0.349579	0.773959		1.51821	0.0813329		1.12296	0.494597		-3.50732	0.00294003	down	-0.731885	0.146607		-0.0488962	0.898646
	nta-miR169q_1ss14CA	2.32258	0	0	0	12.3846	2.12309	3.21898	1.95713	0	#DIV/0!		-7.85958	0.038266	down	-2.5443	0.410735		-0.717865	0.460898		10.2743	0.338229		0.470875	0.540774		7.73002	0.5		7.61259	0.18437
	ppe-MIR169k-p3_2ss10CT17CT	0	0	0	0	0	0	3.99643	3.73814	0	#DIV/0!		0	#DIV/0!		0	#DIV/0!		-0.0963905	0.948634		0	#DIV/0!		8.64257	0.184518		0	#DIV/0!		8.54618	0.356194
	nta-miR169q_L+3R-2	10.4093	3.37053	0.876621	1.25376	0	0	6.92355	11.7616	0.516238	0.745785		-1.62683	0.0479203	down	0	#DIV/0!		0.764503	0.0852326		-6.45388	0.42265		-0.588291	0.144791		-6.97012	0.18357		1.80304	0.0333002	up
	ata-MIR169g-p3_1ss9TC	57.802	60.5149	12.6242	10.8894	0.547043	0	29.4532	44.4837	-0.213265	0.81115		0.0661715	0.863082		-5.77358	0.42265		0.594855	0.059089		-4.52839	0.155185		-0.972696	0.0469129		-10.0887	0.11332		-0.444012	0.37704
	ptc-miR169ac_R-1_1ss20CA	24.4063	3.68512	1.69334	1.42842	0	0	3.34638	12.0384	-0.245451	0.898461		-2.72747	0.000839798	down	0	#DIV/0!		1.84697	0.197097		-7.40373	0.42265		-2.86658	0.000308488	down	-7.15828	0.247834		1.70786	0.211309
	ppe-MIR169f-p3_2ss12TC17CA	1.85567	0	0	0	0.820565	0	1.82036	1.49467	0	#DIV/0!		-7.53579	0.183508		-6.35855	0.42265		-0.2844	0.753583		6.35855	0.42265		-0.0277148	0.97354		0	#DIV/0!		7.22368	0.235611
	nta-miR169q_R-2_1ss1CT	300.414	20.7741	89.2433	170.883	254.077	88.6076	443.554	293.68	0.937189	0.296844		-3.85409	0.0237099	down	-1.51976	0.347281		-0.594863	0.469418		1.50945	0.348437		0.562157	0.45626		-0.947503	0.295229		3.82138	0.113158
	aly-miR169j-3p_L+1_1ss6GA	33.3476	0	23.1286	146.836	317.644	150.046	27.3388	15.4408	2.66645	0.0541529		-11.7034	0.218257		-1.08201	0.515501		-0.8242	0.127436		3.77966	0.302271		-0.286634	0.78004		0.0311965	0.934685		10.5925	0.0891565
	ptc-MIR169k-p3_2ss18AT19CT	17.968	0	10.1133	6.73274	112.086	7.0329	18.575	10.2757	-0.586982	0.581992		-10.8112	0.178546		-3.99434	0.383974		-0.854132	0.188356		3.47028	0.395375		0.0479373	0.953835		0.0629254	0.869904		10.005	0.108847
	vvi-MIR169n-p3_2ss18CA19TC	1.54402	0.485703	3.97984	3.36741	16.0742	22.6249	3.64072	4.76438	-0.241074	0.852791		-1.66855	0.348002		0.49316	0.701242		0.388067	0.527219		2.01397	0.298354		1.23753	0.106685		2.7482	0.350921		3.29414	0.0881064
	mes-MIR171e-p5	2.86018	7.67012	19.942	9.998	19.361	10.1181	12.9297	6.44038	-0.9961	0.245859		1.42315	0.0687431		-0.936221	0.31018		-1.00547	0.461136		-0.0426591	0.948762		2.17651	0.266758		0.0172196	0.984339		-0.252105	0.798647
	ssl-miR171b_1ss21TA	1.78007	0	3.42661	0.618857	1.36761	0	2.00929	0	-2.4691	0.285225		-7.47579	0.0133981	down	-7.09551	0.42265		-7.65055	0.193774		-1.32513	0.442222		0.174754	0.847965		-5.95154	0.42265		0	#DIV/0!
	lus-miR171d_2ss9GA14GA	1.12104	277.903	18.9072	40.9207	16.9621	75.3389	25.1935	17.17	1.11389	0.229213		7.9536	0.0874312		2.15108	0.363273		-0.553165	0.636475		-0.156624	0.862057		4.49015	0.170323		0.880563	0.527155		-4.01662	0.0739952
	lus-MIR171g-p3	7.11661	37.3645	70.5095	81.6086	58.2549	56.379	7.65908	8.81549	0.210903	0.639221		2.39241	0.00281348	up	-0.0472208	0.852776		0.202871	0.530122		-0.275439	0.434723		0.105981	0.828938		-0.533563	0.294989		-2.08356	0.0111812	down
	ata-miR171c-5p_2ss1CA21CG	0	154.873	10.4396	5.34785	0	9.91909	1.77619	3.85776	-0.965033	0.582331		13.9188	0.249636		9.95406	0.21879		1.11897	0.135968		-10.0278	0.289871		7.47264	0.184518		0.891249	0.454709		-5.32718	0.255331
	gma-MIR171a-p5_2ss12TA18AC	0	4.52775	0	0.618857	0	0	0	0	5.95154	0.42265		8.82265	0.0462169	up	0	#DIV/0!		0	#DIV/0!		0	#DIV/0!		0	#DIV/0!		-5.95154	0.42265		-8.82265	0.0462169	down
	nta-MIR172g-p5_1ss9AT	0	0.242852	8.52099	5.34935	11.0187	3.18464	0.360659	0	-0.671657	0.538902		4.602	0.5		-1.79075	0.451168		-5.17256	0.42265		0.370864	0.804674		5.17256	0.42265		-0.748234	0.621803		-4.602	0.5
	lus-miR172j_L+1R-1	0	0.364277	0.584414	0.563391	1.84129	0	0.782548	0.43895	-0.0528555	0.976311		5.18697	0.5		-7.52457	0.285889		-0.834122	0.50052		1.65565	0.440745		6.29011	0.185991		-5.81606	0.187432		0.269019	0.878974
	gma-MIR319k-p5_2ss2CA17AT	0	16.4404	1.75324	4.35323	0	0	0	0.511841	1.31206	0.551808		10.683	0.168097		0	#DIV/0!		5.67762	0.42265		-7.45388	0.42265		0	#DIV/0!		-8.76594	0.336027		-5.00541	0.169197
	sly-miR390b-3p_2ss17TC18TC	3.86688	24.1088	1.16883	1.79332	2.51241	0	1.56525	2.81151	0.617566	0.698006		2.64032	0.131501		-7.97293	0.186695		0.844957	0.509957		1.10401	0.480237		-1.30478	0.15392		-7.48649	0.192573		-3.10014	0.112173
	sly-miR390b-3p_1ss8CT	36.8244	34.49	24.6718	19.7596	54.9654	47.6543	26.105	13.9384	-0.32031	0.231782		-0.0944832	0.92544		-0.205917	0.304389		-0.905259	0.108282		1.15566	0.00158883	up	-0.496335	0.361038		1.27005	0.0722449		-1.30711	0.474574
	mdm-miR391_2ss17CT21GA	109.033	152.064	11.2952	11.289	104.802	76.8644	76.492	64.8711	-0.000787926	0.999047		0.479914	0.464155		-0.447284	0.372033		-0.237733	0.577032		3.21389	0.0377629	up	-0.511381	0.230336		2.76739	0.160198		-1.22903	0.263904
	zma-MIR395c-p3_1ss6TC	0	4.7706	0	0	0	0	0	0	0	#DIV/0!		8.89803	0.0759862		0	#DIV/0!		0	#DIV/0!		0	#DIV/0!		0	#DIV/0!		0	#DIV/0!		-8.89803	0.0759862
	aly-miR395i	0.232776	0.299891	0	0	0	0.962064	0.593762	0.461509	0	#DIV/0!		0.365492	0.874794		6.58806	0.5		-0.363527	0.755525		0	#DIV/0!		1.35094	0.414714		6.58806	0.5		0.621922	0.709417
	sly-miR396a-3p	663.294	3909.3	929.801	886.926	727.454	445.011	1045.35	577.306	-0.0681086	0.903863		2.55919	0.101033		-0.709016	0.31688		-0.856579	0.172782		-0.354066	0.5782		0.656266	0.272815		-0.994974	0.160037		-2.7595	0.11044
	gma-miR397b-3p_L-2R+2	1392.87	992.844	898.088	780.346	356.1	312.499	608.219	200.507	-0.202743	0.546907		-0.488426	0.136164		-0.188434	0.389647		-1.60094	0.0707038		-1.33457	0.0347867	down	-1.1954	0.0149949	down	-1.32026	0.0711409		-2.30792	0.0616513
	bra-miR398-5p_1ss15AG	1.12281	14.368	0	0.309429	0	1.06155	0.444048	0.617242	4.95154	0.42265		3.67767	0.181392		6.73002	0.5		0.475121	0.692171		0	#DIV/0!		-1.33833	0.164357		1.77849	0.605594		-4.54088	0.174784
	zma-miR399b-5p_2ss20TG21GA	1.58809	2.29239	0.84667	0.746875	3.0399	1.92413	1.73704	2.98981	-0.180933	0.933877		0.529564	0.590106		-0.65982	0.733339		0.783418	0.319426		1.84415	0.442567		0.129343	0.908581		1.36527	0.650719		0.383197	0.539494
	vvi-miR399a	310.34	50.8795	12.4421	10.6397	16.5587	16.6535	58.8977	63.8672	-0.225772	0.672466		-2.60869	0.0264602	down	0.00823999	0.99422		0.116863	0.867344		0.41236	0.400733		-2.39756	0.0034523	down	0.646372	0.662736		0.32799	0.673337
	vvi-miR399i_L+2R-2	2.97806	14.2051	3.20888	22.698	32.1063	20.8002	23.2574	34.2502	2.82243	0.43349		2.25396	0.198008		-0.626254	0.661144		0.558425	0.484226		3.32271	0.30905		2.96524	0.157955		-0.125966	0.93636		1.26971	0.199216
	ptc-miR399a	5.65621	2.80662	2.77108	5.44735	3.83735	2.98567	1.05997	0.850127	0.975106	0.271738		-1.011	0.382889		-0.362055	0.779391		-0.318272	0.808778		0.469664	0.72205		-2.41581	0.211119		-0.867497	0.31212		-1.72308	0.0633279
	ptc-miR399d	0	0	0	1.86719	0.858604	0.962064	0	0.205588	7.54472	0.42265		0	#DIV/0!		0.16414	0.942139		4.36169	0.42265		6.42392	0.42265		0	#DIV/0!		-0.956661	0.697456		4.36169	0.42265
	ptc-MIR399g-p5_1ss6AT	2.86645	4.02735	1.58666	8.03786	0	2.12309	2.58584	6.9867	2.34082	0.344841		0.490568	0.750548		7.73002	0.5		1.43398	0.377747		-7.30985	0.42265		-0.14863	0.923941		-1.92064	0.38488		0.79478	0.563405
	gma-MIR399i-p5_2ss12CG20GT	21.4478	16.4616	26.3487	14.2337	40.4436	18.992	22.7748	13.9032	-0.88842	0.565131		-0.381723	0.447183		-1.09052	0.149841		-0.712017	0.254726		0.618178	0.394481		0.0866088	0.851153		0.416077	0.782995		-0.243686	0.686955
	gma-MIR399i-p5_1ss20GT	5.34008	6.9204	2.82223	1.85657	9.74614	4.62774	10.748	5.08261	-0.604195	0.791277		0.373995	0.540581		-1.07453	0.137284		-1.08043	0.133829		1.788	0.117987		1.00914	0.142684		1.31767	0.36177		-0.445284	0.518259
	ptc-MIR403c-p5_2ss13GA20GC	133.976	150.397	93.5819	146.364	117.01	184.164	124.268	255.479	0.64526	0.289822		0.1668	0.583074		0.65436	0.39316		1.03975	0.00351758	up	0.322333	0.342115		-0.108518	0.72759		0.331433	0.605702		0.764431	0.0503685
	sly-miR403-3p_2ss1CT17GA	4420.07	3525.28	3031.04	2484.57	2971.1	4086.01	2514.38	3464.44	-0.286814	0.273971		-0.326331	0.265585		0.459698	0.153626		0.46242	0.0958478		-0.0288175	0.925561		-0.813866	0.070768		0.717694	0.0238614		-0.0251149	0.910743
	mes-MIR403b-p5_1ss5AG	114.657	221.806	61.949	62.3455	112.572	110.22	88.1585	142.147	0.00920437	0.952782		0.951973	0.00725815		-0.0304606	0.941689		0.689208	0.0469219		0.861694	0.0392439		-0.379152	0.182591		0.822029	0.295344		-0.641917	0.0175165
	vvi-miR403a_R+1_1ss19TC	9.05386	5.81287	4.07551	6.42227	5.33994	0	6.2047	9.00507	0.656102	0.373474		-0.639282	0.26353		-9.06068	0.00963515	down	0.537375	0.0902862		0.389843	0.586708		-0.545171	0.189319		-9.32694	0.0337864	down	0.631486	0.271713
	csi-miR477b_L-1R+2_1ss15CT	99.0148	4.89937	214.721	116.484	804.626	480.955	123.295	70.2666	-0.882337	0.0774117		-4.33698	0.0487488	down	-0.742418	0.172524		-0.811205	0.229968		1.90585	0.00133626	up	0.316399	0.56233		2.04577	0.14052		3.84217	0.0593402
	nta-miR477a_1ss21GA	273.983	197.525	139.289	231.564	101.773	60.5749	40.8351	40.1319	0.73333	0.0351282		-0.472057	0.566362		-0.748566	0.58538		-0.0250621	0.97593		-0.452725	0.568817		-2.74621	0.16619		-1.93462	0.109325		-2.29921	0.0926076
	pde-MIR482b-p5_2ss9AT18GA	20.5935	7.97001	7.91538	34.4645	27.0267	5.97135	22.3509	16.4806	2.12238	0.180385		-1.36953	0.0852464		-2.17826	0.309904		-0.439566	0.542979		1.77166	0.345819		0.118145	0.842293		-2.52898	0.161723		1.04811	0.241846
	ata-miR2118b-5p_2ss3CT6GT	91337.8	32933.5	34203.5	32925	25412.9	36736.9	48478.6	46243.1	-0.0549596	0.883962		-1.47166	0.00960183	down	0.531667	0.320299		-0.0681097	0.68633		-0.428582	0.422997		-0.913863	0.0250396		0.158045	0.668863		0.489685	0.0948887
	pgi-MIR482a-p3_2ss3GA18TC	1.70312	2.67137	1.69334	3.07974	2.66185	0	0.654992	0.822831	0.862939	0.50805		0.649401	0.77916		-8.05629	0.185802		0.329117	0.706317		0.65256	0.678336		-1.37863	0.203931		-8.26667	0.0403474	down	-1.69891	0.614493
	gra-miR482d_R-4_1ss12CT	65.9951	70.1736	34.2645	98.4354	48.3419	25.5772	56.8118	28.2811	1.52246	0.330413		0.0885712	0.884834		-0.918416	0.20463		-1.00635	0.146299		0.496561	0.512934		-0.216168	0.761614		-1.94432	0.28482		-1.31109	0.0819128
	vvi-MIR482-p3_2ss13CT17TA	2229.1	2202.15	2303.08	1518.44	2651.71	5111.38	2487.51	2125.85	-0.600972	0.221577		-0.0175483	0.901783		0.946793	0.175031		-0.226656	0.392703		0.203355	0.764086		0.158238	0.464989		1.75112	0.150626		-0.0508704	0.813854
	tcc-miR530a_R+1_1ss12CT	0.926196	0.242852	0	1.64353	0.273522	0	0.993568	0.233362	7.36066	0.035998	up	-1.93124	0.387028		-4.77358	0.42265		-2.09005	0.266776		4.77358	0.42265		0.101301	0.936245		-7.36066	0.035998	down	-0.0575079	0.979545
	nta-miR1446_R-1	3.55823	2.47086	63.7125	70.5175	120.677	180.434	8.86899	4.7131	0.146405	0.894971		-0.526147	0.558887		0.580315	0.273423		-0.912094	0.102995		0.921505	0.257304		1.31761	0.0737007		1.35542	0.123534		0.931662	0.122988
	mes-MIR1446-p5_2ss2CT18AG	5.64967	0.485703	2.33766	8.1653	4.37635	2.12309	1.50387	0.466723	1.80444	0.374188		-3.54002	0.0982649		-1.04356	0.677392		-1.68804	0.399258		0.904663	0.708271		-1.90949	0.138159		-1.94334	0.359229		-0.0575079	0.979545
	vvi-miR2111-5p	900.379	2997.8	207.537	254.771	242.644	172.189	858.807	553.327	0.295834	0.60916		1.7353	0.234627		-0.494846	0.424402		-0.634203	0.382068		0.225478	0.67311		-0.0681986	0.894365		-0.565202	0.400088		-2.4377	0.200071
	ptc-MIR2111b-p3_2ss5TA17AG	1.62261	6.45587	1.05777	4.14695	0	0	1.65373	0.466723	1.97102	0.480031		1.99229	0.0259697	up	0	#DIV/0!		-1.82509	0.30428		-6.72488	0.42265		0.0274054	0.980397		-8.69591	0.362742		-3.78997	0.00350673	down
	bdi-miR2118a_R-1_2ss6GT19CT	0.23114	0.542742	0	0	0	0	0.54952	0.233362	0	#DIV/0!		1.2315	0.308959		0	#DIV/0!		-1.23561	0.439995		0	#DIV/0!		1.24941	0.435603		0	#DIV/0!		-1.2177	0.315207
	vvi-miR3627-5p_1ss16CA	806.724	328.537	437.409	537.06	212.595	159.069	332.551	360.073	0.296101	0.562386		-1.29602	0.130559		-0.418453	0.21247		0.114713	0.821985		-1.04087	0.0779737		-1.2785	0.116335		-1.75543	0.106903		0.132233	0.0437462
	osa-MIR5824-p3_2ss4AC20AC	0	0.899672	0	0	2.83665	0	1.58741	0.923018	0	#DIV/0!		6.49133	0.5		-8.14805	0.304289		-0.782241	0.598897		8.14805	0.304289		7.31053	0.260612		0	#DIV/0!		0.0369595	0.984237
	ghr-MIR7496a-p5_2ss9TG20AG	2.01285	2.82779	0	0	0	0	0	0	0	#DIV/0!		0.490436	0.658099		0	#DIV/0!		0	#DIV/0!		0	#DIV/0!		-7.65309	0.0396681	down	0	#DIV/0!		-8.14353	0.287337
	han-MIR156c-p5_2ss9AG21TG	13.2246	11.8686	3.93991	1.77773	2.54133	2.88619	4.21232	5.67527	-1.14812	0.350258		-0.156076	0.74186		0.183584	0.929319		0.430074	0.597547		-0.632578	0.524446		-1.65054	0.00518797	down	0.699128	0.778142		-1.06439	0.247319
	gma-miR156b_R-1	18.9553	3.56369	1.05777	5.49635	2.23889	0	10.4771	3.6353	2.37744	0.331868		-2.41116	0.0399303	down	-7.80664	0.183713		-1.5271	0.308074		1.08176	0.486204		-0.85536	0.244561		-9.10233	0.256691		0.028702	0.957264
	nta-miR156a_R+3	3.78965	0	0	4.2879	0.547043	1.92413	3.70704	2.23987	8.74413	0.0719735		-8.56592	0.00267769	down	1.81448	0.60249		-0.726854	0.407375		5.77358	0.42265		-0.0317953	0.958481		-1.15607	0.417545		7.80727	0.0384526	up
	cca-MIR156c-p5_2ss7CT17AC	5.26925	3.44227	0	0	0	0	10.2517	8.21788	0	#DIV/0!		-0.61424	0.600807		0	#DIV/0!		-0.319028	0.698891		0	#DIV/0!		0.960195	0.383349		0	#DIV/0!		1.25541	0.203575
	ath-miR156h_L+1	0.926877	2.92804	0	0.253962	0.845924	1.06155	0	0	4.66654	0.42265		1.65949	0.0352182	up	0.327567	0.876384		0	#DIV/0!		6.40246	0.230143		-6.53431	0.183506		2.06348	0.583753		-8.19379	0.0496943	down
	gma-miR156b_L+2R-1	0	3.34936	1.41112	1.65854	2.11659	3.56619	0	0	0.23308	0.893605		8.38774	0.00960978	up	0.752642	0.225551		0	#DIV/0!		0.584905	0.673323		0	#DIV/0!		1.10447	0.210795		-8.38774	0.00960978	down
	osa-MIR156b-p3_2ss3GT18GC	0	0	0	0	1.91465	10.5827	0	0	0	#DIV/0!		0	#DIV/0!		2.46656	0.56126		0	#DIV/0!		7.58094	0.42265		0	#DIV/0!		10.0475	0.5		0	#DIV/0!
	vvi-miR156a_L+1_1ss15GT	1.31288	0.785594	0.84667	2.45338	1.77789	0	1.50402	1.27827	1.5349	0.196401		-0.740882	0.512748		-7.47402	0.42265		-0.234623	0.811048		1.0703	0.669993		0.196083	0.847636		-7.93863	0.043707	down	0.702342	0.496251
	aly-MIR156f-p3_2ss12GT17TC	0	0	1.12889	1.9996	0	0	0	0	0.824804	0.607286		0	#DIV/0!		0	#DIV/0!		0	#DIV/0!		-6.81876	0.42265		0	#DIV/0!		-7.64357	0.205683		0	#DIV/0!
	nta-MIR159-p5	22.435	925.93	84.3476	29.9428	29.9496	106.739	212.61	107.417	-1.49414	0.303098		5.36708	0.0175266	up	1.83348	0.497799		-0.984988	0.408111		-1.49381	0.303489		3.24439	0.201184		1.8338	0.498111		-3.10768	0.015126	down
	nta-miR159_2ss20TC21AG	3379.07	2660.87	1917.35	1902.35	1610.18	1289.6	2941.4	3122.01	-0.011337	0.96038		-0.344727	0.155652		-0.320294	0.251105		0.0859709	0.561183		-0.251895	0.407101		-0.200119	0.191565		-0.560852	0.0203854		0.230579	0.288647
	bdi-miR159b-3p.1_L-1	2.12828	0.364277	0	0	0.683804	0	1.71751	1.53159	0	#DIV/0!		-2.54658	0.0808906		-6.09551	0.42265		-0.165289	0.854372		6.09551	0.42265		-0.30937	0.714395		0	#DIV/0!		2.07192	0.115828
	gma-miR159a-3p_L+1_1ss21TC	1.62289	0.599781	0	0.412572	0	0	4.21756	2.55655	5.36657	0.42265		-1.43606	0.392947		0	#DIV/0!		-0.722213	0.443838		0	#DIV/0!		1.37785	0.234148		-5.36657	0.42265		2.09169	0.240988
	far-miR159_L+2_1ss22TC	1.78007	0	1.16883	0	0	0	0.466207	1.17894	-6.86892	0.42265		-7.47579	0.0133981	down	0	#DIV/0!		1.33845	0.435262		-6.86892	0.42265		-1.93289	0.0892408		0	#DIV/0!		6.88134	0.21847
	nta-miR159_1ss21AG	425.686	163.289	201.755	185.874	237.847	170	386.267	383.405	-0.118281	0.738391		-1.38236	0.0209632	down	-0.484503	0.312169		-0.0107311	0.971198		0.237429	0.562525		-0.140188	0.634213		-0.128792	0.733404		1.23145	0.0406339	up
	gma-MIR159a-p5_2ss7TA19CA	0.57785	0	3.36766	0	0	0	0	1.51296	-8.3956	0.201705		-5.85262	0.42265		0	#DIV/0!		7.24123	0.328435		-8.3956	0.201705		-5.85262	0.42265		0	#DIV/0!		7.24123	0.328435
	sly-miR160a_L+3	5.37801	0.542742	0.564446	1.63471	2.70167	0	3.13814	5.94758	1.53412	0.375614		-3.30873	0.015989	down	-8.07771	0.11649		0.922395	0.212835		2.25894	0.158593		-0.777165	0.289324		-7.35289	0.206565		3.45396	0.00210707	up
	sly-MIR160a-p3	11.0674	4.98493	21.3862	15.1424	31.5674	30.8352	13.5751	13.0182	-0.498086	0.332364		-1.15067	0.0458806	down	-0.0338573	0.88806		-0.0604378	0.864407		0.561752	0.159667		0.294651	0.482071		1.02598	0.060163		1.38488	0.0186445	up
	mes-miR160c_1ss21GT	13.4211	7.64808	13.122	15.4258	7.47965	7.56367	10.2002	14.2461	0.233365	0.551282		-0.811331	0.26437		0.0161164	0.967775		0.481966	0.247676		-0.810942	0.0785386		-0.395898	0.314646		-1.02819	0.134648		0.897399	0.172191
	vvi-MIR160a-p5_2ss11TA18CA	0.309731	0	0.84667	0	0.683804	3.94774	0	0	-6.40373	0.42265		-4.95294	0.42265		2.52937	0.298906		0	#DIV/0!		-0.308216	0.888588		-4.95294	0.42265		8.62488	0.275627		0	#DIV/0!
	ppt-MIR160g-p3_2ss2AG18CA	0	3.57104	44.4261	3.73437	11.2345	5.87187	0.360659	0.233362	-3.57247	0.26247		8.4802	0.293193		-0.936047	0.487141		-0.628067	0.784054		-1.98347	0.335578		5.17256	0.42265		0.652953	0.716493		-3.93571	0.30648
	cme-MIR160c-p5_2ss13AG17AG	4.64666	5.6491	15.0384	21.1117	19.3713	7.99496	8.29184	5.94332	0.489394	0.699162		0.281829	0.638191		-1.27676	0.0506258		-0.480422	0.44708		0.365272	0.620649		0.835499	0.263087		-1.40088	0.402578		0.073248	0.888921
	lus-MIR160b-p5_2ss12CT17CG	0	0	4.00542	1.38178	2.12927	5.29135	0	0	-1.53543	0.312469		0	#DIV/0!		1.31328	0.656806		0	#DIV/0!		-0.911595	0.445001		0	#DIV/0!		1.93711	0.594136		0	#DIV/0!
	aqc-MIR160b-p5_1ss4AT	2.47676	4.34194	0	0	0	0	1.09904	0	0	#DIV/0!		0.809882	0.0768138		0	#DIV/0!		-6.7801	0.192729		0	#DIV/0!		-1.17221	0.146646		0	#DIV/0!		-8.7622	0.0666604
	csi-MIR162-p3_2ss2AT18AT_2	0	0	0	0	0.982685	2.40516	0	0	0	#DIV/0!		0	#DIV/0!		1.29133	0.659468		0	#DIV/0!		6.61866	0.194393		0	#DIV/0!		7.90999	0.5		0	#DIV/0!
	csi-MIR162-p5_2ss2AT18AT	0	0	0.528886	0	1.40565	1.92413	0	0	-5.72488	0.42265		0	#DIV/0!		0.45297	0.835387		0	#DIV/0!		1.41021	0.400307		0	#DIV/0!		7.58806	0.5		0	#DIV/0!
	nta-miR164a_R+1	9.51437	15.9033	22.8919	19.941	18.2253	4.1467	16.4426	7.80963	-0.199094	0.310683		0.741146	0.38694		-2.13591	0.190738		-1.07412	0.175546		-0.328891	0.597701		0.789262	0.24557		-2.2657	0.0409451	down	-1.026	0.310887
	ath-miR164b-3p_2ss10AC16AC	23.6859	270.671	180.803	325.803	295.754	97.5312	32.6469	22.2663	0.849582	0.102325		3.51444	0.27417		-1.60046	0.0190259	down	-0.552087	0.427453		0.709979	0.0604299		0.462919	0.499203		-1.74006	0.0477274	down	-3.60361	0.273085
	sbi-MIR164c-p3_2ss4GA18CT	46.1442	30.0531	74.4026	97.6263	83.998	106.589	36.703	19.0315	0.391916	0.613771		-0.618638	0.68626		0.34363	0.728585		-0.94751	0.116729		0.175002	0.77343		-0.330254	0.80745		0.126716	0.89512		-0.659126	0.464504
	bdi-MIR164f-p5_2ss4CA17CA	0	0	11.9551	4.2423	0	0	0	0	-1.49471	0.367575		0	#DIV/0!		0	#DIV/0!		0	#DIV/0!		-10.2234	0.204101		0	#DIV/0!		-8.7287	0.350106		0	#DIV/0!
	sly-MIR166c-p5_1ss10TG	0.465553	0	1.69771	2.87449	2.86332	2.88619	1.05472	0.639801	0.759714	0.4186		-5.54087	0.42265		0.0114771	0.995161		-0.721168	0.756898		0.754097	0.547312		1.17985	0.647489		0.00586	0.997447		5.99955	0.42265
	vvi-MIR166f-p3_2ss3AG20GT	155.574	224.955	334.14	326.803	412.449	167.428	196.052	145.178	-0.032034	0.931313		0.532031	0.374378		-1.30067	0.327175		-0.43341	0.148498		0.303762	0.727844		0.333628	0.364699		-0.964877	0.090231		-0.631813	0.346656
	bdi-MIR166g-p5_2ss11TG17TG	0	0	7.01297	0	1.99429	0	0	0	-9.45388	0.42265		0	#DIV/0!		-7.63973	0.42265		0	#DIV/0!		-1.81415	0.553608		0	#DIV/0!		0	#DIV/0!		0	#DIV/0!
	hbr-MIR166a-p3_2ss6AG17GA	0	0	2.28213	1.00084	2.76638	2.40516	0	0	-1.18917	0.50939		0	#DIV/0!		-0.201866	0.922379		0	#DIV/0!		0.277619	0.873862		0	#DIV/0!		1.26493	0.663141		0	#DIV/0!
	ata-miR166c-5p_2ss16TC20GC	2.4784	4.21316	0	0	0	0	9.4897	7.3105	0	#DIV/0!		0.765495	0.500167		0	#DIV/0!		-0.376392	0.545638		0	#DIV/0!		1.93695	0.121913		0	#DIV/0!		0.795067	0.299798
	osa-miR166g-5p_1ss5GA	37.8487	307.811	305.001	342.444	485.992	867.373	213.298	113.55	0.167053	0.751858		3.02373	0.180582		0.835722	0.435939		-0.909545	0.290527		0.672117	0.242599		2.49455	0.129712		1.34079	0.342387		-1.43872	0.22514
	ppt-MIR166e-p3_2ss14TC18GT	0.309731	1.05696	0	0.793515	0	0	0.233103	0.25592	6.31019	0.184151		1.77084	0.127242		0	#DIV/0!		0.134725	0.950636		0	#DIV/0!		-0.410046	0.853639		-6.31019	0.184151		-2.04616	0.0771802
	nta-MIR166c-p3_1ss2TG	14.2212	46.4641	2.29772	5.49502	3.90894	5.30773	29.6632	10.2721	1.25792	0.209628		1.70807	0.164887		0.441319	0.838457		-1.52995	0.099032		0.766573	0.52534		1.06063	0.13142		-0.0500301	0.97788		-2.17739	0.168628
	nta-MIR166d-p5_1ss13TA	0.69342	3.12768	2.29772	0	0	0	2.73061	0	-7.84406	0.183627		2.17329	0.360314		0	#DIV/0!		-8.09308	0.0205287	down	-7.84406	0.183627		1.97742	0.0791646		0	#DIV/0!		-8.28895	0.312309
	bna-MIR166b-p3_1ss20TC	0	3.37053	0	0	0	0	0	0	0	#DIV/0!		8.39683	0.255077		0	#DIV/0!		0	#DIV/0!		0	#DIV/0!		0	#DIV/0!		0	#DIV/0!		-8.39683	0.255077
	ath-MIR166g-p5_2ss13CT17GT	0	0	0	0	9.55333	12.8053	0	0.411177	0	#DIV/0!		0	#DIV/0!		0.422663	0.726369		5.36169	0.42265		9.89986	0.199103		0	#DIV/0!		10.3225	0.296493		5.36169	0.42265
	ptc-MIR166q-p5_1ss19TA	4.3327	0.599781	0	0	0	0	9.36207	7.71386	0	#DIV/0!		-2.85276	0.128684		0	#DIV/0!		-0.279375	0.642742		0	#DIV/0!		1.11156	0.221595		0	#DIV/0!		3.68494	0.0212471	up
	osa-MIR167i-p5_2ss16TC18GC	0.23114	0	1.64219	0.634905	0	0	0	0	-1.371	0.423636		-4.5307	0.42265		0	#DIV/0!		0	#DIV/0!		-7.35947	0.215446		-4.5307	0.42265		-5.98847	0.42265		0	#DIV/0!
	csi-MIR3954-p3_2ss13CA19AG_2	0.619462	0	0	0	7.47857	0.962064	1.80329	0	0	#DIV/0!		-5.95294	0.42265		-2.95856	0.476048		-7.49449	0.42265		9.54662	0.42265		1.54155	0.58727		6.58806	0.5		0	#DIV/0!
	mdm-MIR167f-p5_2ss9GA17GA	0	0	0	0	1.09409	2.65387	0	0.205588	0	#DIV/0!		0	#DIV/0!		1.27837	0.662931		4.36169	0.42265		6.77358	0.42265		0	#DIV/0!		8.05195	0.5		4.36169	0.42265
	sly-miR167b-3p	139.441	838.095	15.0296	42.8323	39.2441	91.4774	379.182	289.453	1.51089	0.0179129	up	2.58746	0.105444		1.22094	0.0395214	up	-0.389565	0.655941		1.38467	0.187511		1.44324	0.299666		1.09472	0.0340278	up	-1.53379	0.134294
	ath-MIR167c-p3_2ss14TC17AT	0	1.08548	0	0	0.547043	2.12309	0	0.466723	0	#DIV/0!		6.7622	0.0666604		1.95644	0.591261		5.54449	0.42265		5.77358	0.42265		0	#DIV/0!		7.73002	0.5		-1.2177	0.315207
	ptc-miR167f-5p_L-2R+1	0	2.07806	0	0	0	0	0	0	0	#DIV/0!		7.6991	0.184854		0	#DIV/0!		0	#DIV/0!		0	#DIV/0!		0	#DIV/0!		0	#DIV/0!		-7.6991	0.184854
	aly-MIR167c-p3_2ss2AT20AT	3.95229	11.3405	5.67756	0.761886	0	0	0.421889	0.511841	-2.89762	0.30116		1.52073	0.125202		0	#DIV/0!		0.278832	0.898905		-9.14913	0.252945		-3.22775	0.356767		-6.2515	0.42265		-4.46965	0.00410498	down
	vun-MIR168-p5_2ss10CA17AG	0	0	4.67531	0	2.99143	0	0	0	-8.86892	0.42265		0	#DIV/0!		-8.22469	0.42265		0	#DIV/0!		-0.644228	0.779224		0	#DIV/0!		0	#DIV/0!		0	#DIV/0!
	nta-miR168d_1ss2CT	0.542507	9.89726	0.584414	1.81819	0	2.12309	0.444048	1.59272	1.63744	0.173385		4.18931	0.300806		7.73002	0.5		1.84271	0.109289		-5.86892	0.42265		-0.288928	0.797185		0.223665	0.909647		-2.63553	0.331466
	sly-miR169a_L-1R+5	1.1557	0.485703	0	0	0	0	0.932414	0	0	#DIV/0!		-1.25062	0.635206		0	#DIV/0!		-6.5429	0.42265		0	#DIV/0!		-0.309725	0.888061		0	#DIV/0!		-5.602	0.5
	sly-MIR169a-p3_1ss11TG	16.2562	42.2198	2.75549	3.06313	5.55007	0	48.9412	17.5261	0.152698	0.898743		1.37693	0.0457064	up	-9.11636	0.214019		-1.48155	0.043864	down	1.0102	0.474919		1.59006	0.0293842	up	-8.25886	0.223839		-1.26842	0.0516996
	ata-MIR169h-p5_2ss14AG17TC	0	0	0	0	11.3919	6.93341	0	0	0	#DIV/0!		0	#DIV/0!		-0.716371	0.572833		0	#DIV/0!		10.1538	0.217199		0	#DIV/0!		9.43742	0.235391		0	#DIV/0!
	ata-MIR169h-p3_2ss14AG17TC	0	0	0	0	21.9379	18.4782	0	0	0	#DIV/0!		0	#DIV/0!		-0.247601	0.869478		0	#DIV/0!		11.0992	0.222713		0	#DIV/0!		10.8516	0.417818		0	#DIV/0!
	ppe-MIR169i-p3_2ss1TC17GT	0	0.485703	0	0.206286	0.845924	0.962064	0	0	4.36657	0.42265		5.602	0.5		0.185605	0.926783		0	#DIV/0!		6.40246	0.230143		0	#DIV/0!		2.22149	0.573955		-5.602	0.5
	gma-MIR169g-p3_1ss4CT	0	0	0	0	0.858604	5.77239	0	0	0	#DIV/0!		0	#DIV/0!		2.7491	0.549577		0	#DIV/0!		6.42392	0.42265		0	#DIV/0!		9.17302	0.5		0	#DIV/0!
	aly-miR169a-3p_2ss12CA17CT	10.5238	12.0121	0	0	0	0	10.245	53.946	0	#DIV/0!		0.190828	0.73313		0	#DIV/0!		2.3966	0.0396842	up	0	#DIV/0!		-0.0387361	0.951045		0	#DIV/0!		2.16703	0.0465562	up
	ptc-MIR169k-p5_1ss11GT	0	0	0	0	1.23085	2.02361	0	0	0	#DIV/0!		0	#DIV/0!		0.71728	0.585905		0	#DIV/0!		6.94351	0.42265		0	#DIV/0!		7.66079	0.0312716	up	0	#DIV/0!
	gma-MIR169g-p5_2ss4CT22CA	0	0	0	0	3.72062	16.5043	0.233103	0	0	#DIV/0!		0	#DIV/0!		2.14923	0.507368		-4.5429	0.42265		8.5394	0.42265		4.5429	0.42265		10.6886	0.432278		0	#DIV/0!
	ptc-miR169v_L+3R-2	21.9	1.08548	8.51976	5.81271	26.5079	4.1467	30.1293	23.9072	-0.551601	0.501886		-4.33452	0.032899	down	-2.67638	0.331909		-0.333724	0.47336		1.63754	0.415298		0.460241	0.301487		-0.487246	0.644325		4.46103	0.0537801
	ptc-miR169u-5p_R-1	47.9888	0.485703	3.92774	5.07391	0	0	0	0	0.3694	0.600872		-6.62648	0.0245483	down	0	#DIV/0!		0	#DIV/0!		-8.61755	0.11023		-12.2285	0.0244507	down	-8.98695	0.0713291		-5.602	0.5
	ptc-MIR169aa-p5_2ss13CA21TC	6.57314	6.51291	1.69334	0.412572	0	0	6.73723	10.0214	-2.03715	0.531771		-0.0132823	0.972455		0	#DIV/0!		0.572849	0.214294		-7.40373	0.42265		0.0355725	0.946603		-5.36657	0.42265		0.621704	0.0934685
	ptc-miR169v_R-1	15.0486	3.15707	1.62222	0.690372	6.06819	0.962064	21.1962	34.564	-1.23252	0.422827		-2.25297	0.14693		-2.65706	0.371343		0.705464	0.234935		1.9033	0.425104		0.494176	0.476535		0.47876	0.827265		3.45261	0.0260548	up
	aly-MIR169k-p5_2ss13AG18AT	0	0	0	0	4.70059	0	0	0	0	#DIV/0!		0	#DIV/0!		-8.8767	0.273493		0	#DIV/0!		8.8767	0.273493		0	#DIV/0!		0	#DIV/0!		0	#DIV/0!
	aly-MIR169k-p3_3ss2TC19GT20AC	0	0	0	0	2.78593	0	0	0.616765	0	#DIV/0!		0	#DIV/0!		-8.12202	0.19616		5.94665	0.42265		8.12202	0.19616		0	#DIV/0!		0	#DIV/0!		5.94665	0.42265
	vvi-MIR169q-p5_2ss8CG18AC	0	0	0	0	2.18817	15.592	0	0	0	#DIV/0!		0	#DIV/0!		2.83301	0.442332		0	#DIV/0!		7.77358	0.42265		0	#DIV/0!		10.6066	0.400469		0	#DIV/0!
	ptc-MIR169e-p5_2ss13AC18TG	0	0	0	0	5.29835	20.8002	0	0	0	#DIV/0!		0	#DIV/0!		1.97299	0.281925		0	#DIV/0!		9.0494	0.190922		0	#DIV/0!		11.0224	0.235391		0	#DIV/0!
	bna-MIR169l-p5_2ss12AT17AC	0.464597	0.842633	0	0	0	0	1.34315	0.511841	0	#DIV/0!		0.858925	0.564987		0	#DIV/0!		-1.39185	0.246383		0	#DIV/0!		1.53157	0.195584		0	#DIV/0!		-0.719209	0.632769
	ptc-MIR169k-p5_2ss11GT20GC	0	2.39912	4.98209	0	10.467	18.113	1.56525	0.700085	-8.96061	0.185047		7.90636	0.5		0.791172	0.167787		-1.16079	0.469697		1.07103	0.295794		7.29025	0.19806		10.8228	0.0396042	up	-1.77691	0.605733
	cme-MIR169g-p3_2ss4TA17TG	0	0	0	0	18.9291	20.7008	1.1212	1.28908	0	#DIV/0!		0	#DIV/0!		0.129075	0.909934		0.201296	0.867042		10.8864	0.201545		6.8089	0.207405		11.0155	0.288612		7.01019	0.212907
	ata-MIR169j-p5_2ss1CA18TC	3.64173	0	7.44639	0.920496	46.6335	7.13238	51.8076	4.04961	-3.01606	0.256922		-8.50848	0.231967		-2.70891	0.397466		-3.67731	0.0943774		2.64675	0.40061		3.83047	0.0961113		2.9539	0.107406		8.66164	0.352909
	bna-MIR169c-p5_2ss12GC17TG	145.382	21.2698	0	2.28566	1.71721	7.89548	52.9057	7.51514	7.83647	0.42265		-2.77297	0.430855		2.20096	0.307496		-2.81555	0.213188		7.42392	0.42265		-1.45836	0.543577		1.78842	0.334494		-1.50094	0.520408
	bna-MIR169h-p3_1ss18TA	0.929193	0	1.1133	0.761886	20.2164	0	1.80329	0	-0.547195	0.730408		-6.53791	0.42265		-10.9813	0.414786		-7.49449	0.42265		4.18261	0.436598		0.956584	0.695706		-6.2515	0.42265		0	#DIV/0!
	bdi-MIR169j-p5_2ss8TG18CT	0	0	0	0	3.35834	1.92413	0	0	0	#DIV/0!		0	#DIV/0!		-0.803542	0.622446		0	#DIV/0!		8.3916	0.183713		0	#DIV/0!		7.58806	0.5		0	#DIV/0!
	vvi-miR171e	0.46228	0	0	0.380943	0.273522	0	0.571603	1.01714	5.2515	0.42265		-5.5307	0.42265		-4.77358	0.42265		0.831432	0.291782		4.77358	0.42265		0.306247	0.855641		-5.2515	0.42265		6.66837	0.0172788	up
	ptc-MIR171i-p5_1ss4TC_1	0	0	0	0	2.81129	6.40264	0	0	0	#DIV/0!		0	#DIV/0!		1.18743	0.450913		0	#DIV/0!		8.13509	0.20285		0	#DIV/0!		9.32252	0.296493		0	#DIV/0!
	vvi-MIR171i-p5_2ss3AG17TA	0	0	6.33309	0	2.76638	0	0	0	-9.30677	0.244334		0	#DIV/0!		-8.11186	0.363124		0	#DIV/0!		-1.19491	0.485101		0	#DIV/0!		0	#DIV/0!		0	#DIV/0!
	ath-miR171b-5p_1ss21CG	20.814	48.9609	21.6817	4.52271	5.10091	13.6679	48.6604	11.6827	-2.26122	0.169948		1.23408	0.086783		1.42196	0.523496		-2.05838	0.0104678	down	-2.08766	0.17929		1.2252	0.0221648	up	1.59553	0.502162		-2.06726	0.060482
	ptc-MIR171i-p3_1ss8TC	0	0	0	0	3.79398	5.87187	0.233103	0	0	#DIV/0!		0	#DIV/0!		0.630107	0.684109		-4.5429	0.42265		8.56757	0.200449		4.5429	0.42265		9.19768	0.361726		0	#DIV/0!
	ptc-MIR171i-p3_2ss3TC22GT	0	0	0	0	24.0608	57.1094	0.815862	1.96139	0	#DIV/0!		0	#DIV/0!		1.24704	0.297733		1.26548	0.422462		11.2325	0.276347		6.35025	0.42265		12.4795	0.203399		7.61573	0.184449
	ptc-MIR171i-p5_1ss6TC_2	0	0	0	0	13.5755	27.8162	0.69931	1.33632	0	#DIV/0!		0	#DIV/0!		1.03491	0.473592		0.934266	0.701043		10.4068	0.404946		6.12786	0.42265		11.4417	0.248812		7.06213	0.42265
	vvi-MIR171i-p3_2ss3AG17TA	0	0	19.4926	0	12.5612	0	0	0	-10.9287	0.226493		0	#DIV/0!		-10.2948	0.370424		0	#DIV/0!		-0.633949	0.68241		0	#DIV/0!		0	#DIV/0!		0	#DIV/0!
	ptc-MIR171i-p5_1ss4TC_2	0	0	0	0	2.81129	6.40264	0	0	0	#DIV/0!		0	#DIV/0!		1.18743	0.450913		0	#DIV/0!		8.13509	0.20285		0	#DIV/0!		9.32252	0.296493		0	#DIV/0!
	ptc-MIR171i-p5_1ss8TC_1	0	0	0	0	25.8233	47.0411	0.466207	0	0	#DIV/0!		0	#DIV/0!		0.865245	0.446903		-5.5429	0.42265		11.3345	0.192852		5.5429	0.42265		12.1997	0.237122		0	#DIV/0!
	ptc-MIR171i-p5_1ss3TC_1	0	0	0	0	1.54241	0.962064	0	0	0	#DIV/0!		0	#DIV/0!		-0.680979	0.681382		0	#DIV/0!		7.26904	0.188697		0	#DIV/0!		6.58806	0.5		0	#DIV/0!
	ptc-MIR171i-p5_2ss1TC20GT	0	0	0	0	12.8763	21.5797	0.466207	0.43895	0	#DIV/0!		0	#DIV/0!		0.744953	0.421241		-0.0869136	0.961339		10.3305	0.273057		5.5429	0.42265		11.0755	0.0726062		5.45598	0.185133
	ptc-MIR171i-p3_1ss4TC	0	0	0	0	3.50778	7.08264	0.466207	0.205588	0	#DIV/0!		0	#DIV/0!		1.01373	0.182744		-1.18121	0.647222		8.45441	0.191643		5.5429	0.42265		9.46814	0.0312716	up	4.36169	0.42265
	ptc-MIR171i-p3_1ss6TC	0	0	0	0	64.1363	110.735	2.21448	2.30313	0	#DIV/0!		0	#DIV/0!		0.7879	0.436803		0.0566278	0.976783		12.6469	0.310178		7.79083	0.42265		13.4348	0.0928015		7.84745	0.329852
	ptc-MIR171i-p3_1ss5TC	0	0	0	0	2.53777	3.99748	0	0	0	#DIV/0!		0	#DIV/0!		0.655528	0.455281		0	#DIV/0!		7.98742	0.230143		0	#DIV/0!		8.64295	0.127708		0	#DIV/0!
	bdi-MIR171a-p3_2ss10AC18GA	0	0	11.0639	1.49375	3.71149	1.92413	0	0	-2.88885	0.417046		0	#DIV/0!		-0.947795	0.559417		0	#DIV/0!		-1.57579	0.518882		0	#DIV/0!		0.365267	0.874866		0	#DIV/0!
	ptc-MIR171i-p5_1ss8TC_2	0	0	0	0	25.8233	47.0411	0.466207	0	0	#DIV/0!		0	#DIV/0!		0.865245	0.446903		-5.5429	0.42265		11.3345	0.192852		5.5429	0.42265		12.1997	0.237122		0	#DIV/0!
	ptc-MIR171i-p5_1ss6TC_1	0	0	0	0	13.5755	27.8162	0.69931	1.33632	0	#DIV/0!		0	#DIV/0!		1.03491	0.473592		0.934266	0.701043		10.4068	0.404946		6.12786	0.42265		11.4417	0.248812		7.06213	0.42265
	ptc-MIR171i-p5_1ss3TC_2	0	0	0	0	1.54241	0.962064	0	0	0	#DIV/0!		0	#DIV/0!		-0.680979	0.681382		0	#DIV/0!		7.26904	0.188697		0	#DIV/0!		6.58806	0.5		0	#DIV/0!
	vvi-MIR172d-p3_1ss21AC	20.3572	18.0099	4.39767	2.25356	0	0	10.0442	21.7858	-0.964532	0.471045		-0.176748	0.758241		0	#DIV/0!		1.11702	0.45967		-8.7806	0.19977		-1.01917	0.172305		-7.81606	0.187432		0.274602	0.804227
	tcc-miR172d	20.6481	2.95656	0	0	0	0	24.4677	13.0213	0	#DIV/0!		-2.80401	0.0068562	down	0	#DIV/0!		-0.910005	0.332838		0	#DIV/0!		0.244873	0.676204		0	#DIV/0!		2.13888	0.277094
	nta-MIR172e-p3_2ss15CG19TA	5.57516	8.64153	1.58666	8.30569	13.0736	48.9985	2.83601	1.59533	2.38811	0.247601		0.632274	0.647954		1.90609	0.43855		-0.830008	0.0648867		3.04259	0.115785		-0.975151	0.672099		2.56057	0.399936		-2.43743	0.178421
	nta-miR172c_L-1R+1	0.465553	0.242852	0	0	0	1.06155	0.582758	0.25592	0	#DIV/0!		-0.93887	0.701743		6.73002	0.5		-1.1872	0.646055		0	#DIV/0!		0.323954	0.883102		6.73002	0.5		0.0756208	0.972969
	tcc-miR172d_L+2R-2	2.01367	3.87093	0.584414	1.12031	2.67809	6.02109	32.6636	11.4727	0.938837	0.699942		0.942856	0.409131		1.16882	0.190795		-1.50948	0.245674		2.19614	0.356721		4.01979	0.143056		2.42612	0.0350454	up	1.56745	0.0692572
	nta-miR172j_L+3	10.976	1.21426	4.44883	1.12678	0	5.10877	10.8724	8.75579	-1.98122	0.0120127	down	-3.1762	0.0559679		8.99683	0.154		-0.312358	0.556053		-8.79728	0.0114483	down	-0.0136831	0.97881		2.18077	0.14938		2.85016	0.0623041
	vvi-MIR319c-p5	0.619462	1.45711	63.9963	73.7445	44.1533	25.4444	5.51543	0	0.204547	0.650081		1.23402	0.669603		-0.795176	0.395162		-9.10733	0.372013		-0.535467	0.447286		3.15439	0.417914		-1.53519	0.0426595	down	-7.18697	0.5
	nta-MIR319b-p3_1	0	0	2.25218	2.98514	4.72085	0	0.360659	0	0.406479	0.240667		0	#DIV/0!		-8.8829	0.263493		-5.17256	0.42265		1.06773	0.50572		5.17256	0.42265		-8.22166	0.0183496	down	0	#DIV/0!
	sly-MIR319c-p5	0	0.364277	1.69334	3.09579	1.11945	0	2.14194	0	0.870437	0.507933		5.18697	0.5		-6.80664	0.183713		-7.74278	0.228632		-0.597086	0.773235		7.74278	0.228632		-8.27416	0.0527788		-5.18697	0.5
	sly-MIR319c-p3_1ss17TC	0.46228	0	0	1.88867	2.54133	0	0.421889	0	7.56123	0.228067		-5.5307	0.42265		-7.98944	0.290488		-5.39879	0.42265		7.98944	0.290488		-0.131904	0.951663		-7.56123	0.228067		0	#DIV/0!
	mdm-miR319c_2ss10AT21AT	1.54866	9.47121	0	0	0	0	19.6159	0	0	#DIV/0!		2.61253	0.554881		0	#DIV/0!		-10.9378	0.243843		0	#DIV/0!		3.66293	0.270212		0	#DIV/0!		-9.8874	0.5
	vvi-miR319b_L+3R-1	14.9988	6.64168	29.4017	33.8636	16.1375	13.2032	36.1215	9.08716	0.203836	0.544908		-1.17523	0.0429063	down	-0.289529	0.578474		-1.99096	0.349885		-0.86548	0.121103		1.26801	0.444802		-1.35884	0.0307648	down	0.452281	0.595791
	pta-miR319_R+1	17.3679	7.64895	32.3904	46.0278	21.5192	15.6084	47.5812	12.054	0.506938	0.302105		-1.18309	0.193983		-0.463303	0.45299		-1.98088	0.308012		-0.589943	0.415019		1.45397	0.368275		-1.56018	0.0176784	down	0.656175	0.294831
	nta-miR319a_1ss21TC	12.4537	3.7642	37.4273	46.39	23.2006	14.4473	31.7305	6.42957	0.309725	0.482649		-1.72616	0.217471		-0.683358	0.220247		-2.30307	0.246878		-0.689928	0.26001		1.3493	0.347234		-1.68301	0.0292723	down	0.77238	0.687388
	nta-MIR319b-p3_2	0	0	2.25218	2.98514	4.72085	0	0.360659	0	0.406479	0.240667		0	#DIV/0!		-8.8829	0.263493		-5.17256	0.42265		1.06773	0.50572		5.17256	0.42265		-8.22166	0.0183496	down	0	#DIV/0!
	vvi-miR319g	13.6181	3.87093	15.5063	27.5637	16.7521	12.2411	28.4541	6.22223	0.829911	0.111213		-1.81477	0.0451556	down	-0.452604	0.306569		-2.19313	0.206785		0.111485	0.823895		1.06311	0.349434		-1.17103	0.0686357		0.684751	0.528372
	mes-MIR319e-p5_2ss12GC19GA	4.94834	0	22.2924	3.30151	17.772	0	2.43613	0	-2.75536	0.349736		-8.9508	0.046999	down	-10.7954	0.39541		-7.92845	0.264041		-0.326946	0.852654		-1.02236	0.27161		-8.36698	0.42265		0	#DIV/0!
	mes-MIR393a-p3_2ss5TA18AG	1.84912	0	19.904	6.60301	6.9902	26.8711	5.59448	6.44047	-1.59186	0.236256		-7.5307	0.42265		1.94265	0.194276		0.203162	0.909488		-1.50965	0.194739		1.59717	0.579684		2.02486	0.16552		9.33102	0.258897
	ptc-MIR394b-p5_2ss10TC18TC	2.31958	13.9402	0	1.79332	1.69185	0	5.91052	8.09721	7.48649	0.192573		2.58731	0.00899473	up	-7.40246	0.230143		0.454141	0.513143		7.40246	0.230143		1.34942	0.229669		-7.48649	0.192573		-0.783752	0.116921
	bra-MIR395a-p3_2ss11AG17GC	0.46228	0	17.0327	8.35451	12.0221	5.00929	0	0	-1.02768	0.510442		-5.5307	0.42265		-1.26302	0.136917		0	#DIV/0!		-0.502611	0.691284		-5.5307	0.42265		-0.73795	0.463084		0	#DIV/0!
	vvi-miR396a_1ss20TC	39.7622	2.95656	22.793	19.3984	4.50314	0	18.5484	12.5424	-0.232653	0.50978		-3.74941	0.0238149	down	-8.81479	0.211953		-0.564485	0.548599		-2.33959	0.00531121	down	-1.1001	0.111448		-10.9217	0.0421585	down	2.08482	0.0596394
	nta-MIR396b-p5_1ss21AT	12.8336	0.485703	3.84444	0.507924	1.14481	0	4.3008	4.94124	-2.92009	0.234468		-4.7237	0.114677		-6.83896	0.42265		0.200268	0.755069		-1.74767	0.322999		-1.57724	0.198491		-5.66654	0.42265		3.34673	0.0268413	up
	ata-miR396a-5p	2.40281	1.23543	0	0	0	0	0	0	0	#DIV/0!		-0.959707	0.435875		0	#DIV/0!		0	#DIV/0!		0	#DIV/0!		-7.90858	0.183901		0	#DIV/0!		-6.94887	0.134036
	ccl-MIR396-p3_2ss4GC17GC	0	0	3.97984	0.618857	2.81485	0	0	0	-2.68503	0.31889		0	#DIV/0!		-8.13691	0.246393		0	#DIV/0!		-0.499653	0.728222		0	#DIV/0!		-5.95154	0.42265		0	#DIV/0!
	nta-miR397_L+2R-4_1ss18GT	1.31779	1.87108	6.09539	1.79332	1.09409	0	0.632833	0	-1.76509	0.292398		0.505748	0.491937		-6.77358	0.42265		-5.98375	0.42265		-2.47799	0.238209		-1.05822	0.496301		-7.48649	0.192573		-7.54773	0.0243951	down
	dpr-miR397_L-2R+2	2.24644	14.4903	0	0.817353	0	0	1.72596	0.466723	6.35289	0.206565		2.68937	0.0195869	up	0	#DIV/0!		-1.88676	0.0959944		0	#DIV/0!		-0.380239	0.601991		-6.35289	0.206565		-4.95637	0.0360835	down
	mes-miR397_L-1R+2	2.36038	0.299891	1.05777	0.975962	0	0	0.210944	0	-0.116131	0.950963		-2.97651	0.0256971	down	0	#DIV/0!		-4.39879	0.42265		-6.72488	0.42265		-3.48408	0.0166914	down	-6.60875	0.263785		-4.90636	0.5
	zma-MIR397b-p3_1ss21CA	0.811445	0.971406	1.62222	1.43621	0	0	0	0	-0.175701	0.886327		0.259582	0.898831		0	#DIV/0!		0	#DIV/0!		-7.34182	0.218826		-6.34242	0.191323		-7.16612	0.216379		-6.602	0.5
	sbi-MIR397-p5_2ss9GA20TC	416.81	246.319	367.328	373.283	79.4612	78.2244	60.3222	25.6407	0.0232017	0.91332		-0.758859	0.146581		-0.0226316	0.961171		-1.23425	0.0814038		-2.20874	0.00520082	down	-2.78863	0.0242067	down	-2.25458	0.0104673	down	-3.26402	0.157308
	ppe-MIR397-p5_2ss4TC17GC	0	0	0	0	0.957326	0.962064	0	0.233362	0	#DIV/0!		0	#DIV/0!		0.00712346	0.997459		4.54449	0.42265		6.58094	0.42265		0	#DIV/0!		6.58806	0.5		4.54449	0.42265
	sbi-MIR398-p3_2ss5GA18AG	28.4159	31.3356	70.7936	90.0988	79.995	23.4207	63.8481	32.3634	0.347888	0.744607		0.141103	0.80959		-1.77212	0.260035		-0.980281	0.110334		0.176292	0.841048		1.16795	0.0830662		-1.94372	0.306721		0.0465612	0.932906
	ath-MIR399c-p3_2ss6CA19CT	0	1.14987	0.584414	0.507924	0	0	0	0	-0.202378	0.926147		6.84533	0.284068		0	#DIV/0!		0	#DIV/0!		-5.86892	0.42265		0	#DIV/0!		-5.66654	0.42265		-6.84533	0.284068
	gma-MIR399f-p3_2ss9AG20CT	2.55045	0	2.75111	4.18991	0	0	0	0	0.606904	0.623731		-7.99461	0.0526147		0	#DIV/0!		0	#DIV/0!		-8.10387	0.204457		-7.99461	0.0526147		-8.71077	0.201297		0	#DIV/0!
	mes-MIR399c-p5_2ss9TC17CA	0	0	20.7174	15.6128	2.23889	0	0	0	-0.40811	0.545949		0	#DIV/0!		-7.80664	0.183713		0	#DIV/0!		-3.20998	0.000299363	down	0	#DIV/0!		-10.6085	0.157431		0	#DIV/0!
	cme-MIR399a-p5_2ss11GT17AT	0.23114	0	2.69996	0.634905	7.28908	51.5196	0	0.411177	-2.08832	0.392181		-4.5307	0.42265		2.82131	0.257176		5.36169	0.42265		1.4328	0.350418		-4.5307	0.42265		6.34244	0.234556		5.36169	0.42265
	ptc-MIR399d-p3_2ss4CT18CG	0	0	0	0	3.90538	6.73445	0	0.411177	0	#DIV/0!		0	#DIV/0!		0.786097	0.747932		5.36169	0.42265		8.60932	0.189377		0	#DIV/0!		9.39542	0.5		5.36169	0.42265
	gma-MIR403b-p5_2ss19TC21GT	71.684	45.3475	29.2851	20.9714	34.6953	48.2682	31.5207	55.6525	-0.48174	0.0754618		-0.660629	0.135723		0.476331	0.281767		0.820147	0.0692952		0.244577	0.620043		-1.18535	0.0704858		1.20265	0.0245763	up	0.295424	0.312214
	vvi-MIR403d-p3_2ss17AT18CT	0.465553	1.38537	0	1.90632	0	0	1.18752	0	7.57465	0.289778		1.57326	0.240892		0	#DIV/0!		-6.89181	0.201716		0	#DIV/0!		1.35094	0.414714		-7.57465	0.289778		-7.11413	0.184854
	vvi-miR403a_L+1_1ss22GA	0.698329	0	0	0	0	0	0.888096	0.923018	0	#DIV/0!		-6.12584	0.42265		0	#DIV/0!		0.0556431	0.95958		0	#DIV/0!		0.346808	0.831929		0	#DIV/0!		6.52829	0.188316
	ppe-MIR403-p3_2ss7GA18CT	0.465553	0.485703	0	1.90632	0.820565	0	0	0.511841	7.57465	0.289778		0.0611301	0.978262		-6.35855	0.42265		5.67762	0.42265		6.35855	0.42265		-5.54087	0.42265		-7.57465	0.289778		0.0756208	0.972969
	tae-MIR408-p3_2ss5CA20CT	0	0	1.16883	0.507924	0	1.92413	0.888096	0	-1.20238	0.643125		0	#DIV/0!		7.58806	0.5		-6.47264	0.184518		-6.86892	0.42265		6.47264	0.184518		1.92152	0.593881		0	#DIV/0!
	bdi-MIR408-p3_1ss2GA	0	0	0	0	0.820565	3.84826	0	0	0	#DIV/0!		0	#DIV/0!		2.22952	0.573494		0	#DIV/0!		6.35855	0.42265		0	#DIV/0!		8.58806	0.5		0	#DIV/0!
	tae-MIR408-p3_2ss13TA19TC	0.232776	0	4.0909	0	1.906	0	0	0	-8.67627	0.42265		-4.54087	0.42265		-7.5744	0.290488		0	#DIV/0!		-1.10187	0.654231		-4.54087	0.42265		0	#DIV/0!		0	#DIV/0!
	sbi-MIR437f-p3_2ss10GC19TC	1.84912	1.57119	13.751	0	19.9429	0	6.49186	0	-10.4253	0.42265		-0.234984	0.895479		-10.9617	0.42265		-9.34249	0.42265		0.536333	0.812365		1.81179	0.553864		0	#DIV/0!		-7.29571	0.147859
	sbi-MIR437f-p3_2ss11CT17GA	0.619462	1.08548	9.60187	0	3.98857	0	0	0	-9.90717	0.226733		0.809251	0.532232		-8.63973	0.42265		0	#DIV/0!		-1.26744	0.46289		-5.95294	0.42265		0	#DIV/0!		-6.7622	0.0666604
	osa-miR444f	1.39379	0.449836	0	0	0	0	0	0	0	#DIV/0!		-1.63154	0.575729		0	#DIV/0!		0	#DIV/0!		0	#DIV/0!		-7.12287	0.42265		0	#DIV/0!		-5.49133	0.5
	mes-miR477d_L-1R+1	0	0	0	1.58056	4.63078	0	0.540988	0	7.30429	0.218124		0	#DIV/0!		-8.85511	0.0472899	down	-5.75752	0.42265		8.85511	0.0472899	up	5.75752	0.42265		-7.30429	0.218124		0	#DIV/0!
	ptc-MIR481c-p3_2ss5AG18TC	0	0	5.10874	0.920496	5.55007	8.09444	0	0	-2.47248	0.142083		0	#DIV/0!		0.544426	0.497179		0	#DIV/0!		0.119539	0.909335		0	#DIV/0!		3.13645	0.00157255	up	0	#DIV/0!
	mdm-MIR482b-p3_3ss9CA21TC22TA	6.50055	0.971406	1.05777	0	0	0	0	0.8779	-6.72488	0.42265		-2.74241	0.0344071	down	0	#DIV/0!		6.45598	0.185133		-6.72488	0.42265		-9.34442	0.0236854	down	0	#DIV/0!		-0.146018	0.940856
	ppt-MIR529d-p5_2ss12CG17GC	0	6.86984	2.33766	0	0	0	0	0	-7.86892	0.42265		9.42413	0.139251		0	#DIV/0!		0	#DIV/0!		-7.86892	0.42265		0	#DIV/0!		0	#DIV/0!		-9.42413	0.139251
	tcc-miR530a_R+1_2ss8GA20CG	326.895	366.639	327.394	280.336	207.528	350.517	239.244	174.756	-0.223873	0.0554848		0.165534	0.639811		0.756178	0.139725		-0.45314	0.217795		-0.657721	0.149295		-0.450346	0.183579		0.32233	0.360916		-1.06902	0.124323
	osa-MIR812v-p3_2ss12GA22CT	0	0.664168	1.62222	0.309429	0	1.06155	0	0.205588	-2.39029	0.28631		6.05348	0.0615238		6.73002	0.5		4.36169	0.42265		-7.34182	0.218826		0	#DIV/0!		1.77849	0.605594		-1.69179	0.147042
	osa-MIR812h-p3_2ss21AC22GC	2.55126	0.607129	1.09333	0.563391	1.49571	1.92413	0.571603	1.64827	-0.956524	0.453683		-2.07114	0.122051		0.36337	0.875474		1.52787	0.0905861		0.452103	0.819674		-2.15813	0.0215404	down	1.772	0.607332		1.44088	0.296607
	osa-MIR812v-p3_2ss1TA17AG	0.46228	0.449836	0.564446	0	0	0	0	0.43895	-5.81876	0.42265		-0.0393683	0.985937		0	#DIV/0!		5.45598	0.185133		-5.81876	0.42265		-5.5307	0.42265		0	#DIV/0!		-0.0353424	0.985203
	osa-MIR812h-p3_2ss22AC23GC	1.15965	1.02845	2.46889	0.309429	1.70453	1.06155	0.721317	0.905673	-2.99618	0.227543		-0.173228	0.818249		-0.683205	0.729423		0.328356	0.856265		-0.534489	0.697639		-0.684987	0.612377		1.77849	0.605594		-0.183403	0.881391
	osa-MIR812j-p3_2ss9AC20TC	0	0	2.25779	1.444	1.09409	0	0	0	-0.644837	0.779043		0	#DIV/0!		-6.77358	0.42265		0	#DIV/0!		-1.04518	0.675462		0	#DIV/0!		-7.17393	0.42265		0	#DIV/0!
	osa-MIR818b-p3_2ss15GA20AC	0	0	2.64443	1.23771	0	0	0	0	-1.09528	0.66467		0	#DIV/0!		0	#DIV/0!		0	#DIV/0!		-8.04681	0.42265		0	#DIV/0!		-6.95154	0.42265		0	#DIV/0!
	osa-MIR818b-p3_2ss5TA18AC	0	0	7.71323	0.412572	9.61828	0	0	0	-4.22462	0.0466173	down	0	#DIV/0!		-9.90963	0.318152		0	#DIV/0!		0.318443	0.821111		0	#DIV/0!		-5.36657	0.42265		0	#DIV/0!
	mes-miR827_R+2_1ss9CT	2.24071	4.21316	0	1.65029	1.14481	3.18464	0.69931	2.96773	7.36657	0.42265		0.910945	0.457303		1.47603	0.636677		2.08535	0.145695		6.83896	0.42265		-1.67995	0.177067		0.948414	0.720645		-0.505546	0.616022
	ath-MIR844-p5_2ss13TG17AG	0	0	0	0	11.8882	16.5541	0	0.822354	0	#DIV/0!		0	#DIV/0!		0.477651	0.782688		6.36169	0.42265		10.2153	0.27515		0	#DIV/0!		10.693	0.407007		6.36169	0.42265
	bdi-miR845_L+3R-2	0.23114	1.26395	0	0	0	0	0	0	0	#DIV/0!		2.4511	0.271001		0	#DIV/0!		0	#DIV/0!		0	#DIV/0!		-4.5307	0.42265		0	#DIV/0!		-6.98179	0.255077
	bdi-miR845_L+1	0.46228	0	0	0.253962	0	1.06155	0	0	4.66654	0.42265		-5.5307	0.42265		6.73002	0.5		0	#DIV/0!		0	#DIV/0!		-5.5307	0.42265		2.06348	0.583753		0	#DIV/0!
	ath-miR845b_R+1_2ss2CG21TA	0.46228	0.485703	1.05777	0.507924	0	0	1.54818	1.59533	-1.05834	0.672581		0.0713075	0.97466		0	#DIV/0!		0.0432783	0.964752		-6.72488	0.42265		1.74374	0.378154		-5.66654	0.42265		1.71571	0.244076
	ath-miR858a_L-1R+1	62.4593	170.679	377.078	450.616	607.295	477.773	334.58	268.523	0.257035	0.537496		1.4503	0.100127		-0.346072	0.413567		-0.31731	0.731909		0.687535	0.184547		2.42137	0.212056		0.0844272	0.829267		0.653757	0.405085
	ath-miR858a_L-1R+1_1ss5GA	0.23114	1.83521	0	0	0	0	0	0.25592	0	#DIV/0!		2.98911	0.299039		0	#DIV/0!		4.67762	0.42265		0	#DIV/0!		-4.5307	0.42265		0	#DIV/0!		-2.84218	0.300528
	ppe-MIR858-p5_2ss4AG19TG	0.465553	2.11393	0	0	0	0	0.421889	0	0	#DIV/0!		2.18291	0.0609511		0	#DIV/0!		-5.39879	0.42265		0	#DIV/0!		-0.142081	0.94796		0	#DIV/0!		-7.72378	0.0940488
	mdm-MIR858-p5_2ss12GA18TA	36.8566	6.5423	14.9375	21.0273	31.345	32.345	15.2851	4.23785	0.493324	0.60768		-2.49406	0.483253		0.0453097	0.96781		-1.85072	0.2254		1.06929	0.0557773		-1.2698	0.607005		0.62128	0.671107		-0.626464	0.689758
	ppt-miR894_R-1_1ss3TA	6.11522	2.29974	9.5975	20.4708	15.2835	10.7817	3.78533	7.54812	1.09283	0.194054		-1.41093	0.156915		-0.503397	0.614276		0.995697	0.0502182		0.671248	0.218979		-0.691984	0.319287		-0.924984	0.364146		1.71465	0.0557735
	tae-MIR1120b-p3_2ss19AT20AT	0.232776	1.17839	0.584414	0.253962	0	0	0	0	-1.20238	0.643125		2.3398	0.10437		0	#DIV/0!		0	#DIV/0!		-5.86892	0.42265		-4.54087	0.42265		-4.66654	0.42265		-6.88067	0.147859
	ssp-MIR1432-p5_2ss16GT18TA	0	0	0	0	2.23889	5.77239	0	0	0	#DIV/0!		0	#DIV/0!		1.36638	0.649701		0	#DIV/0!		7.80664	0.183713		0	#DIV/0!		9.17302	0.5		0	#DIV/0!
	nta-MIR1446-p5_1ss1TC	0	0	1.58666	3.60636	19.0685	13.0042	0	0	1.18455	0.565246		0	#DIV/0!		-0.552208	0.621502		0	#DIV/0!		3.58713	0.232002		0	#DIV/0!		1.85037	0.084791		0	#DIV/0!
	gma-MIR1511-p3_2ss2CA20GT	0.465553	0.728555	0	0	2.81129	0	0	0.411177	0	#DIV/0!		0.646093	0.792036		-8.13509	0.20285		5.36169	0.42265		8.13509	0.20285		-5.54087	0.42265		0	#DIV/0!		-0.825278	0.747446
	gma-MIR1512b-p3_2ss10TG17TC	0.309731	0.242852	4.38311	0.507924	6.03133	2.50464	0	0	-3.10927	0.470348		-0.350941	0.875985		-1.26787	0.570052		0	#DIV/0!		0.460523	0.821404		-4.95294	0.42265		2.30192	0.0517761		-4.602	0.5
	csi-miR1515_L+1_2ss12GA17AG	2.4327	0	0.528886	0.71421	1.84129	3.08516	0.316417	1.72329	0.433392	0.8018		-7.92641	0.224676		0.744628	0.526109		2.44527	0.0290614	up	1.79969	0.42005		-2.94266	0.267542		2.11092	0.260389		7.42902	0.00880558	up
	gma-MIR1516b-p5_2ss8GT17AG	0	0	74.487	124.543	296.397	73.3814	0.466207	0	0.741585	0.578956		0	#DIV/0!		-2.01405	0.24309		-5.5429	0.42265		1.99247	0.245996		5.5429	0.42265		-0.763161	0.577785		0	#DIV/0!
	gma-MIR1520n-p3_2ss21GC23GC	3.86524	0.599781	5.46666	2.25356	0	2.88619	0	0	-1.27845	0.366593		-2.68805	0.0805133		8.17302	0.5		0	#DIV/0!		-9.09452	0.183935		-8.59441	0.0696533		0.35696	0.86537		-5.90636	0.5
	gma-MIR1520k-p5_2ss10GT18CA	0.619462	0	0	0	4.98572	1.92413	0	0	0	#DIV/0!		-5.95294	0.42265		-1.3736	0.61364		0	#DIV/0!		8.96166	0.42265		-5.95294	0.42265		7.58806	0.5		0	#DIV/0!
	gma-MIR1520m-p3_2ss2AT18AC	0	0	1.12889	0.412572	2.46169	0	0	0	-1.45219	0.600319		0	#DIV/0!		-7.94351	0.42265		0	#DIV/0!		1.12474	0.658538		0	#DIV/0!		-5.36657	0.42265		0	#DIV/0!
	gma-MIR1524-p5_2ss5CA19GA	0	0	0	0	0	10.317	0	0	0	#DIV/0!		0	#DIV/0!		10.0108	0.264149		0	#DIV/0!		0	#DIV/0!		0	#DIV/0!		10.0108	0.264149		0	#DIV/0!
	gma-MIR1527-p5_2ss7CT24CA	0.23114	0	1.09333	0.206286	1.43101	0	0	0	-2.40602	0.241834		-4.5307	0.42265		-7.16089	0.42265		0	#DIV/0!		0.388299	0.841866		-4.5307	0.42265		-4.36657	0.42265		0	#DIV/0!
	gma-MIR1527-p3_1ss9TA	0	1.39272	1.96995	1.51655	0.683804	0	0	0.555631	-0.377367	0.451566		7.12176	0.329498		-6.09551	0.42265		5.79605	0.209773		-1.52651	0.192559		0	#DIV/0!		-7.24465	0.0709876		-1.32571	0.472062
	cme-MIR1863-p5_2ss22TA24TC	0	0	0	0.460248	0.845924	0.962064	0.233103	0.233362	5.52434	0.187849		0	#DIV/0!		0.185605	0.926783		0.00159675	0.999413		6.40246	0.230143		4.5429	0.42265		1.06372	0.693937		4.54449	0.42265
	osa-MIR1871-p3_2ss18GA21TG	0	3.67777	0	0	0	0	0	0	0	#DIV/0!		8.52269	0.0895376		0	#DIV/0!		0	#DIV/0!		0	#DIV/0!		0	#DIV/0!		0	#DIV/0!		-8.52269	0.0895376
	osa-MIR2105-p5_2ss2TC18TG	3.94247	0	27.9991	0	15.0065	16.952	0.421889	1.40017	-11.4512	0.194902		-8.62296	0.184749		0.175871	0.743756		1.73067	0.563018		-0.899797	0.468774		-3.22416	0.213682		10.7272	0.15509		7.12946	0.42265
	ptc-miR2111a_R-2	0	1.29247	0	1.70754	0.997143	0	0.360659	0.205588	7.41578	0.179248		7.01399	0.355251		-6.63973	0.42265		-0.810875	0.732303		6.63973	0.42265		5.17256	0.42265		-7.41578	0.179248		-2.6523	0.396729
	ptc-MIR2111b-p3_2ss13TA17CT	0	0	3.81326	10.6911	1.99429	2.12309	0	0	1.48731	0.449918		0	#DIV/0!		0.0902949	0.967957		0	#DIV/0!		-0.935151	0.58251		0	#DIV/0!		-2.33216	0.362751		0	#DIV/0!
	osa-MIR2118e-p3_2ss13TA19CT	24.3395	23.4243	58.1944	41.6753	64.206	33.6383	32.506	29.4207	-0.481688	0.204243		-0.0552886	0.833357		-0.932605	0.178259		-0.143876	0.692659		0.14183	0.753542		0.417409	0.243231		-0.309087	0.46778		0.328822	0.393296
	zma-MIR2275b-p5_2ss3CT17AT	10.0222	11.8124	5.24653	20.5433	0	0	0	0	1.96923	0.154879		0.237104	0.606484		0	#DIV/0!		0	#DIV/0!		-9.03522	0.1883		-9.96899	0.0144703	down	-11.0045	0.10282		-10.2061	0.133592
	zma-MIR2275b-p3_2ss3CT17AT	1.51045	1.05696	1.37774	2.27844	0	0	0	0	0.725738	0.35253		-0.515055	0.47213		0	#DIV/0!		0	#DIV/0!		-7.10616	0.192732		-7.23884	0.0971892		-7.8319	0.0343517	down	-6.72378	0.0940488
	osa-MIR2876-p5_2ss14AC19TA	0	0	0	0	1.09409	4.81032	0	0	0	#DIV/0!		0	#DIV/0!		2.13641	0.579054		0	#DIV/0!		6.77358	0.42265		0	#DIV/0!		8.90999	0.5		0	#DIV/0!
	osa-MIR2879-p5_2ss9GC18TC	0	2.91422	1.12889	1.38074	1.91465	6.36928	2.98587	1.63353	0.290537	0.860633		8.18697	0.5		1.73405	0.609584		-0.87016	0.523289		0.762173	0.745462		8.22201	0.0893125		2.20568	0.576355		-0.835115	0.745191
	ath-MIR2937-p5_2ss15GC18TA	0	0	0	0	2.51241	4.81032	0	0	0	#DIV/0!		0	#DIV/0!		0.937059	0.716729		0	#DIV/0!		7.97293	0.186695		0	#DIV/0!		8.90999	0.5		0	#DIV/0!
	aly-MIR3435-p3_2ss16CT17TC	26.5245	8.99846	28.3637	9.65056	18.8734	29.79	13.7185	3.42402	-1.55536	0.229237		-1.55958	0.147777		0.658473	0.538117		-2.00236	0.305034		-0.587686	0.553482		-0.951206	0.300389		1.62615	0.270495		-1.39399	0.128107
	vvi-MIR3627-p3_2ss15CG17GA	0	0.599781	0	0.746875	1.11945	0	0	0	6.22279	0.42265		5.90636	0.5		-6.80664	0.183713		0	#DIV/0!		6.80664	0.183713		0	#DIV/0!		-6.22279	0.42265		-5.90636	0.5
	vvi-miR3630-3p_L-1_1ss2TA	22.9118	23.1594	66.7423	103.611	115.14	103.006	25.7506	31.5373	0.634504	0.369095		0.015509	0.976046		-0.160662	0.780992		0.292451	0.381822		0.786715	0.185109		0.168515	0.756127		-0.00845163	0.989878		0.445457	0.152404
	vvi-miR3630-3p_L-2	7.04755	6.63433	17.3431	28.1761	29.3647	35.9609	7.13681	6.45596	0.700113	0.445686		-0.0871705	0.915848		0.29235	0.778956		-0.144647	0.773561		0.759722	0.250161		0.0181579	0.98316		0.351959	0.751559		-0.0393186	0.898622
	pab-MIR3703-p5_1ss15AG	0	0	8.43304	0.412572	0	0	0	0	-4.35334	0.221751		0	#DIV/0!		0	#DIV/0!		0	#DIV/0!		-9.71991	0.207401		0	#DIV/0!		-5.36657	0.42265		0	#DIV/0!
	csi-MIR3954-p3_2ss13CA19AG_1	0.619462	0	0	0	7.47857	0.962064	1.80329	0	0	#DIV/0!		-5.95294	0.42265		-2.95856	0.476048		-7.49449	0.42265		9.54662	0.42265		1.54155	0.58727		6.58806	0.5		0	#DIV/0!
	gma-MIR4350-p3_2ss3CA18TC_2	0.464597	0	0	1.12031	1.64113	1.06155	0	0	6.80776	0.42265		-5.53791	0.42265		-0.628522	0.786286		0	#DIV/0!		7.35855	0.42265		-5.53791	0.42265		-0.0777331	0.972213		0	#DIV/0!
	gma-MIR4350-p3_2ss3CA18TC_1	0.464597	0	0	1.12031	1.64113	1.06155	0	0	6.80776	0.42265		-5.53791	0.42265		-0.628522	0.786286		0	#DIV/0!		7.35855	0.42265		-5.53791	0.42265		-0.0777331	0.972213		0	#DIV/0!
	gma-MIR4355-p3_2ss10GT17CA	0	0	0	1.01585	3.00874	0	0	0	6.66654	0.42265		0	#DIV/0!		-8.23301	0.42265		0	#DIV/0!		8.23301	0.42265		0	#DIV/0!		-6.66654	0.42265		0	#DIV/0!
	gma-MIR4372b-p5_2ss13AG18TC	0	0	10.8262	4.48125	3.08837	0	0	0	-1.27256	0.504838		0	#DIV/0!		-8.2707	0.216124		0	#DIV/0!		-1.80961	0.397626		0	#DIV/0!		-8.80776	0.42265		0	#DIV/0!
	ppt-MIR904b-p3_2ss6GA19CA	0.619462	0	42.2432	7.74859	24.6724	9.15599	0	0	-2.44671	0.154375		-5.95294	0.42265		-1.43011	0.532019		0	#DIV/0!		-0.775822	0.536276		-5.95294	0.42265		0.240783	0.502847		0	#DIV/0!
	gma-MIR4995-p5_1ss1AG	160.062	77.2349	3.50888	6.35283	1.81771	13.1037	127.951	403.24	0.85639	0.44249		-1.0513	0.258062		2.84978	0.00296672	up	1.65605	0.233866		-0.94889	0.51249		-0.323039	0.630145		1.04451	0.119472		2.38431	0.186011
	gma-MIR4995-p3_2ss12GC17TC	26.7768	11.0839	1.67775	0.309429	0	2.02361	22.3963	29.0813	-2.43885	0.0445259	down	-1.27252	0.160909		7.66079	0.0312716	up	0.376832	0.559642		-7.39038	0.000842087	down	-0.257724	0.737088		2.70925	0.0231285	up	1.39163	0.0199324	up
	ath-MIR406-p3_2ss4AG18TG	7.93512	0.364277	0	0	0	0	5.8501	2.12973	0	#DIV/0!		-4.44514	0.414987		0	#DIV/0!		-1.45779	0.290413		0	#DIV/0!		-0.43979	0.811456		0	#DIV/0!		2.54756	0.187258
	gma-miR4995_L+1R+1	159.207	61.4889	2.18666	1.30144	3.95788	8.37651	122.816	140.231	-0.748625	0.548516		-1.37251	0.286032		1.08162	0.472355		0.191312	0.57145		0.855995	0.303662		-0.374408	0.654728		2.68624	0.32891		1.18941	0.0139169	up
	ath-MIR5021-p3_1ss20AG	0.34671	1.20691	0.564446	0.412572	0	0	0.210944	0.350042	-0.452192	0.839589		1.79952	0.131163		0	#DIV/0!		0.730666	0.75422		-5.81876	0.42265		-0.716866	0.758116		-5.36657	0.42265		-1.78572	0.134053
	hvu-miR5049c_R+1_1ss7TC	0.889217	0.692687	1.35778	0	0	0	0	0.605963	-7.0851	0.194863		-0.360332	0.5085		0	#DIV/0!		5.92116	0.193178		-7.0851	0.194863		-6.47446	0.0125766	down	0	#DIV/0!		-0.192975	0.832424
	bdi-miR5054_L+1_1ss11TA	1.27931	2.53525	0.584414	2.21575	2.5898	2.50464	1.98698	2.9491	1.92273	0.339628		0.986756	0.215052		-0.0482366	0.956179		0.569695	0.509861		2.14778	0.272058		0.63521	0.621766		0.17681	0.847751		0.21815	0.622607
	bdi-miR5054_1ss10TA	37.8559	85.4469	48.7984	119.097	84.542	64.1089	73.0908	62.4759	1.28723	0.397427		1.17451	0.0148073	up	-0.399143	0.310876		-0.22639	0.710567		0.792835	0.246039		0.949171	0.254023		-0.893539	0.489358		-0.451729	0.224317
	bdi-MIR5067-p5_2ss6AT17GC	0	0	1.16883	0	1.99429	6.93341	0	0	-6.86892	0.42265		0	#DIV/0!		1.79769	0.272935		0	#DIV/0!		0.770809	0.743094		0	#DIV/0!		9.43742	0.235391		0	#DIV/0!
	osa-MIR5083-p5	1.77843	0.485703	3.31556	0	2.86201	21.4966	0	2.42811	-8.37311	0.232243		-1.87246	0.190158		2.90901	0.153888		7.92369	0.192932		-0.212221	0.903018		-7.47446	0.0125766	down	11.0699	0.176122		2.32169	0.260691
	osa-MIR5083-p3_1ss21GA	72.1828	51.704	161.29	210.385	338.116	435.078	49.7759	99.4547	0.383377	0.521745		-0.48138	0.0142342		0.363756	0.200129		0.998592	0.0100017		1.06786	0.054274		-0.536207	0.070163		1.04824	0.0395977	up	0.943764	0.00125803
	bdi-MIR5184-p3_2ss14TC20GT	0.698329	0	0.584414	0	0.572403	0	0.421889	0	-5.86892	0.42265		-6.12584	0.42265		-5.83896	0.42265		-5.39879	0.42265		-0.0299609	0.988988		-0.727044	0.755239		0	#DIV/0!		0	#DIV/0!
	gma-MIR5368-p5_1ss7TC_2	7.74233	5.75583	0	1.12031	0.273522	0	7.83169	5.33082	6.80776	0.42265		-0.427743	0.694444		-4.77358	0.42265		-0.554967	0.50088		4.77358	0.42265		0.0165557	0.987386		-6.80776	0.42265		-0.110668	0.779472
	gma-MIR5368-p3_1ss2AT	259.266	52.917	1.32221	4.47596	2.93538	22.1602	115.829	51.3719	1.75924	0.508149		-2.29263	0.389127		2.91636	0.00165783	up	-1.17294	0.295714		1.15059	0.460681		-1.16244	0.530407		2.3077	0.0387642	up	-0.0427518	0.971178
	gma-MIR5368-p3	1290.45	494.709	14.2143	18.5239	29.1436	140.161	856.902	987.753	0.382044	0.729758		-1.38323	0.312553		2.26583	0.106982		0.205019	0.686898		1.03584	0.179083		-0.590676	0.558587		2.91962	0.080125		0.997569	0.0219267
	gma-MIR5368-p5_2ss1TC21TC	114.628	64.3443	0.528886	2.76149	2.67809	4.52825	106.863	125.192	2.38442	0.248118		-0.833071	0.260373		0.75775	0.402751		0.228381	0.584849		2.34018	0.345747		-0.101196	0.862797		0.713509	0.334421		0.960256	0.0420821
	gma-MIR5368-p3_2ss13GA17AG	9.28839	3.74216	0	0	0	0	4.53472	3.81966	0	#DIV/0!		-1.31156	0.48394		0	#DIV/0!		-0.24757	0.735931		0	#DIV/0!		-1.03442	0.544767		0	#DIV/0!		0.0295734	0.951699
	gma-MIR5368-p5_1ss7TC_1	7.74233	5.75583	0	1.12031	0.273522	0	7.83169	5.33082	6.80776	0.42265		-0.427743	0.694444		-4.77358	0.42265		-0.554967	0.50088		4.77358	0.42265		0.0165557	0.987386		-6.80776	0.42265		-0.110668	0.779472
	gma-MIR5368-p5_1ss6AT_2	1.35463	0.599781	0	0	0	0	0.760465	0.861883	0	#DIV/0!		-1.17539	0.422616		0	#DIV/0!		0.180611	0.882513		0	#DIV/0!		-0.832948	0.42814		0	#DIV/0!		0.523056	0.758919
	gma-MIR5368-p5_1ss6AT_1	1.35463	0.599781	0	0	0	0	0.760465	0.861883	0	#DIV/0!		-1.17539	0.422616		0	#DIV/0!		0.180611	0.882513		0	#DIV/0!		-0.832948	0.42814		0	#DIV/0!		0.523056	0.758919
	gma-miR5368_L+1_1ss9CT	286.744	82.6429	2.02548	9.80412	9.72434	20.7669	175.3	155.597	2.27512	0.0308368	up	-1.7948	0.350093		1.09461	0.039827	up	-0.172007	0.741553		2.26334	0.085663		-0.709937	0.583143		1.08282	0.0205538	up	0.912855	0.0283612
	gma-MIR5368-p3_1ss18TC	0.968627	0	0	0	0	0	0.5606	0.461509	0	#DIV/0!		-6.59787	0.21355		0	#DIV/0!		-0.280612	0.810321		0	#DIV/0!		-0.78897	0.554204		0	#DIV/0!		5.52829	0.188316
	sbi-MIR5389-p5_2ss7AT17CG	1.00547	0	0	0	0	0	0.793703	0.84539	0	#DIV/0!		-6.65172	0.28163		0	#DIV/0!		0.0910171	0.949234		0	#DIV/0!		-0.341196	0.818051		0	#DIV/0!		6.40154	0.273704
	sbi-MIR5565c-p3_2ss8TC18CG	0	0.485703	69.6081	1.49375	3.98857	0	0	0	-5.54224	0.334453		5.602	0.5		-8.63973	0.42265		0	#DIV/0!		-4.12531	0.348276		0	#DIV/0!		-7.22279	0.42265		-5.602	0.5
	ath-MIR5633-p3_2ss15AG19TG	1.08501	0	1.05777	0	2.81129	0	1.18752	0.767761	-6.72488	0.42265		-6.76157	0.191596		-8.13509	0.20285		-0.629227	0.695658		1.41021	0.400307		0.130242	0.909344		0	#DIV/0!		6.26259	0.42265
	ath-MIR5639-p3_2ss3TC17GT	0	0	2.19884	0.380943	0.410282	0	0	0	-2.52909	0.255093		0	#DIV/0!		-5.35855	0.42265		0	#DIV/0!		-2.42205	0.260928		0	#DIV/0!		-5.2515	0.42265		0	#DIV/0!
	ath-MIR5645c-p5_2ss4AG21AG	0.309731	2.871	2.0155	0	0	2.65387	0.782624	0.411177	-7.65499	0.193738		3.21247	0.147655		8.05195	0.5		-0.92856	0.558199		-7.65499	0.193738		1.3373	0.414713		8.05195	0.5		-2.80372	0.137355
	ptc-MIR6426b-p3_2ss16GA18AG	0.232776	1.14252	0	0.825143	0	2.02361	0.210944	3.99913	6.36657	0.42265		2.29521	0.381075		7.66079	0.0312716	up	4.24475	0.0900896		0	#DIV/0!		-0.142081	0.94796		1.29422	0.282762		1.80746	0.142126
	ath-MIR5645e-p5_2ss17TG18GT	0	1.62823	0	0	0	0	0	0	0	#DIV/0!		7.34716	0.0666604		0	#DIV/0!		0	#DIV/0!		0	#DIV/0!		0	#DIV/0!		0	#DIV/0!		-7.34716	0.0666604
	ath-MIR5645e-p3_2ss17TA19TC	0.810626	0.692687	0	0.618857	0	0	0.210944	0.466723	5.95154	0.42265		-0.226833	0.844444		0	#DIV/0!		1.1457	0.654271		0	#DIV/0!		-1.94217	0.360793		-5.95154	0.42265		-0.569638	0.691564
	ath-MIR5645d-p5_2ss4GT17AC	0	0	2.99217	2.31007	0	4.47851	0	0	-0.373256	0.747676		0	#DIV/0!		8.80688	0.179049		0	#DIV/0!		-8.22505	0.245613		0	#DIV/0!		0.955086	0.334285		0	#DIV/0!
	ath-MIR5645e-p3_2ss17TA18GT	0	1.57119	0	1.12031	0.273522	0	0.233103	0	6.80776	0.42265		7.29571	0.147859		-4.77358	0.42265		-4.5429	0.42265		4.77358	0.42265		4.5429	0.42265		-6.80776	0.42265		-7.29571	0.147859
	ath-MIR5655-p5_2ss1CG17TA	0	0	0	0	4.14086	2.88619	0	0.205588	0	#DIV/0!		0	#DIV/0!		-0.520764	0.782927		4.36169	0.42265		8.69379	0.295332		0	#DIV/0!		8.17302	0.5		4.36169	0.42265
	ath-MIR5655-p5_2ss2CG18TA	0	0	0	0	4.30298	2.02361	0	0.205588	0	#DIV/0!		0	#DIV/0!		-1.08841	0.456222		4.36169	0.42265		8.74919	0.225763		0	#DIV/0!		7.66079	0.0312716	up	4.36169	0.42265
	ath-MIR5665-p5_1ss3AG	12.4605	10.0416	41.759	100.76	107.982	133.261	6.28284	7.73381	1.27076	0.275797		-0.31137	0.818122		0.303466	0.773988		0.299762	0.565279		1.37063	0.304546		-0.98787	0.550431		0.403331	0.702435		-0.376738	0.673645
	aly-MIR397a-p3_2ss14TG17TC	2.24208	0.728555	0	0.761886	7.73824	3.84826	1.3543	4.24211	6.2515	0.42265		-1.62173	0.398385		-1.0078	0.583667		1.64723	0.0844231		9.59586	0.265223		-0.727285	0.607753		2.33656	0.567653		2.54167	0.0618645
	gma-miR5786_R+1_2ss11TG17GA	66.2898	190.701	229.346	122.146	288.451	215.465	33.0442	46.9341	-0.908912	0.093602		1.52446	0.0618813		-0.420873	0.120042		0.506241	0.327727		0.330801	0.281991		-1.00439	0.238131		0.81884	0.00927782		-2.02261	0.0818388
	hbr-MIR6173-p5_1ss1GC	265.913	41.8996	60.5618	7.5879	39.9957	11.1632	126.728	79.3841	-2.99664	0.0472505	down	-2.66595	0.329666		-1.84109	0.327232		-0.674812	0.391487		-0.598563	0.474036		-1.06922	0.513401		0.55698	0.760526		0.921912	0.284557
	hbr-miR6173	84.6833	29.5738	47.1308	12.2822	5.99151	13.5684	59.1257	48.6134	-1.9401	0.234627		-1.51776	0.345778		1.17926	0.626568		-0.28243	0.678316		-2.97568	0.182881		-0.518293	0.642261		0.14368	0.929189		0.717033	0.271903
	hbr-MIR6173-p3_1	47.3386	20.6242	0.584414	1.00084	0.273522	0	39.2994	28.3498	0.776143	0.661013		-1.19868	0.44658		-4.77358	0.42265		-0.471168	0.53375		-1.09534	0.664657		-0.268507	0.813612		-6.64506	0.267519		0.459003	0.532404
	hbr-MIR6173-p5_2ss1TG17GA	1.74295	0.299891	0	0	0	0	0.54952	0.722644	0	#DIV/0!		-2.53903	0.370084		0	#DIV/0!		0.395112	0.745874		0	#DIV/0!		-1.66529	0.444039		0	#DIV/0!		1.26885	0.463109
	hbr-MIR6173-p3_1ss14AG	0	0	56.1685	2.03123	36.7597	3.84826	0	0	-4.78934	0.0557681		0	#DIV/0!		-3.25585	0.27638		0	#DIV/0!		-0.611638	0.506351		0	#DIV/0!		0.921852	0.721472		0	#DIV/0!
	hbr-MIR6173-p3_2	47.3386	20.6242	0.584414	1.00084	0.273522	0	39.2994	28.3498	0.776143	0.661013		-1.19868	0.44658		-4.77358	0.42265		-0.471168	0.53375		-1.09534	0.664657		-0.268507	0.813612		-6.64506	0.267519		0.459003	0.532404
	hvu-MIR6179-p5_2ss15GC18CT	0	0	0	0	0	5.77239	0	1.23353	0	#DIV/0!		0	#DIV/0!		9.17302	0.5		6.94665	0.42265		0	#DIV/0!		0	#DIV/0!		9.17302	0.5		6.94665	0.42265
	ppe-MIR6270-p5_2ss12AT19AT	0	0	0	0	19.9979	11.8432	0	2.04471	0	#DIV/0!		0	#DIV/0!		-0.755785	0.568262		7.67575	0.299185		10.9656	0.220791		0	#DIV/0!		10.2098	0.275627		7.67575	0.299185
	ppe-MIR6282-p5_2ss5CA20TG	7.71739	28.78	57.0193	7.87282	16.5449	19.3735	1.54818	2.67265	-2.8565	0.0940749		1.89888	0.0400569	up	0.227696	0.819633		0.787695	0.72298		-1.78506	0.139071		-2.31754	0.300109		1.29913	0.28953		-3.42873	0.00787762	down
	tcc-MIR169c-p3_2ss2AG17TC	0	0	4.56426	1.52377	0	0	0	0	-1.58273	0.447088		0	#DIV/0!		0	#DIV/0!		0	#DIV/0!		-8.83424	0.280509		0	#DIV/0!		-7.2515	0.42265		0	#DIV/0!
	gma-MIR6300-p3_1ss13AG	14.3958	3.85623	11.2153	17.9985	45.7714	45.9789	8.63604	5.90342	0.682407	0.605673		-1.90039	0.437516		0.0065247	0.99327		-0.548819	0.475317		2.02897	0.219052		-0.737209	0.655907		1.35309	0.189463		0.614358	0.414384
	ptc-MIR6426b-p3_1ss14GA_2	0	0	0	0	16.3841	37.9178	0.582758	9.64589	0	#DIV/0!		0	#DIV/0!		1.21058	0.16801		4.04894	0.288442		10.6781	0.250562		5.86483	0.42265		11.8887	0.0228137	up	9.91377	0.267359
	ptc-MIR6426b-p3_1ss13GA	0	0	0	0	7.3878	9.4878	0.349655	3.44217	0	#DIV/0!		0	#DIV/0!		0.360929	0.662663		3.29931	0.239334		9.529	0.192269		5.12786	0.42265		9.88993	0.135917		8.42717	0.208681
	ptc-MIR6426b-p5_1ss11GA	0	0	0	0	1.25621	1.92413	0	0	0	#DIV/0!		0	#DIV/0!		0.615131	0.789191		0	#DIV/0!		6.97293	0.186695		0	#DIV/0!		7.58806	0.5		0	#DIV/0!
	ptc-MIR6426b-p5_2ss13GA19GA	0	0	0	0	7.25104	8.57547	0.466207	2.31702	0	#DIV/0!		0	#DIV/0!		0.242029	0.755805		2.31323	0.383719		9.50204	0.190489		5.5429	0.42265		9.74407	0.00616912	up	7.85613	0.298975
	ptc-MIR6426b-p3_1ss15GA_2	0	0	0	0	5.78471	12.5232	0	0.966808	0	#DIV/0!		0	#DIV/0!		1.11429	0.192144		6.59516	0.212907		9.1761	0.238105		0	#DIV/0!		10.2904	0.0962408		6.59516	0.212907
	ptc-MIR6426b-p5_2ss10GA19TA	0	0	0	0	4.37635	0	0.233103	0.644538	0	#DIV/0!		0	#DIV/0!		-8.77358	0.42265		1.4673	0.397485		8.77358	0.42265		4.5429	0.42265		0	#DIV/0!		6.01019	0.212907
	ptc-MIR6426b-p5_2ss10GA20GT	0	0	0	0	1.09409	0	0	0.747333	0	#DIV/0!		0	#DIV/0!		-6.77358	0.42265		6.22368	0.235611		6.77358	0.42265		0	#DIV/0!		0	#DIV/0!		6.22368	0.235611
	ptc-MIR6426b-p5_2ss1TC20GC	0.309731	0.607129	0	0.515715	0	1.92413	0.210944	0	5.6885	0.42265		0.970987	0.716062		7.58806	0.5		-4.39879	0.42265		0	#DIV/0!		-0.554153	0.806749		1.89956	0.595575		-5.92393	0.5
	ptc-MIR6426b-p3_1ss11GA	0	0	0	0	12.1871	8.75806	0	2.21422	0	#DIV/0!		0	#DIV/0!		-0.476673	0.757878		7.79066	0.293225		10.2511	0.251655		0	#DIV/0!		9.77447	0.412744		7.79066	0.293225
	ptc-MIR6426b-p5_1ss15GA	0	0	0	0	3.50778	11.1796	0.233103	2.53649	0	#DIV/0!		0	#DIV/0!		1.67224	0.0514671		3.44379	0.315266		8.45441	0.191643		4.5429	0.42265		10.1267	0.0882057		7.98669	0.281558
	ptc-MIR6426b-p5_2ss13GA19GT	0	0	0	0	1.11945	1.06155	0	0.411177	0	#DIV/0!		0	#DIV/0!		-0.0766172	0.966925		5.36169	0.42265		6.80664	0.183713		0	#DIV/0!		6.73002	0.5		5.36169	0.42265
	ptc-MIR6426b-p3_2ss12GA21TG	0	0	0	0	1.11945	1.4431	0	0.541744	0	#DIV/0!		0	#DIV/0!		0.366383	0.862185		5.75954	0.191222		6.80664	0.183713		0	#DIV/0!		7.17302	0.5		5.75954	0.191222
	ptc-MIR6426b-p5_2ss13GA20AT	0	0	0	0	0.547043	0	0	1.31685	0	#DIV/0!		0	#DIV/0!		-5.77358	0.42265		7.04095	0.185133		5.77358	0.42265		0	#DIV/0!		0	#DIV/0!		7.04095	0.185133
	ptc-MIR6426b-p3_1ss14GA_1	0	0	0	0	16.3841	37.9178	0.582758	9.64589	0	#DIV/0!		0	#DIV/0!		1.21058	0.16801		4.04894	0.288442		10.6781	0.250562		5.86483	0.42265		11.8887	0.0228137	up	9.91377	0.267359
	ptc-MIR6426b-p5_2ss15GA24TG	0	0	0	0	2.26425	6.07083	0.233103	0.541744	0	#DIV/0!		0	#DIV/0!		1.42286	0.124429		1.21664	0.44473		7.82289	0.274643		4.5429	0.42265		9.24575	0.0312716	up	5.75954	0.191222
	ptc-MIR6426b-p5_2ss13GA22TG	0	0	0	0	1.80325	1.92413	0.233103	0.747333	0	#DIV/0!		0	#DIV/0!		0.0936057	0.962146		1.68078	0.381481		7.49446	0.233034		4.5429	0.42265		7.58806	0.5		6.22368	0.235611
	ptc-MIR6426b-p3_1ss15GA_1	0	0	0	0	5.78471	12.5232	0	0.966808	0	#DIV/0!		0	#DIV/0!		1.11429	0.192144		6.59516	0.212907		9.1761	0.238105		0	#DIV/0!		10.2904	0.0962408		6.59516	0.212907
	ptc-MIR6426b-p5_1ss10GA	0	0	0	0	10.171	8.75806	0	3.42828	0	#DIV/0!		0	#DIV/0!		-0.215781	0.904191		8.42134	0.222192		9.99025	0.354594		0	#DIV/0!		9.77447	0.412744		8.42134	0.222192
	ptc-MIR6426b-p5_1ss13GA	0	0	0	0	4.87539	7.3647	0.349655	2.40593	0	#DIV/0!		0	#DIV/0!		0.595111	0.667651		2.78259	0.393621		8.92937	0.19616		5.12786	0.42265		9.52448	0.328649		7.91045	0.333934
	ptc-MIR6457a-p5_2ss2TA21AG	0	0	0	0	26.3649	63.6273	0	16.6134	0	#DIV/0!		0	#DIV/0!		1.27102	0.289696		10.6981	0.200614		11.3644	0.229025		0	#DIV/0!		12.6354	0.205619		10.6981	0.200614
	pab-MIR3705-p3_2ss2GT21CA	0	0	0	0	0.547043	0	0	0	0	#DIV/0!		0	#DIV/0!		-5.77358	0.42265		0	#DIV/0!		5.77358	0.42265		0	#DIV/0!		0	#DIV/0!		0	#DIV/0!
	ptc-MIR6476a-p3_2ss18GA19AT	5.96008	6.46321	9.80422	13.227	14.8375	40.4558	5.4586	6.73397	0.43201	0.19725		0.11692	0.880529		1.4471	0.201993		0.302925	0.283791		0.597769	0.0454122		-0.1268	0.878983		1.61286	0.183351		0.0592047	0.846021
	ptc-MIR6476a-p5_2ss2GA23GA	2.43556	1.8996	3.12442	2.62672	11.4456	16.8525	2.64992	3.70676	-0.25033	0.870326		-0.358557	0.649927		0.558173	0.558369		0.484209	0.654608		1.87313	0.21938		0.121699	0.912614		2.68163	0.24535		0.964465	0.371459
	ptc-MIR6478-p5_1ss17GA	6.85106	1.77817	66.804	11.1743	17.8774	35.9609	3.58562	1.46263	-2.57975	0.324469		-1.94593	0.507565		1.0083	0.493853		-1.29366	0.393995		-1.9018	0.373		-0.934104	0.664135		1.68625	0.38524		-0.281828	0.743647
	ptc-MIR6478-p3_2ss14GA19GT	1.51113	0.242852	0	0	0	0	1.13228	0.25592	0	#DIV/0!		-2.63749	0.25623		0	#DIV/0!		-2.14546	0.345321		0	#DIV/0!		-0.416403	0.743993		0	#DIV/0!		0.0756208	0.972969
	ptc-MIR6478-p5_1ss14GA	2.01325	0.664168	3.39543	2.57257	0.683804	0	1.56525	1.02842	-0.400383	0.734996		-1.59991	0.571859		-6.09551	0.42265		-0.605962	0.584299		-2.31194	0.312164		-0.363137	0.851618		-8.00707	0.0887896		0.630808	0.149727
	ptc-MIR6478-p3_2ss13GA18GT	0.697373	0	0	0	0	0	0.666072	0	0	#DIV/0!		-6.12386	0.225191		0	#DIV/0!		-6.05761	0.184518		0	#DIV/0!		-0.0662526	0.955246		0	#DIV/0!		0	#DIV/0!
	ptc-miR6478_R-2	2272.9	914.819	3375.44	3769.16	4562.6	31812.5	1799.03	1482.37	0.159168	0.775061		-1.31298	0.255928		2.80167	0.419026		-0.279319	0.408336		0.43478	0.492648		-0.337314	0.648821		3.07728	0.410504		0.696344	0.319034
	gra-MIR7484d-p3_2ss8GC18TG	0	0.242852	0	0.380943	0.273522	0	0.421889	0.555631	5.2515	0.42265		4.602	0.5		-4.77358	0.42265		0.397263	0.811045		4.77358	0.42265		5.39879	0.42265		-5.2515	0.42265		1.19405	0.481552
	ghr-MIR7485-p5_2ss11TC17AT	0	0	0	0	3.90538	12.9048	0	0	0	#DIV/0!		0	#DIV/0!		1.72437	0.252947		0	#DIV/0!		8.60932	0.189377		0	#DIV/0!		10.3337	0.20974		0	#DIV/0!
	ghr-MIR7499-p5_2ss10GC17CG	2.01325	0	0	2.38262	1.96537	0	0.466207	0.25592	7.8964	0.208608		-7.65338	0.42265		-7.61866	0.194393		-0.865275	0.718154		7.61866	0.194393		-2.11049	0.525512		-7.8964	0.208608		4.67762	0.42265
	ghr-MIR7499-p3_2ss10GC17CG_2	2.01325	0	0	2.38262	1.96537	0	0.466207	0.25592	7.8964	0.208608		-7.65338	0.42265		-7.61866	0.194393		-0.865275	0.718154		7.61866	0.194393		-2.11049	0.525512		-7.8964	0.208608		4.67762	0.42265
	lja-MIR7528-p5_2ss15AG18TA	2.01421	5.85609	0	4.88854	15.2409	11.8432	2.52461	2.46897	8.93326	0.319302		1.53972	0.0971286		-0.363884	0.670962		-0.0321524	0.985674		10.5737	0.0729526		0.325848	0.870103		1.27659	0.40692		-1.24603	0.116847
	lja-MIR7531-p5_2ss11TC17CA	1.23892	1.21426	0	0	0	0	1.58741	0	0	#DIV/0!		-0.0290133	0.989639		0	#DIV/0!		-7.31053	0.260612		0	#DIV/0!		0.357583	0.839212		0	#DIV/0!		-6.92393	0.5
	lja-MIR7533a-p3_2ss6TA18AT	0.309731	0	1.1133	0.761886	0.273522	0	0	0	-0.547195	0.730408		-4.95294	0.42265		-4.77358	0.42265		0	#DIV/0!		-2.02512	0.272535		-4.95294	0.42265		-6.2515	0.42265		0	#DIV/0!
	bdi-MIR7716-p5_2ss12TC19AT	0	0	0	0	2.52509	2.02361	0.233103	0	0	#DIV/0!		0	#DIV/0!		-0.319405	0.736393		-4.5429	0.42265		7.98019	0.190676		4.5429	0.42265		7.66079	0.0312716	up	0	#DIV/0!
	bdi-miR7767-5p_2ss8CA21CT	9.51545	3.45609	0	0	0	0	6.01403	3.38417	0	#DIV/0!		-1.46113	0.163432		0	#DIV/0!		-0.829532	0.455066		0	#DIV/0!		-0.66194	0.352702		0	#DIV/0!		-0.0303406	0.982711
	bdi-MIR7773-p3_2ss5CT17AC	0	0	0	0	1.64113	7.89548	0	0	0	#DIV/0!		0	#DIV/0!		2.26634	0.305208		0	#DIV/0!		7.35855	0.42265		0	#DIV/0!		9.62488	0.275627		0	#DIV/0!
	ptc-MIR7836-p5_2ss4TG19GA	0	0	3.50649	0	0	0	0	0	-8.45388	0.42265		0	#DIV/0!		0	#DIV/0!		0	#DIV/0!		-8.45388	0.42265		0	#DIV/0!		0	#DIV/0!		0	#DIV/0!
	ptc-MIR7837-p5_1ss5AG	0	0	125.678	0.412572	0	0	0	0	-8.25087	0.228892		0	#DIV/0!		0	#DIV/0!		0	#DIV/0!		-13.6174	0.227868		0	#DIV/0!		-5.36657	0.42265		0	#DIV/0!
	rgl-MIR7972-p5_2ss16TG17AG	28.0786	279.106	27.5915	32.8514	18.0164	28.9444	49.2313	51.5282	0.251729	0.47517		3.31327	0.0510583		0.683977	0.311692		0.065788	0.632166		-0.614917	0.261121		0.810101	0.00541069		-0.182669	0.661411		-2.43738	0.0541021
	cpa-MIR8154-p5_2ss11CT19TA	1.16197	0.299891	0	0	0	0	0	0.233362	0	#DIV/0!		-1.95406	0.4177		0	#DIV/0!		4.54449	0.42265		0	#DIV/0!		-6.86043	0.299657		0	#DIV/0!		-0.36187	0.875955
	cpa-miR8155_L-1	21.3566	13.3689	10.7741	18.5328	11.2967	12.855	15.1124	11.6683	0.782512	0.295219		-0.6758	0.491562		0.186426	0.835306		-0.373131	0.160205		0.0683359	0.926626		-0.498951	0.582614		-0.52775	0.509979		-0.196283	0.136654
	ath-MIR8174-p5_1ss12AT	0	0	0	0	1.36761	9.62064	0	0	0	#DIV/0!		0	#DIV/0!		2.81448	0.547239		0	#DIV/0!		7.09551	0.42265		0	#DIV/0!		9.90999	0.5		0	#DIV/0!
	ath-miR8175_L-2	373.354	506.877	288.21	714.695	581.756	596.888	564.418	375.712	1.31021	0.375519		0.441092	0.535639		0.0370464	0.964747		-0.587135	0.269682		1.01329	0.0838547		0.59622	0.425893		-0.259867	0.81568		-0.432007	0.286833
	ath-miR8175_L+1_1ss3AT	50.1049	48.1476	29.7393	61.5688	60.1135	61.455	65.884	53.2907	1.04983	0.149081		-0.0574869	0.904786		0.0318423	0.934672		-0.306043	0.487585		1.01532	0.033632	up	0.394977	0.413695		-0.0026689	0.995688		0.14642	0.742658
	gra-MIR8650-p5_2ss14CG18TA	0.465553	0	0.528886	0.71421	16.4646	8.85754	3.00788	4.00269	0.433392	0.8018		-5.54087	0.42265		-0.894389	0.311758		0.412221	0.398673		4.96027	0.0200287	up	2.69173	0.0483208	up	3.63249	0.325879		8.64482	0.0357862	up
	gra-MIR8650-p5_2ss15CG19TA	0	0	0.528886	0.206286	3.39816	3.84826	0.360659	1.2232	-1.35831	0.615258		0	#DIV/0!		0.179453	0.926386		1.76196	0.306566		2.68372	0.0683471		5.17256	0.42265		4.22149	0.517262		6.93452	0.18437
	gra-MIR8657d-p5_2ss5TA18TC	0	0	0.564446	0	0.410282	3.36722	0	0	-5.81876	0.42265		0	#DIV/0!		3.03687	0.540143		0	#DIV/0!		-0.460219	0.836943		0	#DIV/0!		8.39542	0.5		0	#DIV/0!
	gra-MIR8674b-p3_2ss11TC18AC	0	1.32834	0	0.666534	1.40743	0	0	0	6.05861	0.205683		7.05348	0.0615238		-7.13691	0.246393		0	#DIV/0!		7.13691	0.246393		0	#DIV/0!		-6.05861	0.205683		-7.05348	0.0615238
	gra-MIR8707-p3_2ss12AC20AC	0	0	0	0	8.43388	40.9369	0	0.616765	0	#DIV/0!		0	#DIV/0!		2.27913	0.121421		5.94665	0.42265		9.72005	0.20285		0	#DIV/0!		11.9992	0.139111		5.94665	0.42265
	gra-MIR8711-p5_2ss8AC19AG	6.33355	4.75591	14.3774	7.87282	6.27818	6.93341	0	0.822354	-0.868854	0.542537		-0.413293	0.638225		0.143219	0.890801		6.36169	0.42265		-1.19539	0.301938		-9.30687	0.118533		-0.183315	0.918757		-2.53189	0.240744
	tae-MIR1123-p3_2ss12AT17GA	0	4.71356	2.25779	0	0	0	0	0	-7.81876	0.42265		8.88067	0.147859		0	#DIV/0!		0	#DIV/0!		-7.81876	0.42265		0	#DIV/0!		0	#DIV/0!		-8.88067	0.147859
	gra-MIR8743c-p3_2ss6AC19TC	0	0	1.98992	0	1.14481	0	0	0	-7.63657	0.260607		0	#DIV/0!		-6.83896	0.42265		0	#DIV/0!		-0.797609	0.648894		0	#DIV/0!		0	#DIV/0!		0	#DIV/0!
	gra-MIR8760-p3_2ss9TC18TC	2.28383	3.55634	1.90663	3.1445	1.81771	3.84826	0.571603	0.733923	0.721808	0.563365		0.638942	0.479769		1.08208	0.69086		0.360615	0.754475		-0.0689036	0.954853		-1.99837	0.350112		0.291373	0.887489		-2.27669	0.0818476
	gra-MIR8771d-p5_2ss14CA19GA	0	0	0	0	1.11945	2.50464	0	0	0	#DIV/0!		0	#DIV/0!		1.16182	0.133668		0	#DIV/0!		6.80664	0.183713		0	#DIV/0!		7.96846	0.0962408		0	#DIV/0!
	gra-MIR8781b-p5_2ss7CT19TC	0	0	0	0	3.63186	12.7058	0	0.411177	0	#DIV/0!		0	#DIV/0!		1.80671	0.472796		5.36169	0.42265		8.50456	0.184707		0	#DIV/0!		10.3113	0.373955		5.36169	0.42265
	gra-MIR8781b-p3_2ss6CT18TC	0	0	0	0	1.09409	7.69651	0	0	0	#DIV/0!		0	#DIV/0!		2.81448	0.547239		0	#DIV/0!		6.77358	0.42265		0	#DIV/0!		9.58806	0.5		0	#DIV/0!
	gra-MIR8782-p5_2ss8AT19TA	0	0	0	0	0.547043	2.88619	0	0.933446	0	#DIV/0!		0	#DIV/0!		2.39944	0.564471		6.54449	0.42265		5.77358	0.42265		0	#DIV/0!		8.17302	0.5		6.54449	0.42265
	gra-MIR8785-p5_2ss15AT17GC	0	0	8.65516	0	2.28961	0	0	0	-9.75742	0.34855		0	#DIV/0!		-7.83896	0.42265		0	#DIV/0!		-1.91846	0.471284		0	#DIV/0!		0	#DIV/0!		0	#DIV/0!
	bol-MIR9410-p3_2ss5TG18TA	61.4431	66.562	103.249	137.995	187.123	283.14	84.2767	73.6616	0.418487	0.336378		0.115447	0.871673		0.597534	0.147006		-0.194222	0.599615		0.857854	0.0170685		0.455883	0.425809		1.0369	0.0527193		0.146213	0.792517
	sly-MIR9479-p5_2ss1TG17GC	8.82733	0	0	0.507924	0	2.12309	1.94814	0.233362	5.66654	0.42265		-9.78583	0.42265		7.73002	0.5		-3.06146	0.370953		0	#DIV/0!		-2.17988	0.5188		2.06348	0.583753		4.54449	0.42265
	sly-MIR9479-p5_2ss9AT18TA	1.54866	0	0	0	3.55578	7.69651	0	0	0	#DIV/0!		-7.27487	0.42265		1.11404	0.689267		0	#DIV/0!		8.47402	0.42265		-7.27487	0.42265		9.58806	0.5		0	#DIV/0!
	sly-MIR9479-p3_2ss13AG17GC	11.9975	4.41367	2.81101	4.6999	0	0	6.28847	1.57798	0.74154	0.506272		-1.44268	0.452449		0	#DIV/0!		-1.99463	0.419469		-8.13495	0.207401		-0.931955	0.584611		-8.87649	0.150607		-1.4839	0.243403
	gma-MIR9740-p3_2ss12CA21AT	0	0	6.2576	0	0	0	0	0	-9.28946	0.104642		0	#DIV/0!		0	#DIV/0!		0	#DIV/0!		-9.28946	0.104642		0	#DIV/0!		0	#DIV/0!		0	#DIV/0!
	cca-miR156c_L+3	58.5421	64.5293	24.6465	14.7135	44.7029	54.0734	72.0662	125.596	-0.744242	0.391236		0.140479	0.717055		0.274549	0.691402		0.801399	0.0301178		0.858987	0.389699		0.299849	0.484855		1.87778	0.1374		0.960768	0.0220303
	aly-miR160a-5p_R+2	7.51188	2.5279	0	2.82474	4.00682	2.12309	5.50569	7.9975	8.14198	0.258379		-1.57124	0.123373		-0.91629	0.707271		0.538625	0.540932		8.64631	0.42265		-0.448249	0.600587		-0.411953	0.821582		1.66161	0.138776
	ptc-miR164a_R+3	9.35745	1.19956	11.1398	9.18844	7.86504	2.12309	6.13313	5.44617	-0.277837	0.762368		-2.96361	0.0289683	down	-1.88929	0.182226		-0.171382	0.802122		-0.502203	0.131292		-0.609492	0.239871		-2.11365	0.334526		2.18273	0.16557
	aly-miR166a-5p_R+2	0.23114	1.26395	7.39771	1.91251	16.975	2.65387	1.35415	1.98182	-1.95161	0.388193		2.4511	0.271001		-2.67725	0.411809		0.549435	0.459691		1.19827	0.571047		2.55055	0.235924		0.472632	0.831219		0.648885	0.387831
	aly-miR166a-3p_R+2	138.596	88.9859	60.8324	76.2534	102.721	105.244	126.754	173.479	0.325962	0.508887		-0.639238	0.225016		0.0349998	0.96651		0.452726	0.360798		0.755819	0.158464		-0.128856	0.627171		0.464857	0.645561		0.963108	0.16609
	aly-miR167a-5p_R+1_1ss21AT	178.779	29.8698	16.9343	4.23468	8.15155	17.6209	99.9232	155.998	-1.99963	0.15616		-2.58141	0.0130057	down	1.11214	0.0904512		0.642636	0.245178		-1.05481	0.27802		-0.839283	0.138871		2.05696	0.0433924	up	2.38477	0.0079675	up
	aly-miR167b-3p	111.093	328.908	188.737	86.6621	88.1587	57.4909	35.5219	22.374	-1.12291	0.242992		1.56591	0.406679		-0.616769	0.439042		-0.666887	0.358165		-1.09821	0.248984		-1.64499	0.0104507	down	-0.592067	0.423578		-3.87779	0.309595
	bna-miR171a_L+3R+1_1ss24GC	4.17525	0	0	2.3645	0	0	3.66812	4.7513	7.88539	0.290761		-8.70572	0.183508		0	#DIV/0!		0.373281	0.709891		0	#DIV/0!		-0.186821	0.864235		-7.88539	0.290761		8.89218	0.140025
	ata-miR172a-5p_1ss7CA	67.7271	19.661	35.6947	28.637	31.5344	10.1678	66.5563	38.9786	-0.317827	0.561621		-1.7844	0.0804568		-1.63292	0.157852		-0.771892	0.477453		-0.178785	0.76962		-0.0251581	0.974735		-1.49388	0.0983765		0.987345	0.324757
	ata-miR172a-3p_R+3_1ss20GA	3.09309	1.65675	0	0.460248	0	0	1.36538	2.35394	5.52434	0.187849		-0.900697	0.115288		0	#DIV/0!		0.785774	0.420098		0	#DIV/0!		-1.17974	0.196884		-5.52434	0.187849		0.506726	0.38524
	aly-miR390a-5p_L+3	5.09653	1.49945	1.58666	0.412572	3.11018	0	3.22392	2.86706	-1.94327	0.54042		-1.76508	0.368242		-8.28085	0.261716		-0.169244	0.902084		0.971005	0.585435		-0.6607	0.646346		-5.36657	0.42265		0.935136	0.567682
	sbi-miR396a_L+3_1ss24GT	105.751	5.29217	4.9933	3.9199	1.41833	2.12309	33.9187	27.5504	-0.349179	0.721956		-4.32066	0.0872739		0.581977	0.801713		-0.300009	0.535898		-1.8158	0.201132		-1.64051	0.145882		-0.884648	0.59041		2.38014	0.00886539	up
	sly-miR396a-3p_R+2	2.54909	10.3397	1.69334	2.87242	2.83665	0	2.26441	5.41318	0.762396	0.640439		2.02015	0.434185		-8.14805	0.304289		1.25734	0.117191		0.744319	0.691925		-0.170847	0.85866		-8.16612	0.216379		-0.933653	0.583409
	sbi-miR397-5p_2ss20TA21GT	56.385	11.7195	38.7127	27.6326	4.31566	2.65387	8.27545	0.466723	-0.486434	0.556191		-2.2664	0.00144433	down	-0.701487	0.675349		-4.1482	0.177957		-3.16515	0.116768		-2.7684	0.00159989	down	-3.38021	0.14739		-4.6502	0.105465
	sbi-miR397-3p_1ss9GA	1.39339	0	0	0.920496	0	0	0	0	6.52434	0.187849		-7.12245	0.226133		0	#DIV/0!		0	#DIV/0!		0	#DIV/0!		-7.12245	0.226133		-6.52434	0.187849		0	#DIV/0!
	lus-miR397a_L+5R-2	903.534	149.197	439.858	273.602	61.5124	35.4296	95.7908	26.3383	-0.684959	0.402213		-2.59836	0.00980483	down	-0.795923	0.463049		-1.86273	0.1583		-2.83809	0.108202		-3.23762	0.00647015	down	-2.94905	0.155764		-2.50198	0.100014
	osa-miR398b_R+3	88.2084	29.7773	6.16651	7.68118	0	0	8.36401	2.51143	0.316875	0.743807		-1.5667	0.103427		0	#DIV/0!		-1.73569	0.303941		-9.26831	0.0581397		-3.39865	0.00351613	down	-9.58519	0.185744		-3.56763	0.320136
	gma-miR403a_1ss21GT	247.228	364.776	231.361	174.027	223.772	322.385	130.862	189.681	-0.410838	0.160351		0.561169	0.0529408		0.526758	0.239432		0.53553	0.237289		-0.0481189	0.914017		-0.917795	0.0660278		0.889477	0.0167377		-0.943434	0.0247244
	bdi-miR444c	3.32573	1.62823	0	0	0	0	0	0	0	#DIV/0!		-1.03037	0.0140727	down	0	#DIV/0!		0	#DIV/0!		0	#DIV/0!		-8.37753	0.00680667	down	0	#DIV/0!		-7.34716	0.0666604
	ata-miR528-5p	5.57135	2.88483	0	0.412572	0	0	0	0	5.36657	0.42265		-0.949543	0.386217		0	#DIV/0!		0	#DIV/0!		0	#DIV/0!		-9.12188	0.00545299	down	-5.36657	0.42265		-8.17234	0.372835
	mdm-miR858_1ss20GA	35.701	94.1719	403.186	314.798	34.9652	41.1358	20.8763	15.2739	-0.357019	0.298173		1.39933	0.220477		0.234475	0.554573		-0.4508	0.660746		-3.52745	0.016762	down	-0.774102	0.413327		-2.93596	0.0353525	down	-2.62423	0.188679
	ppt-miR894_L-3R+1	3669.24	4974.93	4318.94	7196.86	6301.12	6177.25	5610.07	4726.96	0.736691	0.337603		0.439196	0.0577145		-0.0286451	0.923539		-0.247105	0.590836		0.544931	0.0722485		0.612539	0.241356		-0.220404	0.714967		-0.0737616	0.81206
	bdi-miR5054_1ss11CG	1.23892	1.68527	0	2.00167	3.00874	0	1.05472	1.4904	7.64506	0.267519		0.443888	0.775963		-8.23301	0.42265		0.498841	0.768212		8.23301	0.42265		-0.232225	0.91545		-7.64506	0.267519		-0.177272	0.875221
	osa-miR5072_L-4_1ss12CT	586.456	1042.78	705.094	1703.31	995.455	711.917	941.319	677.27	1.27246	0.441273		0.830343	0.174622		-0.483647	0.344561		-0.474952	0.458385		0.49754	0.489891		0.682662	0.335749		-1.25856	0.44069		-0.622633	0.239705
	osa-miR5077_1ss5GA	13.9673	6.37678	5.10874	9.18555	7.76004	2.02361	13.2745	17.0322	0.8464	0.147206		-1.13115	0.193551		-1.93913	0.351267		0.359604	0.515284		0.603098	0.644314		-0.0733894	0.887393		-2.18243	0.0263075	down	1.41736	0.118926
	ath-miR5666_L+2R-1_1ss18TG	0.69342	5.18457	0	2.11261	3.68258	3.18464	3.21883	0.616765	7.72288	0.245633		2.90242	0.0388849	up	-0.209586	0.912993		-2.38374	0.0358433	down	8.52457	0.285889		2.21473	0.0496113	up	0.592106	0.79676		-3.07143	0.0413625	down
	gma-miR6300_R+5	7663.09	2872.12	5221.24	5683.47	6944.21	19182.5	5505.53	6401.9	0.122381	0.702542		-1.41581	0.0241308	down	1.46591	0.0218479	up	0.217618	0.511745		0.411418	0.467816		-0.477043	0.175128		1.75495	0.00142387	up	1.15638	0.0347361	up
	ath-miR8175_L+2	117.115	103.309	112.726	117.425	181.076	268.377	112.858	160.92	0.058921	0.884321		-0.180969	0.0176283		0.567667	0.125019		0.511836	0.0971347		0.683781	0.206995		-0.0534165	0.161868		1.19253	0.0223331	up	0.639388	0.0716822
novel miRNAs	PC-5p-63908_361	18.0271	122.538	23.3784	20.2902	17.3101	30.3044	15.2238	16.4079	-0.204396	0.535601		2.765	0.0775114		0.807918	0.033		0.108061	0.663084		-0.433567	0.261433		-0.243834	0.251739		0.578747	0.0515248		-2.90077	0.0728289
	PC-3p-991_7998	533.179	956.724	379.089	342.552	261.929	312.698	292.729	283.556	-0.146214	0.381702		0.843482	0.146936		0.255596	0.220159		-0.0459308	0.928532		-0.533362	0.039308		-0.865055	0.0989607		-0.131552	0.469172		-1.75447	0.0857667
	PC-5p-165543_141	9.70104	63.395	9.39658	8.87122	16.6081	28.0485	9.63478	11.8904	-0.0830034	0.92962		2.70816	0.00388931	up	0.756036	0.340695		0.303477	0.557776		0.821679	0.477425		-0.00988784	0.990032		1.66072	0.113873		-2.41457	0.000528324	down
	PC-3p-424542_54	0.927015	15.8748	2.18666	1.04748	0.858604	6.50212	3.14157	3.0627	-1.06181	0.422913		4.098	0.170742		2.92085	0.0602927		-0.0366841	0.967979		-1.34867	0.396786		1.76082	0.327115		2.63399	0.0902038		-2.37386	0.200713
	PC-5p-85258_272	10.8459	4.29872	2.00551	4.77199	21.745	0	6.89082	0.25592	1.25062	0.125906		-1.33517	0.254117		-11.0865	0.42265		-4.75091	0.150449		3.43864	0.459878		-0.654406	0.46291		-8.89845	0.0412984	down	-4.07014	0.361715
	PC-3p-69025_334	8.20421	6.59846	9.13754	19.075	19.9474	4.04722	7.61716	1.98395	1.06181	0.313051		-0.314233	0.570174		-2.3012	0.225587		-1.94088	0.226272		1.12632	0.36374		-0.107111	0.888206		-2.23668	0.17748		-1.73376	0.155076
	PC-5p-1901_4894	344.176	501.758	244.494	266.899	170.229	414.67	274.774	294.176	0.126493	0.54067		0.543844	0.101333		1.28449	0.466763		0.098434	0.699542		-0.522319	0.159523		-0.324903	0.363162		0.635673	0.625955		-0.770313	0.0134764
	PC-3p-54_179539	4393.51	5165.9	4811.69	3757.08	3569.09	5161.1	3710.46	2576.07	-0.356934	0.243043		0.233646	0.458969		0.532123	0.38513		-0.526425	0.24238		-0.430989	0.354355		-0.243773	0.528807		0.458068	0.427869		-1.00384	0.0420702	down
	PC-5p-42762_531	28.6458	62.9205	42.5013	42.9965	31.9238	17.1509	8.73349	10.394	0.016712	0.963159		1.1352	0.257458		-0.896343	0.142492		0.251115	0.584074		-0.412877	0.288919		-1.7137	0.202509		-1.32593	0.0848674		-2.59778	0.206296
	PC-3p-1199_6890	491.565	125.131	577.848	461.422	220.496	175.457	111.031	101.042	-0.324602	0.236298		-1.97394	0.0249274	down	-0.329637	0.471955		-0.136015	0.728705		-1.38994	0.0091743	down	-2.14642	0.0189281	down	-1.39497	0.0298798	down	-0.308495	0.37473
	PC-5p-215_39991	208.814	4565.81	252.187	325.474	243.698	356.423	508.84	564.431	0.368048	0.577473		4.45058	0.00654523	up	0.548497	0.409552		0.149585	0.814345		-0.0494029	0.942732		1.28499	0.211021		0.131047	0.813105		-3.016	0.00023199	down
	PC-3p-55899_412	49.955	24.2596	45.1264	19.3501	50.6008	105.427	39.5612	45.4649	-1.22163	0.255933		-1.04207	0.0267342	down	1.05901	0.172562		0.200666	0.696128		0.165187	0.873089		-0.336541	0.460352		2.44582	0.0231465	up	0.906197	0.125496
	PC-5p-54698_420	4.75119	0.728555	98.3286	148.64	326.379	364.15	195.778	178.683	0.59614	0.356744		-2.70518	0.119891		0.157984	0.525722		-0.131819	0.733253		1.73087	0.023815	up	5.36479	0.0420422	up	1.29271	0.00518151	up	7.93815	0.0136912	up
	PC-3p-119190_195	1.58264	0	26.0963	23.9317	36.7178	46.9907	40.407	58.8719	-0.124922	0.814414		-7.30619	0.176777		0.355895	0.580522		0.542974	0.167321		0.492636	0.499539		4.6742	0.0489191	up	0.973453	0.269509		12.5234	0.00710604	up
	PC-5p-8631_1841	93.243	21.0317	12.972	8.97308	10.347	6.45238	73.7176	90.3162	-0.531726	0.41048		-2.14843	0.119429		-0.681308	0.398527		0.292976	0.389302		-0.32619	0.604412		-0.338986	0.572423		-0.475771	0.531053		2.10242	0.0174187	up
	PC-3p-350156_66	4.99323	4.64183	1.46104	0.253962	0	2.88619	3.84911	5.08916	-2.52431	0.496918		-0.10528	0.867669		8.17302	0.5		0.402901	0.473722		-7.19085	0.42265		-0.375447	0.605389		3.50648	0.528629		0.132733	0.779492
	PC-5p-78694_294	7.34188	4.04939	5.56213	4.60455	5.22854	4.47851	8.32785	8.5991	-0.272576	0.534601		-0.858444	0.236116		-0.223389	0.674441		0.0462423	0.731899		-0.0892273	0.72524		0.181794	0.668986		-0.040041	0.949449		1.08648	0.122372
	PC-3p-137295_170	3.09064	0.664168	6.55999	3.91343	7.28398	8.62522	2.95518	2.90042	-0.745262	0.506172		-2.21828	0.11031		0.243833	0.546371		-0.0269847	0.977188		0.151033	0.85777		-0.0646564	0.91009		1.14013	0.0669659		2.12664	0.298602
	PC-5p-146330_159	19.0356	79.6967	28.4643	13.2995	22.2538	51.0877	14.8352	15.1646	-1.09778	0.354732		2.06582	0.11294		1.19892	0.203314		0.031682	0.962138		-0.355099	0.702373		-0.359673	0.327101		1.9416	0.149643		-2.39381	0.0756146
	PC-3p-15630_1214	182.697	1030.31	277.677	182.207	237.938	480.143	210.997	143.676	-0.60783	0.231424		2.49556	0.0605298		1.01288	0.0678595		-0.554402	0.47666		-0.222818	0.660052		0.207771	0.746814		1.39789	0.0222165	up	-2.84219	0.0442296	down
	PC-5p-33831_658	18.3637	7.56252	22.2797	10.3484	16.7802	28.8116	12.64	21.3031	-1.10633	0.0823433		-1.27992	0.0813128		0.77989	0.0930449		0.753063	0.0875828		-0.40897	0.336358		-0.538857	0.273432		1.47725	0.0405955	up	1.49412	0.0263481	up
	PC-3p-215589_108	1.54402	0	0	0	6.54815	16.4873	6.69322	12.8423	0	#DIV/0!		-7.27055	0.198992		1.3322	0.361139		0.940136	0.327558		9.35494	0.161548		2.11601	0.21964		10.6871	0.251232		10.3267	0.104478
	PC-5p-176935_132	1.97369	0	8.24212	1.51552	5.55101	11.3288	1.25983	1.59533	-2.44321	0.0802371		-7.62475	0.217367		1.02918	0.412602		0.340621	0.316287		-0.570266	0.539214		-0.647662	0.589191		2.90212	0.266945		7.31771	0.00691317	up
	PC-3p-58978_391	23.5931	38.1778	27.5043	13.2518	30.2132	64.0252	26.2177	42.8901	-1.05346	0.289259		0.694366	0.158907		1.08346	0.441055		0.710102	0.147326		0.135522	0.900647		0.152176	0.806478		2.27245	0.323337		0.167912	0.360457
	PC-5p-231098_101	1.39175	5.63528	19.6095	13.7274	8.62848	9.81961	4.68354	1.75059	-0.514491	0.443272		2.01759	0.464061		0.186559	0.867847		-1.41976	0.366273		-1.18437	0.208678		1.7507	0.321618		-0.483323	0.608932		-1.68665	0.492808
	PC-3p-16063_1192	10.9035	9.14928	97.2407	48.0989	48.4865	57.6068	23.019	12.2243	-1.01556	0.264045		-0.253065	0.823436		0.248656	0.478806		-0.913075	0.33315		-1.00398	0.266593		1.07803	0.290978		0.260235	0.462143		0.418022	0.707414
	PC-5p-330285_70	1.39339	7.84124	6.48887	6.54089	10.6083	6.93341	0.843778	1.28908	0.0115202	0.991235		2.49249	0.00714184	up	-0.613556	0.398976		0.611403	0.708237		0.709154	0.409387		-0.723659	0.662288		0.0840778	0.922171		-2.60474	0.00559336	down
	PC-3p-476395_47	0.46228	10.7978	4.87103	2.39659	4.83094	1.92413	1.77619	2.05162	-1.02324	0.546633		4.54583	0.00384563	up	-1.3281	0.352127		0.207979	0.849466		-0.0119227	0.991954		1.94195	0.281839		-0.316779	0.864606		-2.3959	0.00568895	down
	PC-5p-150993_155	0	189.932	0	0	0	0	0.421889	0	0	#DIV/0!		14.2132	0.0488183	up	0	#DIV/0!		-5.39879	0.42265		0	#DIV/0!		5.39879	0.42265		0	#DIV/0!		-14.2132	0.0488183	down
	PC-3p-14376_1292	0	981.955	0	1.68238	0	0	1.3543	0	7.39436	0.2725		16.5834	0.0461192	up	0	#DIV/0!		-7.08141	0.235985		0	#DIV/0!		7.08141	0.235985		-7.39436	0.2725		-16.5834	0.0461192	down
	PC-3p-21903_945	23.4429	15.7542	50.5813	27.3183	122.21	48.0359	21.8945	11.3209	-0.888739	0.0841621		-0.573412	0.11166		-1.34717	0.181963		-0.95158	0.0254804		1.27268	0.187738		-0.0985801	0.688647		0.814247	0.00609366		-0.476748	0.033485
	PC-5p-134503_173	23.7862	35.6443	12.6776	16.9634	24.7942	15.791	16.2394	13.6987	0.420143	0.443681		0.583546	0.330996		-0.650904	0.428705		-0.245452	0.675934		0.96772	0.100139		-0.55063	0.257033		-0.103327	0.899372		-1.37963	0.155448
	PC-3p-8284_1896	97.2454	104.085	57.4057	59.184	56.0714	45.581	76.1242	68.486	0.044013	0.872584		0.0980554	0.851543		-0.298833	0.609875		-0.152545	0.518817		-0.0339286	0.945963		-0.353276	0.115721		-0.376775	0.295559		-0.603877	0.416777
	PC-3p-519346_43	0	0	0	0.460248	1.25621	7.796	0.360659	0	5.52434	0.187849		0	#DIV/0!		2.63366	0.453209		-5.17256	0.42265		6.97293	0.186695		5.17256	0.42265		4.08225	0.418782		0	#DIV/0!
	PC-3p-99_90242	163.011	13116.6	403.469	337.93	616.631	2367.08	1179.06	577.469	-0.255735	0.782061		6.33029	0.00590457	up	1.94063	0.523694		-1.02982	0.337328		0.611949	0.387525		2.85459	0.1689		2.80832	0.47646		-4.50551	2.54607e-05	down
	PC-5p-34111_653	27.6303	76.9242	0	4.2879	22.1585	9.91909	25.2371	27.8272	8.74413	0.0719735		1.47719	0.235522		-1.15958	0.18056		0.140949	0.79804		11.1136	0.0665457		-0.130706	0.828209		1.20994	0.338437		-1.46694	0.242104
	PC-3p-129934_179	24.6743	79.6785	1.16883	1.33307	9.62397	4.04722	18.9809	11.0738	0.189686	0.911661		1.69118	0.362693		-1.2497	0.55651		-0.777401	0.152363		3.04157	0.40005		-0.378464	0.320313		1.60218	0.0555308		-2.84704	0.302627
	PC-5p-271023_86	1.35232	0.607129	2.45111	5.88611	3.69881	10.4001	8.31214	8.95804	1.26388	0.523774		-1.15536	0.416935		1.49147	0.320898		0.107963	0.944119		0.593629	0.560217		2.61979	0.437512		0.821213	0.509009		3.88311	0.208441
	PC-5p-534085_42	1.15897	1.87108	4.93778	3.12638	4.25498	6.17031	0	1.72803	-0.659367	0.587059		0.691023	0.364627		0.536191	0.655402		7.43298	0.197814		-0.214709	0.873522		-6.8567	0.198841		0.98085	0.396564		-0.114744	0.889642
	PC-3p-283305_82	2.31795	0.485703	2.18666	1.26981	5.67686	10.1181	3.03004	6.06985	-0.784119	0.614185		-2.2547	0.273057		0.833765	0.121167		1.00232	0.141207		1.37636	0.183659		0.386491	0.667288		2.99425	0.0121132	up	3.64351	0.0405325	up
	PC-5p-263054_89	6.03555	14.54	4.37333	7.77918	1.14481	0	0.421889	1.72803	0.830886	0.270716		1.26847	0.0365067	up	-6.83896	0.42265		2.03419	0.28874		-1.93363	0.282083		-3.83855	0.0839909		-9.60347	0.0301657	down	-3.07283	0.00156066	down
	PC-3p-4394_2872	189.594	146.86	160.725	88.9299	37.5418	38.3491	71.1019	102.838	-0.853855	0.18434		-0.368472	0.305395		0.0306945	0.947912		0.53242	0.174505		-2.09802	0.070419		-1.41495	0.0385747	down	-1.21347	0.0953352		-0.514063	0.178899
	PC-3p-261683_89	0.463916	0	1.67775	2.01565	6.28103	3.18464	0.69931	3.99045	0.264719	0.8067		-5.53579	0.183508		-0.979872	0.546397		2.51255	0.08299		1.90448	0.284393		0.592068	0.774741		0.659886	0.778836		8.64041	0.0730566
	PC-5p-87922_264	11.3932	2.29239	8.62541	2.97556	2.84933	3.18464	3.83475	5.04665	-1.53543	0.0702023		-2.31325	0.17418		0.160505	0.940605		0.396193	0.438838		-1.59797	0.137841		-1.57097	0.223676		0.0979673	0.960248		1.13847	0.102033
	PC-5p-10747_1589	86.9416	184.6	172.71	45.3667	73.0749	136.378	201.127	99.4666	-1.92864	0.143408		1.08628	0.00258454	up	0.900161	0.287157		-1.01582	0.0174554	down	-1.2409	0.232462		1.20998	0.0208191	up	1.5879	0.101871		-0.89212	0.0300981
	PC-3p-98311_235	10.7468	20.1385	6.17773	2.57078	1.14481	8.49237	18.9306	29.9918	-1.26487	0.356697		0.906055	0.125032		2.89107	0.544653		0.663849	0.386105		-2.43197	0.211191		0.816819	0.157867		1.72396	0.610976		0.574613	0.431233
	PC-3p-22938_910	5.33571	2.41382	163.396	200.186	536.583	720.72	317.444	259.766	0.292968	0.503079		-1.14436	0.351513		0.425637	0.391707		-0.28929	0.436948		1.71542	0.140152		5.89468	0.0253389	up	1.84809	0.095112		6.74975	0.0268816	up
	PC-5p-5584_2453	67.8428	33.0502	83.8326	34.7748	133.149	212.147	102.268	166.411	-1.26947	0.164496		-1.03753	0.0289608	down	0.672018	0.31435		0.702387	0.215818		0.667461	0.410918		0.592093	0.0231716		2.60895	0.130062		2.33201	0.0649614
	PC-3p-98640_235	11.6743	3.0136	7.08888	4.60512	11.6744	18.7099	7.84809	11.7546	-0.622319	0.572085		-1.95378	0.0827935		0.680452	0.648896		0.582811	0.281928		0.719721	0.604175		-0.572924	0.319399		2.02249	0.418855		1.96366	0.0676809
	PC-5p-457_16337	88.8273	406.791	219.823	458.438	695.852	957.258	825.492	1171.17	1.06039	0.184834		2.19521	0.000126985	up	0.460127	0.729291		0.504626	0.584362		1.66244	0.322231		3.21618	0.0164689	up	1.06218	0.522412		1.52559	0.287132
	PC-3p-410_18642	597.352	238.361	707.679	409.943	1384.87	2408.93	838.927	882.487	-0.787672	0.266398		-1.32544	0.0217594	down	0.798649	0.189213		0.0730295	0.816277		0.968579	0.310393		0.489963	0.199458		2.5549	0.0911952		1.88843	0.023423	up
	PC-5p-67050_344	34.7577	10.4629	14.8489	9.34133	8.84688	7.76263	18.5813	28.7763	-0.668654	0.570416		-1.73205	0.108846		-0.188623	0.911801		0.631026	0.265525		-0.747114	0.623211		-0.903479	0.229318		-0.267082	0.779637		1.45959	0.0659787
	PC-3p-10537_1609	68.5185	15.3402	60.3641	20.0007	44.3004	70.8919	72.8561	118.472	-1.59364	0.218352		-2.15917	0.087323		0.6783	0.684948		0.70142	0.235115		-0.446371	0.716778		0.0885555	0.889857		1.82557	0.464567		2.94915	0.0431515	up
	PC-5p-77017_300	15.9288	24.6883	11.8143	8.2153	24.9005	17.3002	24.7001	39.3358	-0.524151	0.391577		0.632187	0.126957		-0.525388	0.266464		0.67133	0.0519455		1.07564	0.0945806		0.632874	0.128658		1.0744	0.147783		0.672018	0.0488624
	PC-5p-1594_5542	209.574	1084.22	149.388	120.914	302.66	329.451	514.585	459.508	-0.305078	0.375446		2.37112	0.0255977	up	0.122365	0.521103		-0.163319	0.688183		1.01863	0.0264316	up	1.29595	0.103998		1.44608	0.000701699	up	-1.23849	0.0696124
	PC-3p-2730_3864	203.53	992.202	97.6809	42.1762	76.8734	75.9024	461.946	562.691	-1.21165	0.060088		2.28539	0.131426		-0.0183391	0.978279		0.284618	0.669184		-0.345592	0.568993		1.18248	0.328088		0.847717	0.236202		-0.81829	0.269738
	PC-5p-41844_542	30.4745	179.475	0	0	0	2.12309	17.8067	42.0059	0	#DIV/0!		2.55811	0.108952		7.73002	0.5		1.23817	0.16695		0	#DIV/0!		-0.775183	0.0846545		7.73002	0.5		-2.09512	0.0860473
	PC-3p-157696_148	2.55399	42.7772	0	0	0	0	4.31787	3.08999	0	#DIV/0!		4.06602	0.000176432	up	0	#DIV/0!		-0.482714	0.341172		0	#DIV/0!		0.757563	0.338804		0	#DIV/0!		-3.79117	0.000241251	down
	PC-3p-138585_168	5.4914	2.83514	3.86222	1.1983	2.98609	9.05651	5.76073	12.04	-1.68845	0.351473		-0.953756	0.283165		1.60069	0.120515		1.06351	0.0374625	up	-0.371172	0.801144		0.0690768	0.913525		2.91797	0.00386479	up	2.08634	0.023333	up
	PC-5p-3080_3567	63.8666	12.7186	16.2063	10.0488	198.989	84.5434	138.032	138.693	-0.689529	0.347233		-2.32812	0.00103127	down	-1.23492	0.359555		0.006898	0.988873		3.61806	0.199442		1.11187	0.169865		3.07267	0.211376		3.44689	0.0419602	up
	PC-3p-124236_187	5.87755	0	0	0	0	0	5.76096	9.08733	0	#DIV/0!		-9.19907	0.141608		0	#DIV/0!		0.657548	0.570318		0	#DIV/0!		-0.0289055	0.979414		0	#DIV/0!		9.82771	0.159618
	PC-5p-64853_356	5.95859	125.206	7.40646	6.12739	4.83094	12.3406	18.266	15.7216	-0.273511	0.775581		4.39319	0.0354513	up	1.35304	0.332058		-0.216411	0.827363		-0.616479	0.46177		1.61612	0.330801		1.01007	0.388164		-2.99348	0.0200162	down
	PC-3p-77099_300	11.1435	45.4633	18.7932	10.0789	4.00682	21.2977	12.1103	21.3543	-0.898868	0.296577		2.0285	0.0129987	up	2.41017	0.0351055	up	0.818298	0.167052		-2.22968	0.0884374		0.120025	0.888315		1.07935	0.153282		-1.09017	0.0447822	down
	PC-5p-33041_671	6.97101	4.89937	199.421	196.763	8.0914	2.88619	5.67187	1.16681	-0.0193584	0.953274		-0.50877	0.523815		-1.48722	0.371953		-2.28126	0.165789		-4.62329	0.00438901	down	-0.297544	0.693193		-6.09115	0.0361681	down	-2.07003	0.251915
	PC-3p-64714_356	0	0.485703	182.869	133.605	0	0	0	0	-0.452834	0.23232		5.602	0.5		0	#DIV/0!		0	#DIV/0!		-14.1585	0.0233463	down	0	#DIV/0!		-13.7057	0.0192038	down	-5.602	0.5
	PC-3p-224288_104	1.85648	0.664168	3.33334	0.563391	2.57581	7.76263	1.59841	2.16698	-2.56476	0.343218		-1.48295	0.336474		1.59152	0.389979		0.439046	0.67123		-0.37194	0.835768		-0.215936	0.821681		3.78434	0.315752		1.70606	0.309696
	PC-5p-82564_281	51.5176	27.0671	35.9864	23.9682	25.3559	31.2167	34.0359	22.7101	-0.586331	0.522513		-0.928523	0.134894		0.299997	0.653061		-0.583719	0.271839		-0.505129	0.599656		-0.598008	0.143349		0.381199	0.437475		-0.253204	0.58289
	PC-3p-526476_42	13.6866	15.7101	7.19994	8.63284	9.38836	10.0186	3.87382	1.95713	0.261851	0.834516		0.19893	0.80799		0.0937318	0.880734		-0.985018	0.184519		0.382889	0.621666		-1.82094	0.016949	down	0.214769	0.83796		-3.00489	0.274439
	PC-5p-199156_118	10.0484	4.58479	14.7865	15.3344	27.5024	51.8508	8.21384	6.11848	0.0524913	0.932186		-1.13204	0.24687		0.91481	0.223173		-0.424884	0.472693		0.895274	0.459556		-0.29084	0.64205		1.75759	0.0848727		0.416318	0.586324
	PC-3p-627847_35	0	1.08548	1.16883	1.65029	1.99429	8.09444	0	0.616765	0.497653	0.824737		6.7622	0.0666604		2.02106	0.0871861		5.94665	0.42265		0.770809	0.743094		0	#DIV/0!		2.29422	0.053115		-0.815545	0.528511
	PC-5p-944714_21	9.36128	0.485703	2.2266	1.79332	0	0	0	0	-0.312214	0.780679		-4.26856	0.0220811	down	0	#DIV/0!		0	#DIV/0!		-7.7987	0.184517		-9.87056	0.0266334	down	-7.48649	0.192573		-5.602	0.5
	PC-3p-31236_705	164.091	64.4575	22.4087	29.3679	0	0	0	0	0.390182	0.528585		-1.34808	0.215082		0	#DIV/0!		0	#DIV/0!		-11.1298	0.111365		-14.0022	0.0992789		-11.52	0.0361461	down	-12.6541	0.0797385
	PC-5p-5061_2623	10.8499	988.165	0	6.27249	35.8138	10.0186	61.7731	2.98507	9.29289	0.0682421		6.509	0.109993		-1.83784	0.177211		-4.37114	0.0273638	down	11.8063	0.105789		2.5093	0.0175306	up	0.675566	0.207143		-8.37084	0.109543
	PC-3p-278488_84	0.465553	14.183	0	0	0	0	8.77001	0	0	#DIV/0!		4.92908	0.000224266	up	0	#DIV/0!		-9.77643	0.169554		0	#DIV/0!		4.23556	0.182601		0	#DIV/0!		-10.47	0.0174142	down
	PC-5p-360503_64	6.30503	41.3201	1.12889	0.920496	4.75131	15.9899	14.5416	13.4271	-0.294426	0.876679		2.71227	0.0256429	up	1.75077	0.104471		-0.115042	0.891554		2.07342	0.26705		1.20561	0.345981		4.11861	0.129173		-1.6217	0.00656351	down
	PC-3p-170216_137	0.92456	59.6567	0	1.07911	6.40049	11.677	11.156	15.5672	6.75369	0.27836		6.01177	0.194638		0.867418	0.730039		0.480692	0.573058		9.32204	0.115106		3.59291	0.239618		3.43576	0.530487		-1.93817	0.246239
	PC-5p-18136_1088	7.8148	116.918	75.7917	71.9828	40.6804	53.8416	8.02251	5.66697	-0.0743872	0.860906		3.90314	0.0797724		0.40439	0.499054		-0.501476	0.0801913		-0.897708	0.165341		0.0378451	0.921833		-0.41893	0.394388		-4.36677	0.0815176
	PC-5p-167_54344	2423.1	664.654	4514.23	3858.1	5238.74	3063.41	1694.27	794.879	-0.22659	0.286612		-1.86618	0.166676		-0.774083	0.393032		-1.09185	0.0963885		0.21474	0.754617		-0.516195	0.478014		-0.332753	0.287485		0.258132	0.70773
	PC-3p-9545_1721	28.536	14.7405	347.699	148.952	495.837	259.95	50.9167	10.3373	-1.22299	0.0617968		-0.953001	0.0520651		-0.931631	0.373448		-2.30028	0.153448		0.512029	0.553975		0.835356	0.354966		0.80339	0.227097		-0.511925	0.563932
	PC-5p-538_13737	1046.82	1787.05	351.752	381.605	352.449	346.9	835.958	996.341	0.11752	0.572121		0.771565	0.0639088		-0.0228929	0.920044		0.253209	0.15637		0.0028523	0.991624		-0.324513	0.400836		-0.13756	0.335884		-0.842869	0.00548111
	PC-3p-3900_3101	260.521	532.297	119.329	110.782	145.135	162.818	284.135	267.815	-0.107222	0.665022		1.03083	0.0370808	up	0.165857	0.490524		-0.0853404	0.691199		0.282455	0.206049		0.125176	0.729089		0.555535	0.125461		-0.990994	0.0057849
	PC-5p-593944_37	7.8058	3.81389	0	0	1.69185	2.88619	6.82734	4.80855	0	#DIV/0!		-1.03328	0.27189		0.770567	0.752078		-0.505724	0.622539		7.40246	0.230143		-0.193222	0.823966		8.17302	0.5		0.334338	0.708981
	PC-3p-777294_27	2.24071	6.77045	0	0	1.71721	0	5.9719	5.3256	0	#DIV/0!		1.59529	0.23746		-7.42392	0.42265		-0.165246	0.864187		7.42392	0.42265		1.41423	0.378003		0	#DIV/0!		-0.346308	0.59591
	PC-5p-279_29124	1609.6	610.264	250.829	383.399	92.6983	115.561	468.47	546.865	0.612146	0.258616		-1.3992	0.0500533		0.318042	0.523689		0.223227	0.468895		-1.43609	0.0124751	down	-1.78068	0.00537897	down	-1.73019	0.0823027		-0.158249	0.798226
	PC-5p-848_9106	171.028	56.5204	2149.44	1234.71	1948.33	743.257	196.203	32.151	-0.799785	0.218735		-1.59739	0.0802561		-1.3903	0.344902		-2.60941	0.00164512	down	-0.141721	0.867731		0.198113	0.256341		-0.73224	0.323444		-0.813909	0.353381
	PC-3p-1125_7257	98.2934	8.65623	2659.3	1090.63	1606.5	979.288	99.0747	16.7116	-1.28589	0.0724991		-3.50529	0.0780535		-0.714119	0.440617		-2.56767	0.0456752	down	-0.727125	0.232049		0.0114212	0.982448		-0.155357	0.824871		0.949038	0.27994
	PC-5p-70625_327	20.647	6.0419	12.7377	2.57078	13.6109	25.8423	25.3516	25.5244	-2.30883	0.189169		-1.77286	0.0413678	down	0.924975	0.512601		0.00979923	0.988361		0.0956521	0.942429		0.296148	0.561511		3.32945	0.305701		2.0788	0.161783
	PC-3p-69766_331	6.11086	20.6959	23.6043	11.0159	20.8781	38.8465	13.1137	6.1453	-1.09946	0.267377		1.7599	0.00484999	up	0.895792	0.293568		-1.09351	0.200208		-0.177056	0.837366		1.10162	0.159674		1.8182	0.19194		-1.75179	0.0411843	down
	PC-5p-6928_2146	138.18	20.396	73.5573	25.9975	90.9678	149.746	163.504	294.479	-1.5005	0.194057		-2.76019	0.130114		0.71909	0.549661		0.848835	0.173527		0.306487	0.73638		0.242777	0.690304		2.52608	0.31682		3.8518	0.0524021
	PC-3p-758529_28	3.47528	0.485703	1.05777	2.96777	0.547043	11.478	3.32437	7.74754	1.48835	0.359867		-2.83898	0.27165		4.39108	0.386976		1.22066	0.196029		-0.951302	0.69696		-0.0640472	0.947623		1.95142	0.460865		3.99559	0.0849269
	PC-5p-79_117962	1235.18	14267.4	789.862	849.295	229.151	151.688	773.345	561.454	0.104665	0.911758		3.52993	0.120407		-0.595189	0.162975		-0.461943	0.575192		-1.7853	0.12001		-0.675537	0.328531		-2.48516	0.25479		-4.66741	0.11667
	PC-3p-283468_82	15.347	11.0977	5.9632	3.48481	1.49571	1.59232	9.31925	1.48993	-0.775008	0.321024		-0.467699	0.409812		0.0902949	0.967957		-2.64497	0.26832		-1.99525	0.130575		-0.719674	0.41471		-1.12995	0.436305		-2.89695	0.0294152	down
	PC-5p-1004_7914	188.348	201.287	1086.58	1059.25	1264.71	1354.43	269.312	186.956	-0.0367506	0.907424		0.0958491	0.877411		0.0988805	0.758953		-0.526585	0.519823		0.219012	0.542516		0.515879	0.524209		0.354643	0.282866		-0.106555	0.866055
	PC-3p-10276_1639	40.1495	217.039	255.922	253.905	325.976	673.799	116.565	52.8885	-0.0114111	0.965833		2.4345	0.195795		1.04755	0.222748		-1.14011	0.12539		0.349062	0.176783		1.53769	0.0978854		1.40803	0.181896		-2.03693	0.202725
	PC-5p-32123_688	44.1853	112.737	47.8405	35.4415	15.5946	6.88367	43.4099	5.15039	-0.432793	0.676841		1.35132	0.0209207	up	-1.1798	0.209146		-3.07527	0.127884		-1.61718	0.329957		-0.0255443	0.970963		-2.36419	0.032747	down	-4.45213	0.0414476	down
	PC-3p-79_117962	1235.18	14267.4	789.862	849.295	229.151	151.688	773.345	561.454	0.104665	0.911758		3.52993	0.120407		-0.595189	0.162975		-0.461943	0.575192		-1.7853	0.12001		-0.675537	0.328531		-2.48516	0.25479		-4.66741	0.11667
	PC-5p-3424_3352	233.281	611.564	145.225	133.97	150.695	155.355	163.43	99.3677	-0.116387	0.859344		1.39044	0.0796308		0.0439339	0.954286		-0.717827	0.35685		0.053337	0.944462		-0.513393	0.329382		0.213658	0.754153		-2.62166	0.0730315
	PC-3p-259481_90	0	51.1171	0	2.82682	7.42299	8.65858	1.77604	1.72803	8.14303	0.0833615		12.3196	0.10927		0.22213	0.912222		-0.0395384	0.972383		9.53586	0.185769		7.47252	0.197521		1.61495	0.622323		-4.88661	0.10997
	PC-5p-677859_32	0	0	0	0	4.22962	16.8525	0	0.511841	0	#DIV/0!		0	#DIV/0!		1.99436	0.261007		5.67762	0.42265		8.72438	0.230143		0	#DIV/0!		10.7187	0.225659		5.67762	0.42265
	PC-3p-788671_26	0.465553	0	11.1039	0	4.98572	0	0	0	-10.1168	0.42265		-5.54087	0.42265		-8.96166	0.42265		0	#DIV/0!		-1.15519	0.652366		-5.54087	0.42265		0	#DIV/0!		0	#DIV/0!
	PC-5p-439_17142	627.182	501.36	987.789	832.607	869.205	1181.49	439.992	614.675	-0.246567	0.43977		-0.323038	0.386958		0.442841	0.0673745		0.482346	0.494636		-0.184505	0.473231		-0.511406	0.463379		0.504904	0.0951323		0.293978	0.447783
	PC-3p-114_81122	2970.24	2761.72	4636.79	5508.77	5895.78	4240.9	3231.31	3398.8	0.248603	0.630651		-0.105015	0.618794		-0.475312	0.143926		0.072908	0.873764		0.346556	0.223958		0.121539	0.804821		-0.37736	0.501434		0.299462	0.197168
	PC-3p-969079_20	0	0	0	0	1.71721	17.3172	0.466207	0.978564	0	#DIV/0!		0	#DIV/0!		3.33407	0.532389		1.0697	0.491376		7.42392	0.42265		5.5429	0.42265		10.758	0.5		6.61259	0.18437
	PC-3p-418330_54	8.2779	4.7706	1.58666	1.85657	0.820565	0	0.69931	2.73436	0.226651	0.917442		-0.795093	0.203788		-6.35855	0.42265		1.9672	0.125026		-0.951302	0.69696		-3.56526	0.0454846	down	-7.5365	0.42265		-0.802966	0.126245
	PC-5p-483610_46	0	0	26.693	8.9694	0	0	0	0	-1.57338	0.00959588	down	0	#DIV/0!		0	#DIV/0!		0	#DIV/0!		-11.3822	0.0114483	down	0	#DIV/0!		-9.80887	0.0526674		0	#DIV/0!
	PC-3p-420568_54	10.5156	8.39868	3.31556	4.88967	2.78593	7.23186	9.3843	10.7561	0.560487	0.610142		-0.324299	0.624145		1.37621	0.394516		0.196837	0.637345		-0.25109	0.839604		-0.164212	0.802988		0.564628	0.62158		0.356924	0.402707
	PC-5p-114079_204	17.3715	3.81389	34.2489	5.17366	23.7482	48.4999	14.0296	24.3149	-2.7268	0.283112		-2.18739	0.330607		1.03016	0.44109		0.793368	0.322117		-0.528239	0.682923		-0.308247	0.807832		3.22873	0.290176		2.67251	0.0604389
	PC-3p-305133_76	3.16664	0	17.8284	0	9.70005	5.77239	0	0.411177	-10.8	0.133332		-8.30681	0.183699		-0.748825	0.67102		5.36169	0.42265		-0.878112	0.436959		-8.30681	0.183699		9.17302	0.5		5.36169	0.42265
	PC-3p-1028016_19	0	0	0	1.17446	1.71721	11.9427	0	0	6.87585	0.217386		0	#DIV/0!		2.79799	0.156123		0	#DIV/0!		7.42392	0.42265		0	#DIV/0!		3.34606	0.186762		0	#DIV/0!
	PC-5p-93801_247	20.3247	17.1819	7.6577	3.98362	0	3.18464	4.72299	6.64671	-0.942831	0.352469		-0.242343	0.716735		8.31499	0.5		0.492939	0.515647		-9.58077	0.104332		-2.10546	0.158303		-0.32295	0.856008		-1.37018	0.078152
	PC-3p-786500_26	10.9031	0	0	0	0	0	7.34304	0	0	#DIV/0!		-10.0905	0.033762	down	0	#DIV/0!		-9.52023	0.134801		0	#DIV/0!		-0.57029	0.39069		0	#DIV/0!		0	#DIV/0!
	PC-5p-267210_87	0	0	0	0	17.2119	44.9841	1.86483	7.84555	0	#DIV/0!		0	#DIV/0!		1.38601	0.13383		2.07283	0.267643		10.7492	0.225763		7.5429	0.42265		12.1352	0.124232		9.61573	0.184449
	PC-5p-33350_666	47.676	31.9077	29.7017	26.4198	13.0909	10.0186	47.4091	18.9021	-0.168927	0.496537		-0.57936	0.13169		-0.385884	0.604509		-1.32662	0.0615862		-1.18199	0.0615204		-0.00810148	0.981149		-1.39894	0.0306987	down	-0.755361	0.038356
	PC-3p-15492_1223	42.4905	2.77075	1.16883	19.0718	74.3649	21.8945	237.464	207.114	4.02831	0.0861892		-3.93879	0.155227		-1.76405	0.289567		-0.197282	0.737633		5.99149	0.184016		2.4825	0.0182395	up	0.199131	0.877868		6.22401	0.109707
	PC-3p-160874_145	9.89588	0	0	0	4.45242	0	16.6273	4.85888	0	#DIV/0!		-9.95068	0.0687436		-8.79845	0.204043		-1.77486	0.138294		8.79845	0.204043		0.748652	0.31792		0	#DIV/0!		8.92448	0.0238137	up
	PC-5p-289272_81	7.88003	0	6.70224	3.09429	2.55045	10.6155	4.60629	10.9222	-1.11504	0.589739		-9.62206	0.204621		2.05734	0.585089		1.24559	0.300105		-1.39389	0.515584		-0.774596	0.522795		1.77849	0.605594		10.0931	0.139407
	PC-3p-109570_212	17.7773	6.0419	13.0177	5.17366	5.0791	6.17031	4.95595	9.69776	-1.33122	0.353365		-1.55696	0.170379		0.28077	0.720619		0.96849	0.219546		-1.35783	0.344841		-1.8428	0.149553		0.254159	0.796022		0.682649	0.320533
	PC-5p-98964_234	8.97295	17.1111	6.17773	5.68366	6.51923	16.6535	16.8446	15.6765	-0.120256	0.881837		0.931275	0.057615		1.35305	0.495197		-0.103684	0.811127		0.0776264	0.953403		0.908634	0.0802848		1.55094	0.478415		-0.126325	0.741196
	PC-3p-39371_573	12.8842	26.6661	8.65318	4.73932	10.7577	14.7955	14.2951	11.0476	-0.868549	0.0138729		1.04941	0.0733941		0.459786	0.423558		-0.371781	0.543952		0.314074	0.495898		0.14992	0.82807		1.64241	0.191901		-1.27127	0.00316706	down
	PC-5p-125183_186	22.8075	6.71341	5.63325	6.05062	5.82808	3.84826	8.36865	10.3943	0.103117	0.864267		-1.76439	0.0557586		-0.598817	0.705941		0.312729	0.537875		0.049055	0.945675		-1.44644	0.0650809		-0.652879	0.671293		0.630678	0.352409
	PC-3p-82595_280	5.32604	1.68527	1.05777	1.23771	5.4287	13.4022	31.8399	40.3551	0.226651	0.917442		-1.66009	0.402779		1.30379	0.369685		0.341915	0.395438		2.35958	0.278458		2.5797	0.00533943	up	3.43672	0.267484		4.5817	0.038391	up
	PC-3p-495029_45	5.2162	0	2.1511	0.206286	12.9595	13.0206	2.85824	9.59321	-3.38236	0.296504		-9.02685	0.192789		0.00678465	0.995762		1.74688	0.025633	up	2.59086	0.215937		-0.867869	0.476943		5.98001	0.362625		9.90587	0.0210974	up
	PC-3p-1275123_14	0	0	0	0	1.64113	13.2032	0	0.466723	0	#DIV/0!		0	#DIV/0!		3.00813	0.0210556	up	5.54449	0.42265		7.35855	0.42265		0	#DIV/0!		10.3667	0.0795485		5.54449	0.42265
	PC-5p-247827_94	0.46228	0	1.12889	0	5.40334	10.6155	3.3856	9.1026	-6.81876	0.42265		-5.5307	0.42265		0.974243	0.709462		1.42686	0.194741		2.25894	0.158593		2.87257	0.0225602	up	10.052	0.5		9.83013	0.0946093
	PC-3p-487_15243	1169.72	1227.99	46.2947	26.7421	14.6604	14.3642	668.97	600.891	-0.791737	0.329942		0.070131	0.919199		-0.0294439	0.966905		-0.154839	0.801116		-1.65892	0.0871678		-0.806151	0.149378		-0.896629	0.467759		-1.03112	0.360341
	PC-3p-168_54251	2017.4	1719.98	1844.62	904.617	1947.19	2453.26	1810.78	3068.76	-1.02795	0.242005		-0.230108	0.443201		0.333305	0.538018		0.761042	0.169957		0.0780685	0.908948		-0.155885	0.742947		1.43932	0.103825		0.835265	0.120198
	PC-5p-480617_47	0	1.57119	1.75324	2.14263	3.05946	6.17031	0	0.411177	0.289357	0.868656		7.29571	0.147859		1.01207	0.388882		5.36169	0.42265		0.80325	0.618134		0	#DIV/0!		1.52596	0.293784		-1.93402	0.132914
	PC-5p-2779_3827	75.3593	108.443	53.5193	41.1623	147.257	12.3406	103.115	31.909	-0.378735	0.690849		0.525086	0.254285		-3.57685	0.25579		-1.69221	0.302508		1.46021	0.388522		0.452393	0.657713		-1.73791	0.331914		-1.76491	0.00346665	down
	PC-5p-647647_33	1.85239	2.11393	3.80888	1.53935	4.25854	8.29341	0.888096	4.89187	-1.30704	0.370441		0.190537	0.853099		0.961607	0.525435		2.4616	0.007296	up	0.16099	0.858822		-1.0606	0.521524		2.42964	0.363005		1.21046	0.02934	up
	PC-3p-143781_162	5.25208	3.31349	0	0	6.57351	10.4165	16.1835	20.813	0	#DIV/0!		-0.664537	0.502821		0.664135	0.672492		0.362961	0.645245		9.36052	0.240142		1.62357	0.273645		10.0247	0.358155		2.65106	0.0855872
	PC-3p-23681_888	24.9286	10.612	185.946	90.5757	131.162	54.4713	7.18276	9.51047	-1.03769	0.0611088		-1.23211	0.10453		-1.26778	0.352589		0.404978	0.652038		-0.503531	0.494003		-1.79519	0.0605758		-0.733628	0.278356		-0.158107	0.676892
	PC-5p-486982_46	0	0	0	0	13.1425	9.91909	0.69931	0.466723	0	#DIV/0!		0	#DIV/0!		-0.405963	0.579829		-0.583366	0.797663		10.36	0.0723244		6.12786	0.42265		9.95406	0.21879		5.54449	0.42265
	PC-5p-306842_76	4.64352	0.899672	5.50222	1.33307	0	6.17031	1.77604	2.19049	-2.04526	0.292787		-2.36775	0.0780284		9.2692	0.229141		0.302589	0.788805		-9.10387	0.204457		-1.38656	0.0720093		2.21059	0.263234		1.28378	0.432368
	PC-3p-454675_50	0	9.23309	0	0	0	0	0	0	0	#DIV/0!		9.85067	0.308549		0	#DIV/0!		0	#DIV/0!		0	#DIV/0!		0	#DIV/0!		0	#DIV/0!		-9.85067	0.308549
	PC-3p-566797_39	16.1538	1.08548	0	0	0	0	14.8249	11.6697	0	#DIV/0!		-3.89547	0.0463272	down	0	#DIV/0!		-0.345261	0.526929		0	#DIV/0!		-0.123852	0.807383		0	#DIV/0!		3.42635	0.044048	up
	PC-3p-57325_401	237.275	79.4461	0	0.412572	0	10.4165	210.429	258.613	5.36657	0.42265		-1.57851	0.248082		10.0247	0.358155		0.29746	0.470502		0	#DIV/0!		-0.173225	0.821935		4.65808	0.369061		1.70275	0.0326605	up
	PC-5p-263317_89	3.16855	5.28482	5.57772	1.03143	7.69295	8.29341	3.66303	2.08461	-2.43503	0.0737699		0.738034	0.176599		0.108427	0.928128		-0.813258	0.354069		0.463863	0.665233		0.209214	0.773292		3.00732	0.33905		-1.34208	0.145183
	PC-3p-54168_424	98.3324	82.1234	7.11322	3.85617	2.23889	9.15599	7.24266	10.5158	-0.883333	0.459561		-0.259873	0.571836		2.03193	0.0570752		0.537973	0.337467		-1.66772	0.222202		-3.76307	0.0104476	down	1.24755	0.1969		-2.96523	0.174478
	PC-3p-323468_72	0	0	16.2977	10.5251	12.7503	17.2504	0	0	-0.630834	0.536193		0	#DIV/0!		0.436106	0.325457		0	#DIV/0!		-0.35414	0.703756		0	#DIV/0!		0.712801	0.0982794		0	#DIV/0!
	PC-5p-611487_36	2.08353	18.7825	2.11554	2.47543	0.820565	2.12309	1.63172	3.29558	0.226651	0.917442		3.17229	0.046103	up	1.37148	0.649888		1.01414	0.459846		-1.36634	0.613929		-0.352635	0.845945		-0.221511	0.921018		-2.51078	0.0631602
	PC-5p-62649_368	14.8606	44.8765	6.11098	5.51004	6.42135	0	20.8849	13.9919	-0.149342	0.738778		1.59447	0.00933476	up	-9.32673	0.0749191		-0.57787	0.0495832		0.0714733	0.900706		0.490971	0.185074		-9.10592	0.0265681	down	-1.68137	0.031756	down
	PC-5p-244063_96	25.2116	5.67027	6.76214	4.34852	0	0	0	0	-0.636956	0.518954		-2.1526	0.0115578	down	0	#DIV/0!		0	#DIV/0!		-9.40134	0.122705		-11.2999	0.00778899	down	-8.76438	0.184573		-9.14727	0.036733	down
	PC-5p-426922_53	7.65161	0.485703	4.90222	2.14263	0	0	4.19541	2.92261	-1.19405	0.396755		-3.97762	0.0456887	down	0	#DIV/0!		-0.521554	0.606513		-8.93729	0.186031		-0.866954	0.1933		-7.74324	0.247834		2.58911	0.314311
	PC-3p-538197_41	4.09474	0	3.80888	0.206286	4.57922	1.92413	1.52093	4.4078	-4.20665	0.203155		-8.67763	0.111574		-1.2509	0.635155		1.53511	0.0968081		0.265734	0.887756		-1.42882	0.230183		3.22149	0.535121		8.78391	0.045281	up
	PC-3p-62813_367	19.571	2.11393	4.37333	4.87409	9.38836	18.2125	15.967	31.4068	0.156402	0.84143		-3.21072	0.165084		0.955984	0.120645		0.97598	0.130208		1.10214	0.303033		-0.29362	0.715691		1.90172	0.0220479	up	3.89308	0.0470778	up
	PC-3p-255753_91	6.87824	20.1385	1.12889	1.84099	5.32726	7.23186	12.5268	14.6972	0.705574	0.653376		1.54984	0.0464947	up	0.440972	0.673462		0.230527	0.484933		2.23849	0.0486633	up	0.864902	0.203127		1.97388	0.342828		-0.454415	0.288677
	PC-3p-148028_158	11.5359	12.5401	9.95542	10.749	16.6059	8.29341	10.4832	11.5984	0.110651	0.681152		0.120414	0.759625		-1.00166	0.340854		0.145846	0.806945		0.738137	0.375015		-0.138057	0.792266		-0.374169	0.67859		-0.112626	0.813267
	PC-3p-436481_52	6.6471	13.712	2.2266	2.30124	4.2839	10.317	4.61745	4.32352	0.0475684	0.965404		1.04464	0.137305		1.26803	0.389211		-0.0948873	0.914713		0.944081	0.459272		-0.52563	0.525713		2.16454	0.314585		-1.66516	0.0731191
	PC-5p-162304_144	6.87988	0.728555	6.59555	2.66613	10.2307	15.9232	5.34386	6.52444	-1.30674	0.382791		-3.23927	0.131714		0.638221	0.783253		0.287973	0.746793		0.633343	0.597641		-0.364501	0.710032		2.57831	0.557464		3.16275	0.070401
	PC-3p-473965_47	4.55702	3.08534	0	0	2.28961	6.17031	4.38465	5.53545	0	#DIV/0!		-0.562665	0.572262		1.43024	0.329939		0.33624	0.799329		7.83896	0.42265		-0.0556314	0.97013		9.2692	0.229141		0.843273	0.324913
	PC-3p-107513_216	7.5733	4.95641	8.85334	5.84227	7.88684	19.3735	13.3248	23.8727	-0.599694	0.634072		-0.611625	0.501738		1.29657	0.155513		0.841253	0.0612251		-0.166774	0.897135		0.815115	0.264978		1.72949	0.172813		2.26799	0.00665652	up
	PC-3p-417342_55	5.03076	23.4096	3.42661	2.15821	0	0	0	0	-0.666948	0.633068		2.21826	0.00652922	up	0	#DIV/0!		0	#DIV/0!		-8.42064	0.221852		-8.97463	0.116358		-7.75369	0.27836		-11.1929	0.0158133	down
	PC-5p-373730_62	7.72857	2.09923	6.55999	2.14263	2.86201	2.12309	1.71481	3.6626	-1.61431	0.311811		-1.88034	0.157871		-0.430863	0.849035		1.09482	0.2283		-1.19666	0.444672		-2.17215	0.0510752		-0.0132149	0.994553		0.803003	0.591382
	PC-3p-182345_128	0.34671	12.3552	0	0	0.273522	0	2.12585	1.2796	0	#DIV/0!		5.15524	0.122746		-4.77358	0.42265		-0.732342	0.646314		4.77358	0.42265		2.61624	0.251584		0	#DIV/0!		-3.27135	0.0850166
	PC-5p-1014563_19	0	1.32834	0	0	0	1.92413	0.466207	0.511841	0	#DIV/0!		7.05348	0.0615238		7.58806	0.5		0.134725	0.950636		0	#DIV/0!		5.5429	0.42265		7.58806	0.5		-1.37585	0.248638
	PC-5p-61957_372	31.3086	13.5115	14.9132	9.52425	6.72379	12.5396	21.6173	31.8207	-0.646909	0.25711		-1.21237	0.15513		0.899144	0.623993		0.557777	0.323736		-1.14924	0.158903		-0.53437	0.40757		0.396813	0.788805		1.23578	0.0928277
	PC-3p-401203_57	10.3565	0	6.66668	0.825143	5.72403	3.18464	1.58741	4.06239	-3.01425	0.32307		-10.0163	0.0865872		-0.8459	0.725138		1.35566	0.449056		-0.219937	0.903581		-2.7058	0.104186		1.94841	0.591855		8.66618	0.257934
	PC-3p-753183_28	0	0	0	0.825143	8.01626	7.89548	0	0.616765	6.36657	0.42265		0	#DIV/0!		-0.0219021	0.97901		5.94665	0.42265		9.64678	0.00583673	up	0	#DIV/0!		3.25831	0.291487		5.94665	0.42265
	PC-3p-68815_335	4.02147	2.80662	10.4164	11.5119	30.9839	25.0962	10.4	9.07269	0.144275	0.698016		-0.518889	0.210325		-0.304049	0.598551		-0.196975	0.709682		1.57266	0.151498		1.37078	0.112675		1.12434	0.0879381		1.6927	0.106729
	PC-3p-407056_56	12.7015	0	6.15092	5.04979	3.55578	0	10.8395	3.58715	-0.284578	0.767619		-10.3108	0.0733885		-8.47402	0.42265		-1.59539	0.323824		-0.790635	0.614975		-0.228694	0.79547		-8.98008	0.0411099	down	8.48669	0.249061
	PC-3p-84274_275	3.098	1.9925	0.84667	0.793515	16.557	3.18464	12.8295	1.3724	-0.0935422	0.958442		-0.636755	0.41546		-2.37824	0.193733		-3.22469	0.0474937	down	4.2895	0.154237		2.05005	0.0674541		2.0048	0.589268		-0.537886	0.625551
	PC-5p-890280_23	0	0	5.08002	0.825143	2.86201	2.12309	0	0	-2.62212	0.491531		0	#DIV/0!		-0.430863	0.849035		0	#DIV/0!		-0.827803	0.727838		0	#DIV/0!		1.36345	0.650963		0	#DIV/0!
	PC-5p-72830_317	14.3115	8.38398	15.1153	9.7632	11.1518	10.0186	8.59172	14.6675	-0.630585	0.0873469		-0.77147	0.10062		-0.154599	0.696481		0.771606	0.28418		-0.438735	0.232466		-0.736159	0.149994		0.0372509	0.914075		0.806917	0.263041
	PC-3p-596287_37	0	0	0	0	16.4293	20.1366	4.17355	7.46907	0	#DIV/0!		0	#DIV/0!		0.293553	0.575453		0.839652	0.417921		10.6821	0.0978875		8.70513	0.233453		10.9756	0.0324969	up	9.54478	0.108555
	PC-5p-42328_536	8.75762	18.124	21.9155	28.4602	7.1912	1.92413	1.05472	0.616765	0.376993	0.806258		1.04929	0.355939		-1.90203	0.374113		-0.77407	0.742205		-1.60765	0.418661		-3.05368	0.180592		-3.88667	0.318605		-4.87703	0.222587
	PC-5p-304785_76	12.2125	6.21302	4.44445	1.03143	9.92829	15.9232	10.6063	14.1636	-2.10736	0.375981		-0.974989	0.375611		0.681513	0.775517		0.417267	0.549614		1.15954	0.540583		-0.203438	0.819978		3.94841	0.520923		1.18882	0.172665
	PC-5p-341554_68	5.17812	2.47086	3.28	1.53935	0	5.30773	0.932414	2.23987	-1.09137	0.41878		-1.06742	0.149697		9.05195	0.5		1.26437	0.299253		-8.35755	0.183935		-2.47339	0.0557288		1.78577	0.60595		-0.141599	0.766882
	PC-3p-231996_101	0.813081	0.907019	0	1.444	5.68042	15.0279	16.7677	2.2902	7.17393	0.42265		0.157735	0.884425		1.40357	0.097366		-2.87214	0.135611		9.14985	0.216443		4.36614	0.114645		3.3795	0.0457223	up	1.33627	0.109058
	PC-5p-47293_483	26.0421	42.6761	67.2685	37.1403	28.3056	60.0447	11.9315	17.6621	-0.856948	0.364058		0.712585	0.249472		1.08495	0.159133		0.565875	0.47176		-1.24884	0.25871		-1.12607	0.239482		0.693053	0.279315		-1.27277	0.116312
	PC-5p-175785_133	10.4447	10.9983	0	0.761886	0	0	4.15109	2.66413	6.2515	0.42265		0.0745174	0.870588		0	#DIV/0!		-0.639826	0.53601		0	#DIV/0!		-1.3312	0.0204479	down	-6.2515	0.42265		-2.04555	0.120804
	PC-3p-27897_777	132.845	2.39912	40.453	27.5379	118.635	13.4022	42.5867	16.8408	-0.554827	0.637562		-5.79109	0.166649		-3.14599	0.356122		-1.33845	0.269324		1.55221	0.472196		-1.64127	0.275597		-1.03895	0.447657		2.81138	0.11675
	PC-3p-430650_53	6.88124	0	0	0	0	0	4.93873	0.466723	0	#DIV/0!		-9.42652	0.0320327	down	0	#DIV/0!		-3.4035	0.26625		0	#DIV/0!		-0.478528	0.590885		0	#DIV/0!		5.54449	0.42265
	PC-3p-862361_24	0	0	0	31.7813	0	0	0	0	11.634	0.415107		0	#DIV/0!		0	#DIV/0!		0	#DIV/0!		0	#DIV/0!		0	#DIV/0!		-11.634	0.415107		0	#DIV/0!
	PC-5p-203795_115	1.39079	9.88344	0	0	0	0	1.95061	1.85907	0	#DIV/0!		2.82911	0.144732		0	#DIV/0!		-0.069345	0.946633		0	#DIV/0!		0.488019	0.63896		0	#DIV/0!		-2.41043	0.126754
	PC-3p-514960_43	0.69342	10.141	0	0.412572	0	0	0	0	5.36657	0.42265		3.87032	0.00181923	up	0	#DIV/0!		0	#DIV/0!		0	#DIV/0!		-6.11566	0.42265		-5.36657	0.42265		-9.98598	0.0341483	down
	PC-5p-58736_392	17.1657	23.1098	12.2376	5.17366	6.44671	5.97135	19.3591	16.7175	-1.24206	0.0992164		0.428972	0.314541		-0.110506	0.835467		-0.211646	0.692876		-0.92468	0.0204329		0.173479	0.712817		0.206872	0.816684		-0.467139	0.344764
	PC-3p-58375_394	1.15897	92.1391	19.6664	17.6507	23.5453	5.77239	4.08476	6.99212	-0.156013	0.834768		6.3129	9.29943e-05	up	-2.0282	0.128199		0.775477	0.364978		0.259705	0.694347		1.81741	0.0249857	up	-1.61248	0.247126		-3.72001	0.000313549	down
	PC-3p-786396_26	0	0	3.39543	2.45985	13.7104	5.00929	0	0	-0.465024	0.719958		0	#DIV/0!		-1.4526	0.16101		0	#DIV/0!		2.01361	0.109054		0	#DIV/0!		1.02604	0.188656		0	#DIV/0!
	PC-5p-585348_37	4.25029	25.3948	2.25779	1.38074	0	0	0	0	-0.709463	0.741112		2.5789	0.01048	up	0	#DIV/0!		0	#DIV/0!		-7.81876	0.42265		-8.73142	0.0540447		-7.1093	0.187849		-11.3103	0.0399412	down
	PC-5p-301665_77	1.62289	2.17097	4.37333	1.33307	3.43442	5.30773	1.33214	3.50117	-1.71398	0.297887		0.419774	0.584101		0.628031	0.7969		1.39409	0.255989		-0.348667	0.830903		-0.284815	0.799796		1.99335	0.589964		0.689499	0.438198
	PC-5p-156214_150	7.50533	7.11269	3.46655	1.33307	1.09409	0	7.02647	8.21266	-1.37875	0.407071		-0.0775216	0.826611		-6.77358	0.42265		0.22505	0.760903		-1.66377	0.376757		-0.0951159	0.808961		-7.05861	0.205683		0.207456	0.772841
	PC-5p-279990_83	9.74305	5.07049	5.0089	1.85657	4.75131	1.92413	12.0436	16.4737	-1.43185	0.48778		-0.942248	0.0394314		-1.30412	0.424839		0.451888	0.418296		-0.076169	0.95516		0.305827	0.41236		0.0515635	0.981653		1.69996	0.112711
	PC-3p-1239497_15	0	0	8.53535	0	0	0	0	0	-9.73731	0.0899828		0	#DIV/0!		0	#DIV/0!		0	#DIV/0!		-9.73731	0.0899828		0	#DIV/0!		0	#DIV/0!		0	#DIV/0!
	PC-5p-1842_5016	112.125	48.6627	599.729	441.218	245.403	229.264	48.4552	106.453	-0.442821	0.630403		-1.20422	0.113877		-0.0981424	0.881184		1.1355	0.161597		-1.28916	0.153152		-1.21039	0.159141		-0.944483	0.500167		1.12933	0.0563729
	PC-5p-192664_121	10.5088	27.8657	2.25779	2.04728	0	3.18464	1.54309	5.35337	-0.141202	0.938052		1.40689	0.0193039	up	8.31499	0.5		1.79463	0.0201345	up	-7.81876	0.42265		-2.7677	0.0945843		0.637424	0.783358		-2.37997	0.0468405	down
	PC-5p-40542_558	18.9455	16.9832	3.88	6.04648	6.94753	21.8945	14.8526	45.9102	0.640037	0.6177		-0.15775	0.750271		1.656	0.481781		1.6281	0.134038		0.840442	0.37959		-0.351145	0.489795		1.8564	0.459528		1.43471	0.152955
	PC-5p-339005_68	0.811445	0	1.65778	2.75634	3.56028	5.29135	3.02136	8.29892	0.733502	0.660892		-6.34242	0.191323		0.571648	0.800708		1.45773	0.167194		1.10274	0.41366		1.89663	0.48024		0.940883	0.717703		9.69678	0.00894738	up
	PC-5p-61569_374	46.5081	8.70592	12.2045	6.30823	11.3847	39.7752	37.2908	67.6125	-0.952101	0.549356		-2.41742	0.133571		1.80478	0.339846		0.858471	0.0765265		-0.100318	0.950177		-0.318664	0.647719		2.65656	0.315154		2.95722	0.0126528	up
	PC-3p-393197_58	0.46228	11.0554	0	0.618857	0	0	0.421889	0.767761	5.95154	0.42265		4.57983	0.108324		0	#DIV/0!		0.863795	0.718531		0	#DIV/0!		-0.131904	0.951663		-5.95154	0.42265		-3.84794	0.0924757
	PC-3p-128774_181	5.03076	0.485703	3.88438	3.95153	4.77666	10.6155	12.731	15.7591	0.0247258	0.979772		-3.37263	0.130277		1.15209	0.679654		0.307839	0.422742		0.29832	0.759297		1.3395	0.100906		1.42569	0.64232		5.01997	0.00600302	up
	PC-3p-1207_6855	117.771	15.7689	385.376	509.727	1412.85	442.074	156.038	264.008	0.403459	0.122617		-2.90083	0.0037259	down	-1.67625	0.112533		0.758681	0.372609		1.87427	0.108998		0.405919	0.703901		-0.205438	0.678883		4.06543	0.0541964
	PC-5p-205357_114	0	0	113.914	29.2639	9.11484	4.04722	0	0	-1.96075	0.0221049	down	0	#DIV/0!		-1.17129	0.311109		0	#DIV/0!		-3.64358	0.0159333	down	0	#DIV/0!		-2.85412	0.036646	down	0	#DIV/0!
	PC-3p-174536_134	18.6347	0.599781	0	0	0	0	9.9339	8.49636	0	#DIV/0!		-4.95741	0.0316594	down	0	#DIV/0!		-0.225516	0.727321		0	#DIV/0!		-0.907557	0.111324		0	#DIV/0!		3.82434	0.131349
	PC-5p-263234_89	8.58463	6.34179	0	0.412572	0	0	3.27496	0.616765	5.36657	0.42265		-0.436866	0.528338		0	#DIV/0!		-2.40868	0.281051		0	#DIV/0!		-1.39028	0.210028		-5.36657	0.42265		-3.3621	0.0421911	down
	PC-3p-593695_37	6.02109	2.59963	4.34214	5.03063	2.28961	6.17031	1.16552	1.78357	0.212332	0.875561		-1.21172	0.469303		1.43024	0.329939		0.6138	0.709594		-0.923305	0.600256		-2.36906	0.333787		0.294605	0.78554		-0.543538	0.572261
	PC-3p-112573_206	12.762	13.9972	4.41326	10.2255	0.820565	2.12309	6.15514	8.38356	1.21226	0.0168165	up	0.13328	0.277749		1.37148	0.649888		0.445773	0.292727		-2.42716	0.0486937	down	-1.052	0.023009	down	-2.26793	0.10872		-0.739505	0.0324135
	PC-3p-39113_577	142.673	61.087	55.9436	37.3212	49.1312	31.3162	67.4289	82.938	-0.583977	0.155986		-1.22378	0.0118332	down	-0.649728	0.196305		0.298665	0.503318		-0.187335	0.602114		-1.08128	0.0300483	down	-0.253086	0.509697		0.441167	0.184828
	PC-5p-331598_70	0	9.10519	0.876621	0	0	0	0	0	-6.45388	0.42265		9.83055	0.0759251		0	#DIV/0!		0	#DIV/0!		-6.45388	0.42265		0	#DIV/0!		0	#DIV/0!		-9.83055	0.0759251
	PC-3p-8237_1903	22.0417	1.08548	175.214	58.2166	358.143	185.374	76.8467	65.0414	-1.58961	0.110581		-4.34383	0.0162377	down	-0.950096	0.356791		-0.240625	0.64861		1.03142	0.188075		1.80175	0.0686852		1.67093	0.469193		5.90495	0.0719574
	PC-5p-102017_227	0.927833	48.6904	0	0	0	0	6.87166	2.66413	0	#DIV/0!		5.71363	0.00448297	up	0	#DIV/0!		-1.367	0.357601		0	#DIV/0!		2.88872	0.224333		0	#DIV/0!		-4.1919	0.00024548	down
	PC-3p-21978_942	137.126	116.882	61.0407	56.0579	26.6119	30.1552	78.9919	73.2544	-0.122853	0.880488		-0.230446	0.614236		0.180335	0.38863		-0.108791	0.603553		-1.1977	0.11893		-0.795725	0.0208304		-0.894512	0.444283		-0.674071	0.374076
	PC-3p-293211_79	7.42075	2.18566	1.12889	1.74564	1.71721	2.12309	2.19808	4.7131	0.628847	0.712918		-1.76349	0.213677		0.306103	0.894089		1.10043	0.161374		0.605156	0.790984		-1.75532	0.153848		0.282412	0.892393		1.1086	0.439622
	PC-3p-804732_26	2.31631	0.728555	3.88	0.412572	0	3.18464	0.466207	6.2398	-3.23334	0.294249		-1.66872	0.394221		8.31499	0.5		3.74246	0.230403		-8.59991	0.256748		-2.31279	0.318199		2.94841	0.542817		3.09839	0.244155
	PC-3p-255494_92	10.8365	1.79934	4.33777	0.920496	0	0	0	0	-2.23647	0.276713		-2.59036	0.0668622		0	#DIV/0!		0	#DIV/0!		-8.76081	0.202449		-10.0817	0.0550006		-6.52434	0.187849		-7.49133	0.5
	PC-5p-36638_612	58.0162	34.8937	51.7019	34.4618	12.7939	35.3634	7.42605	9.17123	-0.58522	0.485312		-0.733491	0.0650737		1.46681	0.0902301		0.30452	0.302456		-2.01477	0.175264		-2.96579	0.0160702	down	0.0372627	0.929464		-1.92778	0.0329912	down
	PC-3p-399690_57	5.33067	0.971406	1.05777	0.618857	1.69185	0	3.70734	7.41969	-0.773349	0.742401		-2.45617	0.138377		-7.40246	0.230143		1.00097	0.213989		0.677572	0.684557		-0.523931	0.587589		-5.95154	0.42265		2.93321	0.0335577	up
	PC-5p-359347_64	3.6341	1.62823	5.08877	1.53935	3.43442	3.18464	0.888096	1.98916	-1.72499	0.0700625		-1.1583	0.153866		-0.108935	0.961055		1.16337	0.40853		-0.567252	0.684713		-2.03281	0.0753751		1.04881	0.696684		0.288859	0.762833
	PC-5p-89869_258	6.0683	4.7706	4.97334	2.79415	2.41547	2.98567	2.18955	5.25138	-0.831803	0.535584		-0.34712	0.503995		0.305753	0.667832		1.26206	0.252351		-1.04191	0.478999		-1.47066	0.125436		0.0956466	0.862537		0.138526	0.831098
	PC-5p-327974_71	4.17905	3.44227	8.00441	6.90372	0	0	2.37505	0	-0.213421	0.889202		-0.279818	0.853727		0	#DIV/0!		-7.89181	0.201716		-9.64465	0.336735		-0.815219	0.667608		-9.43123	0.187849		-8.42721	0.0815468
	PC-3p-8486_1865	30.5592	175.578	40.6552	113.84	41.4885	47.7041	39.4836	70.7948	1.4855	0.348059		2.52243	0.00933013	up	0.201402	0.733988		0.84239	0.321385		0.0292718	0.976543		0.369647	0.511699		-1.25483	0.384672		-1.3104	0.0341398	down
	PC-5p-594831_37	5.29465	0.785594	1.58666	0	0	0.962064	0.466207	4.59509	-7.30985	0.42265		-2.75268	0.108704		6.58806	0.5		3.30105	0.210751		-7.30985	0.42265		-3.50549	0.0887286		6.58806	0.5		2.54824	0.238735
	PC-3p-646756_33	6.26641	2.77075	0	0.618857	1.99429	3.18464	2.28656	2.19475	5.95154	0.42265		-1.17736	0.0971592		0.675257	0.784323		-0.0591251	0.942238		7.63973	0.42265		-1.45446	0.00223222	down	2.36345	0.56627		-0.33622	0.704531
	PC-5p-1546858_11	0	0	6.42856	0	0	0	0	0	-9.32835	0.42265		0	#DIV/0!		0	#DIV/0!		0	#DIV/0!		-9.32835	0.42265		0	#DIV/0!		0	#DIV/0!		0	#DIV/0!
