# Supplementary material for: Comparative Analysis of Salt Responsive MicroRNAs in Two Sweetpotato [Ipomoea batatas (L.) Lam.] Cultivars With Different Salt Stress Resistance
Source: Front Plant Sci. 2022 Jul 7;13:879819. doi: 10.3389/fpls.2022.879819 (PMC9302446; doi:10.3389/fpls.2022.879819)
Supplement: Supplementary file 1 [file Data_Sheet_1.ZIP › Table S7. Target prediction results of miRNAs in sweetpotato.xls]

## Sheet: Degradome Detection
Table S7. Target prediction results of miRNAs in sweetpotato.
Degradome sequencing identify the target genes of sweetpotato miRNAs
miRNA name	miRNA Sequence	Transcript	Transcript Annotation	GO Term	KEGG Pathways	KOG Description	Gene Symbol
stu-miR156a_L-1	TGACAGAAGATAGAGAGCAC	comp24154_c0	-	GO:0004197(cysteine-type endopeptidase activity);GO:0006508(proteolysis);GO:0006950(response to stress)	-	KOG1543	-
stu-miR393-5p_R-1_1ss21CT	TCCAAAGGGATCGCATTGATT	comp18187_c0	-	GO:0005634(nucleus);GO:0019005(SCF ubiquitin ligase complex);GO:0005774(vacuolar membrane);GO:0010011(auxin binding);GO:0000822(inositol hexakisphosphate binding);GO:0009734(auxin mediated signaling pathway);GO:0006952(defense response);GO:0007275(multicellular organismal development);GO:0002237(response to molecule of bacterial origin)	-	KOG1947	AFB2
ptc-MIR171i-p3_1ss4TC	TCTCCTTTTTCTTCTTCTTC	comp24256_c0	-	GO:0005737(cytoplasm);GO:0005634(nucleus);GO:0046982(protein heterodimerization activity);GO:0042803(protein homodimerization activity);GO:0043565(sequence-specific DNA binding);GO:0003700(sequence-specific DNA binding transcription factor activity);GO:0010197(polar nucleus fusion);GO:0009737(response to abscisic acid stimulus);GO:0010201(response to continuous far red light stimulus by the high-…	-	KOG0773	BLH1
gma-MIR169g-p5_2ss4CT22CA	CTTTTTCTTCTTCTTCTTTCAA	comp24256_c0	-	GO:0005737(cytoplasm);GO:0005634(nucleus);GO:0046982(protein heterodimerization activity);GO:0042803(protein homodimerization activity);GO:0043565(sequence-specific DNA binding);GO:0003700(sequence-specific DNA binding transcription factor activity);GO:0010197(polar nucleus fusion);GO:0009737(response to abscisic acid stimulus);GO:0010201(response to continuous far red light stimulus by the high-…	-	KOG0773	BLH1
ptc-MIR171i-p5_1ss3TC_1	CTCCTTTTTCTTCTTCTT	comp21161_c0	-	GO:0005634(nucleus);GO:0000166(nucleotide binding);GO:0005515(protein binding);GO:0003723(RNA binding);GO:0003713(transcription coactivator activity);GO:0006397(mRNA processing);GO:0006355(regulation of transcription, DNA-dependent);GO:0008380(RNA splicing);GO:0006351(transcription, DNA-dependent)	-	KOG0147	Rbm39
ata-miR172a-3p_R+3_1ss20GA	AGAATCTTGATGATGCTGCATCCA	comp22573_c1	AP2-like factor, euAP2 lineage	GO:0005634(nucleus);GO:0003677(DNA binding);GO:0003700(sequence-specific DNA binding transcription factor activity);GO:0030154(cell differentiation);GO:0010073(meristem maintenance);GO:0048316(seed development);GO:0010093(specification of floral organ identity)	-	-	AP2
ptc-MIR171i-p3_1ss6TC	CTTCTCCTTTTTCTTCTTCTTC	comp22815_c0	-	GO:0009793(embryo development ending in seed dormancy);GO:0006950(response to stress);GO:0009415(response to water)	-	-	ECPP44
stu-miR393-5p_R+1_2ss21CT22CT	TCCAAAGGGATCGCATTGATTTT	comp18187_c0	-	GO:0005634(nucleus);GO:0019005(SCF ubiquitin ligase complex);GO:0005774(vacuolar membrane);GO:0010011(auxin binding);GO:0000822(inositol hexakisphosphate binding);GO:0009734(auxin mediated signaling pathway);GO:0006952(defense response);GO:0007275(multicellular organismal development);GO:0002237(response to molecule of bacterial origin)	-	KOG1947	AFB2
ptc-MIR171i-p5_1ss6TC_1	CTTCTCCTTTTTCTTCTTCTT	comp24038_c0	mitochondrial chaperone BCS1	GO:0016021(integral to membrane);GO:0005743(mitochondrial inner membrane);GO:0005524(ATP binding);GO:0016887(ATPase activity);GO:0051131(chaperone-mediated protein complex assembly)	-	KOG0743	bcsl1b
ptc-MIR171i-p3_2ss3TC22GT	CTCCTTTTTCTTCTTCTTCTTT	comp24256_c0	-	GO:0005737(cytoplasm);GO:0005634(nucleus);GO:0046982(protein heterodimerization activity);GO:0042803(protein homodimerization activity);GO:0043565(sequence-specific DNA binding);GO:0003700(sequence-specific DNA binding transcription factor activity);GO:0010197(polar nucleus fusion);GO:0009737(response to abscisic acid stimulus);GO:0010201(response to continuous far red light stimulus by the high-…	-	KOG0773	BLH1
vvi-miR156a_R+2_1ss14GT	TGACAGAAGAGAGTGAGCACAA	comp19729_c0	-	-	-	-	SPL13A
ptc-MIR171i-p5_1ss8TC_2	TTCTTCTCCTTTTTCTTCTTCTTC	comp24256_c0	-	GO:0005737(cytoplasm);GO:0005634(nucleus);GO:0046982(protein heterodimerization activity);GO:0042803(protein homodimerization activity);GO:0043565(sequence-specific DNA binding);GO:0003700(sequence-specific DNA binding transcription factor activity);GO:0010197(polar nucleus fusion);GO:0009737(response to abscisic acid stimulus);GO:0010201(response to continuous far red light stimulus by the high-…	-	KOG0773	BLH1
ppe-MIR169i-p3_2ss1TC17GT	CTTCTCTTCTTTCTTTTTT	comp16235_c0	-	GO:0009507(chloroplast);GO:0005829(cytosol);GO:0005634(nucleus);GO:0005515(protein binding);GO:0003723(RNA binding);GO:0008283(cell proliferation);GO:0035196(production of miRNAs involved in gene silencing by miRNA);GO:0048638(regulation of developmental growth)	-	KOG0796	DDL
stu-miR530_L-2R+2_2	TGCATTTGCACCTGCACCTCC	comp24208_c0	-	-	-	-	-
ptc-MIR6426b-p5_2ss1TC20GC	CTTTTCTTCTTCTTCTTCTCC	comp22815_c0	-	GO:0009793(embryo development ending in seed dormancy);GO:0006950(response to stress);GO:0009415(response to water)	-	-	ECPP44
ptc-MIR6426b-p5_1ss15GA	AAGAAGAAGAAGAAAAAGGAG	comp12690_c0	-	-	-	-	-
gma-MIR169g-p3_1ss4CT	CTTTTTCTTCTTCTTCTTTCA	comp21791_c0	-	-	-	-	-
ptc-MIR171i-p5_1ss6TC_1	CTTCTCCTTTTTCTTCTTCTT	comp16856_c0	large subunit ribosomal protein L36e	GO:0022625(cytosolic large ribosomal subunit);GO:0005774(vacuolar membrane);GO:0003735(structural constituent of ribosome);GO:0006412(translation)	ko03010(Ribosome)	KOG3452	RPL36B
stu-miR396-5p_2ss20TC21TC	TTCCACAGCTTTCTTGAACCC	comp10806_c0	-	-	-	-	GRF3
ptc-MIR171i-p3_1ss4TC	TCTCCTTTTTCTTCTTCTTC	comp22815_c0	-	GO:0009793(embryo development ending in seed dormancy);GO:0006950(response to stress);GO:0009415(response to water)	-	-	ECPP44
ptc-MIR2111b-p3_2ss13TA17CT	GTCAGGATTGGGAAATTT	comp18907_c0	-	GO:0005739(mitochondrion)	-	-	TAR1-A
ptc-MIR171i-p5_1ss4TC_2	TCTCCTTTTTCTTCTTCTTCTT	comp22815_c0	-	GO:0009793(embryo development ending in seed dormancy);GO:0006950(response to stress);GO:0009415(response to water)	-	-	ECPP44
PC-3p-148028_158	CCTACTGAAGCACAAAGAGTCAAC	comp8604_c0	-	-	-	-	-
tae-MIR408-p3_2ss13TA19TC	AGCTTCTGTTGCAGTTGTC	comp24230_c0	phosphomannomutase	GO:0000287(magnesium ion binding);GO:0008966(phosphoglucosamine mutase activity);GO:0005975(carbohydrate metabolic process)	ko00051(Fructose and mannose metabolism);ko00520(Amino sugar and nucleotide sugar metabolism)	KOG1220	glmM
ptc-MIR171i-p5_1ss8TC_1	TTCTTCTCCTTTTTCTTCTTCT	comp21295_c0	-	-	-	-	-
ptc-MIR171i-p5_1ss8TC_1	TTCTTCTCCTTTTTCTTCTTCT	comp24256_c0	-	GO:0005737(cytoplasm);GO:0005634(nucleus);GO:0046982(protein heterodimerization activity);GO:0042803(protein homodimerization activity);GO:0043565(sequence-specific DNA binding);GO:0003700(sequence-specific DNA binding transcription factor activity);GO:0010197(polar nucleus fusion);GO:0009737(response to abscisic acid stimulus);GO:0010201(response to continuous far red light stimulus by the high-…	-	KOG0773	BLH1
ptc-MIR171i-p5_1ss8TC_1	TTCTTCTCCTTTTTCTTCTTCT	comp23499_c0	-	GO:0016020(membrane);GO:0005730(nucleolus);GO:0042254(ribosome biogenesis)	-	KOG2572	NOP5-2
ptc-MIR171i-p3_1ss6TC	CTTCTCCTTTTTCTTCTTCTTC	comp24038_c0	mitochondrial chaperone BCS1	GO:0016021(integral to membrane);GO:0005743(mitochondrial inner membrane);GO:0005524(ATP binding);GO:0016887(ATPase activity);GO:0051131(chaperone-mediated protein complex assembly)	-	KOG0743	bcsl1b
bdi-MIR7716-p5_2ss12TC19AT	TTTTTCTCCTCCTCCTGCT	comp21045_c0	-	-	-	-	-
bdi-MIR7716-p5_2ss12TC19AT	TTTTTCTCCTCCTCCTGCT	comp22815_c0	-	GO:0009793(embryo development ending in seed dormancy);GO:0006950(response to stress);GO:0009415(response to water)	-	-	ECPP44
stu-miR156a_R+1_1ss12TG	TTGACAGAAGAGAGAGAGCACT	comp19729_c0	-	-	-	-	SPL13A
ptc-miR164a_R+3	TGGAGAAGCAGGGCACGTGCACCA	comp23998_c0	-	GO:0005634(nucleus);GO:0003677(DNA binding);GO:0003700(sequence-specific DNA binding transcription factor activity);GO:0009734(auxin mediated signaling pathway);GO:0048527(lateral root development);GO:0010072(primary shoot apical meristem specification)	-	-	NAC021
ptc-MIR6426b-p3_1ss15GA_2	AAGAAGAAGAAGAAAAAGGAGA	comp12690_c0	-	-	-	-	-
ath-MIR5645c-p5_2ss4AG21AG	AAAGAAAAAGAAAAAACGGAGG	comp23033_c2	-	-	-	KOG1187	-
stu-miR396-5p_1ss21TG	TTCCACAGCTTTCTTGAACTG	comp10806_c0	-	-	-	-	GRF3
nta-miR164a_R+1	TGGAGAAGCAGGGCACGTGCAT	comp23998_c0	-	GO:0005634(nucleus);GO:0003677(DNA binding);GO:0003700(sequence-specific DNA binding transcription factor activity);GO:0009734(auxin mediated signaling pathway);GO:0048527(lateral root development);GO:0010072(primary shoot apical meristem specification)	-	-	NAC021
stu-miR156a_L-1	TGACAGAAGATAGAGAGCAC	comp19729_c0	-	-	-	-	SPL13A
ptc-MIR171i-p3_1ss8TC	TTCTTCTCCTTTTTCTTCTTC	comp21836_c0	transducin (beta)-like 1	GO:0005667(transcription factor complex);GO:0003682(chromatin binding);GO:0005515(protein binding);GO:0003714(transcription corepressor activity);GO:0044212(transcription regulatory region DNA binding);GO:0045444(fat cell differentiation);GO:0045892(negative regulation of transcription, DNA-dependent);GO:0045944(positive regulation of transcription from RNA polymerase II promoter);GO:0043161(prot…	ko04310(Wnt signaling pathway)	KOG0273	Tbl1x
tcc-miR530a_R+1_2ss8GA20CG	TGCATTTACACCTGCACCTGC	comp24208_c0	-	-	-	-	-
ptc-MIR6426b-p5_2ss1TC20GC	CTTTTCTTCTTCTTCTTCTCC	comp24256_c0	-	GO:0005737(cytoplasm);GO:0005634(nucleus);GO:0046982(protein heterodimerization activity);GO:0042803(protein homodimerization activity);GO:0043565(sequence-specific DNA binding);GO:0003700(sequence-specific DNA binding transcription factor activity);GO:0010197(polar nucleus fusion);GO:0009737(response to abscisic acid stimulus);GO:0010201(response to continuous far red light stimulus by the high-…	-	KOG0773	BLH1
stu-miR160a-5p_R+1	TGCCTGGCTCCCTGTATGCCAC	comp12565_c0	-	GO:0005634(nucleus);GO:0003677(DNA binding);GO:0046983(protein dimerization activity);GO:0009734(auxin mediated signaling pathway);GO:0006355(regulation of transcription, DNA-dependent);GO:0006351(transcription, DNA-dependent)	-	-	ARF22
ptc-MIR171i-p5_2ss1TC20GT	CCTTTTTCTTCTTCTTCTTT	comp22815_c0	-	GO:0009793(embryo development ending in seed dormancy);GO:0006950(response to stress);GO:0009415(response to water)	-	-	ECPP44
ptc-MIR171i-p5_1ss3TC_1	CTCCTTTTTCTTCTTCTT	comp23038_c0	-	GO:0005886(plasma membrane);GO:0048032(galacturonate binding);GO:0007267(cell-cell signaling);GO:0006810(transport)	-	-	-
ptc-MIR171i-p5_1ss3TC_1	CTCCTTTTTCTTCTTCTT	comp11882_c0	-	-	-	-	-
ptc-MIR171i-p5_1ss6TC_1	CTTCTCCTTTTTCTTCTTCTT	comp21555_c0	structure-specific recognition protein 1	GO:0005694(chromosome);GO:0005634(nucleus);GO:0003677(DNA binding);GO:0006281(DNA repair);GO:0006260(DNA replication);GO:0006355(regulation of transcription, DNA-dependent);GO:0006351(transcription, DNA-dependent)	-	KOG0526	SSRP1
lja-MIR7533a-p3_2ss6TA18AT	TTAATATAAGAAGAGAGT	comp21394_c0	-	GO:0005737(cytoplasm)	-	KOG2789	SIP5
ptc-MIR171i-p3_1ss5TC	TTCTCCTTTTTCTTCTTCTTC	comp11882_c0	-	-	-	-	-
ptc-MIR171i-p3_1ss8TC	TTCTTCTCCTTTTTCTTCTTC	comp21045_c0	-	-	-	-	-
ata-miR396a-5p	TCCACAGGCTTTCTTGAACTG	comp15688_c0	-	-	-	-	GRF6
ptc-MIR171i-p5_1ss6TC_1	CTTCTCCTTTTTCTTCTTCTT	comp24256_c0	-	GO:0005737(cytoplasm);GO:0005634(nucleus);GO:0046982(protein heterodimerization activity);GO:0042803(protein homodimerization activity);GO:0043565(sequence-specific DNA binding);GO:0003700(sequence-specific DNA binding transcription factor activity);GO:0010197(polar nucleus fusion);GO:0009737(response to abscisic acid stimulus);GO:0010201(response to continuous far red light stimulus by the high-…	-	KOG0773	BLH1
ptc-MIR171i-p5_1ss8TC_1	TTCTTCTCCTTTTTCTTCTTCT	comp21045_c0	-	-	-	-	-
gma-MIR169g-p5_2ss4CT22CA	CTTTTTCTTCTTCTTCTTTCAA	comp22815_c0	-	GO:0009793(embryo development ending in seed dormancy);GO:0006950(response to stress);GO:0009415(response to water)	-	-	ECPP44
ptc-MIR171i-p5_1ss4TC_2	TCTCCTTTTTCTTCTTCTTCTT	comp24256_c0	-	GO:0005737(cytoplasm);GO:0005634(nucleus);GO:0046982(protein heterodimerization activity);GO:0042803(protein homodimerization activity);GO:0043565(sequence-specific DNA binding);GO:0003700(sequence-specific DNA binding transcription factor activity);GO:0010197(polar nucleus fusion);GO:0009737(response to abscisic acid stimulus);GO:0010201(response to continuous far red light stimulus by the high-…	-	KOG0773	BLH1
ptc-MIR171i-p5_1ss4TC_1	TCTCCTTTTTCTTCTTCTTCT	comp16856_c0	large subunit ribosomal protein L36e	GO:0022625(cytosolic large ribosomal subunit);GO:0005774(vacuolar membrane);GO:0003735(structural constituent of ribosome);GO:0006412(translation)	ko03010(Ribosome)	KOG3452	RPL36B
ptc-MIR171i-p3_1ss8TC	TTCTTCTCCTTTTTCTTCTTC	comp23499_c0	-	GO:0016020(membrane);GO:0005730(nucleolus);GO:0042254(ribosome biogenesis)	-	KOG2572	NOP5-2
ptc-MIR171i-p5_1ss6TC_2	CTTCTCCTTTTTCTTCTTCTTCTT	comp22815_c0	-	GO:0009793(embryo development ending in seed dormancy);GO:0006950(response to stress);GO:0009415(response to water)	-	-	ECPP44
ptc-MIR171i-p5_1ss3TC_1	CTCCTTTTTCTTCTTCTT	comp22815_c0	-	GO:0009793(embryo development ending in seed dormancy);GO:0006950(response to stress);GO:0009415(response to water)	-	-	ECPP44
ptc-MIR171i-p5_1ss8TC_2	TTCTTCTCCTTTTTCTTCTTCTTC	comp21045_c0	-	-	-	-	-
ptc-MIR171i-p3_1ss8TC	TTCTTCTCCTTTTTCTTCTTC	comp21295_c0	-	-	-	-	-
ptc-MIR171i-p5_1ss6TC_1	CTTCTCCTTTTTCTTCTTCTT	comp22815_c0	-	GO:0009793(embryo development ending in seed dormancy);GO:0006950(response to stress);GO:0009415(response to water)	-	-	ECPP44
ptc-miR2111a_R-2	TAATCTGCATCCTGAGGTT	comp23006_c0	-	GO:0005634(nucleus)	-	KOG1072	At3g27150
ptc-MIR171i-p3_2ss3TC22GT	CTCCTTTTTCTTCTTCTTCTTT	comp46962_c0	DnaJ homolog, subfamily C, member 2	GO:0005829(cytosol);GO:0005634(nucleus);GO:0003682(chromatin binding);GO:0003677(DNA binding);GO:0031072(heat shock protein binding);GO:0042393(histone binding);GO:0043130(ubiquitin binding);GO:0016568(chromatin modification);GO:0045893(positive regulation of transcription, DNA-dependent);GO:0006351(transcription, DNA-dependent)	-	KOG0724	dnajc2
stu-miR172a-3p	AGAATCTTGATGATGCTGCAT	comp22573_c1	AP2-like factor, euAP2 lineage	GO:0005634(nucleus);GO:0003677(DNA binding);GO:0003700(sequence-specific DNA binding transcription factor activity);GO:0030154(cell differentiation);GO:0010073(meristem maintenance);GO:0048316(seed development);GO:0010093(specification of floral organ identity)	-	-	AP2
stu-miR408b-3p	TGCACTGCCTCTTCCCTGGCT	comp12762_c0	-	GO:0009507(chloroplast);GO:0047631(ADP-ribose diphosphatase activity);GO:0047884(FAD diphosphatase activity);GO:0046872(metal ion binding)	-	KOG3084	NUDT23
stu-miR172a-3p_R-1	AGAATCTTGATGATGCTGCA	comp22573_c1	AP2-like factor, euAP2 lineage	GO:0005634(nucleus);GO:0003677(DNA binding);GO:0003700(sequence-specific DNA binding transcription factor activity);GO:0030154(cell differentiation);GO:0010073(meristem maintenance);GO:0048316(seed development);GO:0010093(specification of floral organ identity)	-	-	AP2
tcc-miR172d	AGAATCCTGATGATGCTGCAT	comp22573_c1	AP2-like factor, euAP2 lineage	GO:0005634(nucleus);GO:0003677(DNA binding);GO:0003700(sequence-specific DNA binding transcription factor activity);GO:0030154(cell differentiation);GO:0010073(meristem maintenance);GO:0048316(seed development);GO:0010093(specification of floral organ identity)	-	-	AP2
stu-miR530_L-2R+2_1	TGCATTTGCACCTGCACCTAC	comp24208_c0	-	-	-	-	-
bdi-MIR7716-p5_2ss12TC19AT	TTTTTCTCCTCCTCCTGCT	comp19247_c0	-	GO:0005887(integral to plasma membrane);GO:0051119(sugar transmembrane transporter activity)	-	KOG1623	SWEET15
ptc-MIR171i-p5_1ss8TC_1	TTCTTCTCCTTTTTCTTCTTCT	comp22815_c0	-	GO:0009793(embryo development ending in seed dormancy);GO:0006950(response to stress);GO:0009415(response to water)	-	-	ECPP44
stu-miR160a-5p_R+4	TGCCTGGCTCCCTGTATGCCAGCCA	comp12565_c0	-	GO:0005634(nucleus);GO:0003677(DNA binding);GO:0046983(protein dimerization activity);GO:0009734(auxin mediated signaling pathway);GO:0006355(regulation of transcription, DNA-dependent);GO:0006351(transcription, DNA-dependent)	-	-	ARF22
ptc-MIR6478-p3_2ss14GA19GT	TAGCTCAGTTGGTAGAGCT	comp23096_c0	-	-	-	-	-
stu-miR408a-3p_2ss6AT21TA	TGCACTGCCTCTTCCCTGGTA	comp12762_c0	-	GO:0009507(chloroplast);GO:0047631(ADP-ribose diphosphatase activity);GO:0047884(FAD diphosphatase activity);GO:0046872(metal ion binding)	-	KOG3084	NUDT23
PC-5p-1004_7914	CTATACAAAGAAATCGCGATTG	comp1431_c0	-	-	-	-	-
gma-miR156b_L+1R-1	TTGACAGAAGAGAGAGAGCAC	comp19729_c0	-	-	-	-	SPL13A
vvi-miR396a_1ss20TC	TTCCACAGCTTTCTTGAACCA	comp15688_c0	-	-	-	-	GRF6
ptc-MIR6426b-p5_2ss1TC20GC	CTTTTCTTCTTCTTCTTCTCC	comp23231_c2	-	-	-	-	-
ppt-MIR529d-p5_2ss12CG17GC	ACAATTTCTCAGCCTCCTTGG	comp24383_c9	-	-	-	-	-
ptc-MIR171i-p3_1ss5TC	TTCTCCTTTTTCTTCTTCTTC	comp24256_c0	-	GO:0005737(cytoplasm);GO:0005634(nucleus);GO:0046982(protein heterodimerization activity);GO:0042803(protein homodimerization activity);GO:0043565(sequence-specific DNA binding);GO:0003700(sequence-specific DNA binding transcription factor activity);GO:0010197(polar nucleus fusion);GO:0009737(response to abscisic acid stimulus);GO:0010201(response to continuous far red light stimulus by the high-…	-	KOG0773	BLH1
vvi-miR396a_1ss20TC	TTCCACAGCTTTCTTGAACCA	comp10806_c0	-	-	-	-	GRF3
nta-miR169b_1ss7AG	CAGCCAGGGATGACTTGCCGA	comp21723_c0	nuclear transcription factor Y, alpha	GO:0016602(CCAAT-binding factor complex);GO:0003677(DNA binding);GO:0003700(sequence-specific DNA binding transcription factor activity);GO:0048510(regulation of timing of transition from vegetative to reproductive phase)	ko04612(Antigen processing and presentation)	KOG1561	NFYA1
ptc-MIR171i-p5_1ss4TC_2	TCTCCTTTTTCTTCTTCTTCTT	comp15378_c0	-	GO:0005524(ATP binding);GO:0004674(protein serine/threonine kinase activity)	-	-	kinX
vvi-miR2111-5p	TAATCTGCATCCTGAGGTCTA	comp23006_c0	-	GO:0005634(nucleus)	-	KOG1072	At3g27150
stu-miR156a	TTGACAGAAGATAGAGAGCAC	comp19729_c0	-	-	-	-	SPL13A
nta-miR156a_R+3	TGACAGAAGAGAGTGAGCACCCA	comp19729_c0	-	-	-	-	SPL13A
ptc-MIR6478-p5_1ss14GA	TAGCTCAGTTGGTAGAGC	comp23096_c0	-	-	-	-	-
ptc-MIR171i-p5_1ss4TC_1	TCTCCTTTTTCTTCTTCTTCT	comp22815_c0	-	GO:0009793(embryo development ending in seed dormancy);GO:0006950(response to stress);GO:0009415(response to water)	-	-	ECPP44
vvi-miR319g	TTGGACTGAAGGGAGCTCCCA	comp17852_c0	-	GO:0005634(nucleus);GO:0003677(DNA binding);GO:0048366(leaf development);GO:0006355(regulation of transcription, DNA-dependent);GO:0006351(transcription, DNA-dependent)	-	-	TCP2
stu-miR172d-3p_1ss21GT	GGAATCTTGATGATGCTGCAT	comp22573_c1	AP2-like factor, euAP2 lineage	GO:0005634(nucleus);GO:0003677(DNA binding);GO:0003700(sequence-specific DNA binding transcription factor activity);GO:0030154(cell differentiation);GO:0010073(meristem maintenance);GO:0048316(seed development);GO:0010093(specification of floral organ identity)	-	-	AP2
ptc-MIR171i-p3_1ss4TC	TCTCCTTTTTCTTCTTCTTC	comp11882_c0	-	-	-	-	-
PC-5p-1004_7914	CTATACAAAGAAATCGCGATTG	comp51574_c0	-	-	-	-	-
vvi-miR156a_L+1_1ss15GT	ATGACAGAAGAGAGTGAGCAC	comp19729_c0	-	-	-	-	SPL13A
stu-miR164-5p	TGGAGAAGCAGGGCACATGCT	comp23998_c0	-	GO:0005634(nucleus);GO:0003677(DNA binding);GO:0003700(sequence-specific DNA binding transcription factor activity);GO:0009734(auxin mediated signaling pathway);GO:0048527(lateral root development);GO:0010072(primary shoot apical meristem specification)	-	-	NAC021
ptc-MIR171i-p5_1ss3TC_2	CTCCTTTTTCTTCTTCTTC	comp46962_c0	DnaJ homolog, subfamily C, member 2	GO:0005829(cytosol);GO:0005634(nucleus);GO:0003682(chromatin binding);GO:0003677(DNA binding);GO:0031072(heat shock protein binding);GO:0042393(histone binding);GO:0043130(ubiquitin binding);GO:0016568(chromatin modification);GO:0045893(positive regulation of transcription, DNA-dependent);GO:0006351(transcription, DNA-dependent)	-	KOG0724	dnajc2
ptc-MIR171i-p3_1ss6TC	CTTCTCCTTTTTCTTCTTCTTC	comp24256_c0	-	GO:0005737(cytoplasm);GO:0005634(nucleus);GO:0046982(protein heterodimerization activity);GO:0042803(protein homodimerization activity);GO:0043565(sequence-specific DNA binding);GO:0003700(sequence-specific DNA binding transcription factor activity);GO:0010197(polar nucleus fusion);GO:0009737(response to abscisic acid stimulus);GO:0010201(response to continuous far red light stimulus by the high-…	-	KOG0773	BLH1
ptc-MIR171i-p5_1ss3TC_1	CTCCTTTTTCTTCTTCTT	comp24256_c0	-	GO:0005737(cytoplasm);GO:0005634(nucleus);GO:0046982(protein heterodimerization activity);GO:0042803(protein homodimerization activity);GO:0043565(sequence-specific DNA binding);GO:0003700(sequence-specific DNA binding transcription factor activity);GO:0010197(polar nucleus fusion);GO:0009737(response to abscisic acid stimulus);GO:0010201(response to continuous far red light stimulus by the high-…	-	KOG0773	BLH1
nta-miR164a	TGGAGAAGCAGGGCACGTGCA	comp23027_c0	-	GO:0005634(nucleus);GO:0003677(DNA binding);GO:0006355(regulation of transcription, DNA-dependent);GO:0006351(transcription, DNA-dependent)	-	-	NAC100
nta-miR164a_R+1	TGGAGAAGCAGGGCACGTGCAT	comp23027_c0	-	GO:0005634(nucleus);GO:0003677(DNA binding);GO:0006355(regulation of transcription, DNA-dependent);GO:0006351(transcription, DNA-dependent)	-	-	NAC100
ppt-miR894_L-3R+1	TTCACGTCGGGTTCACCA	comp23546_c0	-	GO:0010287(plastoglobule);GO:0016747(transferase activity, transferring acyl groups other than amino-acyl groups)	-	-	At1g54570
mdm-MIR482b-p3_3ss9CA21TC22TA	TTTCCTATACCTCCCATTCCCA	comp19615_c0	-	-	-	-	-
ptc-MIR171i-p3_1ss4TC	TCTCCTTTTTCTTCTTCTTC	comp16856_c0	large subunit ribosomal protein L36e	GO:0022625(cytosolic large ribosomal subunit);GO:0005774(vacuolar membrane);GO:0003735(structural constituent of ribosome);GO:0006412(translation)	ko03010(Ribosome)	KOG3452	RPL36B
stu-MIR530-p3_2ss8GA20TG	TGCATTTACACCTGCACCTGA	comp24208_c0	-	-	-	-	-
ptc-MIR171i-p5_1ss3TC_1	CTCCTTTTTCTTCTTCTT	comp15378_c0	-	GO:0005524(ATP binding);GO:0004674(protein serine/threonine kinase activity)	-	-	kinX
gma-MIR169g-p3_1ss4CT	CTTTTTCTTCTTCTTCTTTCA	comp22815_c0	-	GO:0009793(embryo development ending in seed dormancy);GO:0006950(response to stress);GO:0009415(response to water)	-	-	ECPP44
ptc-MIR171i-p5_1ss3TC_1	CTCCTTTTTCTTCTTCTT	comp57686_c0	-	-	-	-	-
ath-miR156h_L+1	TTGACAGAAGAAAGAGAGCAC	comp19729_c0	-	-	-	-	SPL13A
ptc-MIR171i-p3_1ss8TC	TTCTTCTCCTTTTTCTTCTTC	comp24256_c0	-	GO:0005737(cytoplasm);GO:0005634(nucleus);GO:0046982(protein heterodimerization activity);GO:0042803(protein homodimerization activity);GO:0043565(sequence-specific DNA binding);GO:0003700(sequence-specific DNA binding transcription factor activity);GO:0010197(polar nucleus fusion);GO:0009737(response to abscisic acid stimulus);GO:0010201(response to continuous far red light stimulus by the high-…	-	KOG0773	BLH1
ptc-MIR171i-p5_1ss8TC_2	TTCTTCTCCTTTTTCTTCTTCTTC	comp23499_c0	-	GO:0016020(membrane);GO:0005730(nucleolus);GO:0042254(ribosome biogenesis)	-	KOG2572	NOP5-2
ptc-MIR171i-p3_1ss8TC	TTCTTCTCCTTTTTCTTCTTC	comp22815_c0	-	GO:0009793(embryo development ending in seed dormancy);GO:0006950(response to stress);GO:0009415(response to water)	-	-	ECPP44
ath-MIR399c-p3_2ss6CA19CT	ATTGGATATGTCACTTGCT	comp24383_c11	-	GO:0019028(viral capsid);GO:0005524(ATP binding);GO:0008026(ATP-dependent helicase activity);GO:0004197(cysteine-type endopeptidase activity);GO:0003723(RNA binding);GO:0003968(RNA-directed RNA polymerase activity);GO:0005198(structural molecule activity);GO:0006508(proteolysis);GO:0018144(RNA-protein covalent cross-linking);GO:0006351(transcription, DNA-dependent);GO:0019079(viral genome replica…	-	-	-
stu-miR164-5p	TGGAGAAGCAGGGCACATGCT	comp23027_c0	-	GO:0005634(nucleus);GO:0003677(DNA binding);GO:0006355(regulation of transcription, DNA-dependent);GO:0006351(transcription, DNA-dependent)	-	-	NAC100
stu-miR393-5p	TCCAAAGGGATCGCATTGATCC	comp18187_c0	-	GO:0005634(nucleus);GO:0019005(SCF ubiquitin ligase complex);GO:0005774(vacuolar membrane);GO:0010011(auxin binding);GO:0000822(inositol hexakisphosphate binding);GO:0009734(auxin mediated signaling pathway);GO:0006952(defense response);GO:0007275(multicellular organismal development);GO:0002237(response to molecule of bacterial origin)	-	KOG1947	AFB2
stu-miR396-5p	TTCCACAGCTTTCTTGAACTT	comp10806_c0	-	-	-	-	GRF3
bdi-MIR7716-p5_2ss12TC19AT	TTTTTCTCCTCCTCCTGCT	comp19580_c0	-	GO:0005737(cytoplasm);GO:0005634(nucleus);GO:0005515(protein binding);GO:0042742(defense response to bacterium);GO:0050832(defense response to fungus)	-	KOG1309	SGT1
ssl-miR171b_1ss21TA	TTGAGCCGCGCCAATATCACA	comp22019_c0	-	GO:0005634(nucleus);GO:0051301(cell division);GO:0006355(regulation of transcription, DNA-dependent);GO:0048768(root hair cell tip growth);GO:0006351(transcription, DNA-dependent)	-	-	SCL22
stu-miR160a-5p	TGCCTGGCTCCCTGTATGCCA	comp12565_c0	-	GO:0005634(nucleus);GO:0003677(DNA binding);GO:0046983(protein dimerization activity);GO:0009734(auxin mediated signaling pathway);GO:0006355(regulation of transcription, DNA-dependent);GO:0006351(transcription, DNA-dependent)	-	-	ARF22
ata-miR396a-5p	TCCACAGGCTTTCTTGAACTG	comp10806_c0	-	-	-	-	GRF3
stu-miR156e_L+1R+1	CTGACAGAAGAGAGTGAGCACA	comp19729_c0	-	-	-	-	SPL13A
pta-miR319_R+1	TTGGACTGAAGGGAGCTCCA	comp17852_c0	-	GO:0005634(nucleus);GO:0003677(DNA binding);GO:0048366(leaf development);GO:0006355(regulation of transcription, DNA-dependent);GO:0006351(transcription, DNA-dependent)	-	-	TCP2
stu-miR156a_R+2_1ss12TG	TTGACAGAAGAGAGAGAGCACCA	comp19729_c0	-	-	-	-	SPL13A
gma-miR403a_1ss21GT	TTAGATTCACGCACAAACTTT	comp17618_c0	argonaute	GO:0030529(ribonucleoprotein complex);GO:0035197(siRNA binding);GO:0051607(defense response to virus);GO:0031047(gene silencing by RNA);GO:0006355(regulation of transcription, DNA-dependent);GO:0006417(regulation of translation);GO:0006351(transcription, DNA-dependent)	-	KOG1041	AGO2
ptc-MIR171i-p3_2ss3TC22GT	CTCCTTTTTCTTCTTCTTCTTT	comp15378_c0	-	GO:0005524(ATP binding);GO:0004674(protein serine/threonine kinase activity)	-	-	kinX
ppe-MIR169i-p3_2ss1TC17GT	CTTCTCTTCTTTCTTTTTT	comp24041_c0	-	-	-	-	-
sly-miR403-3p_2ss1CT17GA	TTAGATTCACGCACAAACTCG	comp17618_c0	argonaute	GO:0030529(ribonucleoprotein complex);GO:0035197(siRNA binding);GO:0051607(defense response to virus);GO:0031047(gene silencing by RNA);GO:0006355(regulation of transcription, DNA-dependent);GO:0006417(regulation of translation);GO:0006351(transcription, DNA-dependent)	-	KOG1041	AGO2
stu-miR171b-3p	TTGAGCCGCGTCAATATCTCT	comp22019_c0	-	GO:0005634(nucleus);GO:0051301(cell division);GO:0006355(regulation of transcription, DNA-dependent);GO:0048768(root hair cell tip growth);GO:0006351(transcription, DNA-dependent)	-	-	SCL22
gma-MIR169g-p3_1ss4CT	CTTTTTCTTCTTCTTCTTTCA	comp70246_c0	-	-	-	-	-
aly-miR160a-5p_R+2	TGCCTGGCTCCCTGTATGCCACA	comp12565_c0	-	GO:0005634(nucleus);GO:0003677(DNA binding);GO:0046983(protein dimerization activity);GO:0009734(auxin mediated signaling pathway);GO:0006355(regulation of transcription, DNA-dependent);GO:0006351(transcription, DNA-dependent)	-	-	ARF22
ptc-MIR171i-p5_1ss4TC_1	TCTCCTTTTTCTTCTTCTTCT	comp24256_c0	-	GO:0005737(cytoplasm);GO:0005634(nucleus);GO:0046982(protein heterodimerization activity);GO:0042803(protein homodimerization activity);GO:0043565(sequence-specific DNA binding);GO:0003700(sequence-specific DNA binding transcription factor activity);GO:0010197(polar nucleus fusion);GO:0009737(response to abscisic acid stimulus);GO:0010201(response to continuous far red light stimulus by the high-…	-	KOG0773	BLH1
gma-MIR403b-p5_2ss19TC21GT	TTAGATTCACGCACAAACCTT	comp17618_c0	argonaute	GO:0030529(ribonucleoprotein complex);GO:0035197(siRNA binding);GO:0051607(defense response to virus);GO:0031047(gene silencing by RNA);GO:0006355(regulation of transcription, DNA-dependent);GO:0006417(regulation of translation);GO:0006351(transcription, DNA-dependent)	-	KOG1041	AGO2
ptc-MIR171i-p5_1ss3TC_2	CTCCTTTTTCTTCTTCTTC	comp22815_c0	-	GO:0009793(embryo development ending in seed dormancy);GO:0006950(response to stress);GO:0009415(response to water)	-	-	ECPP44
mes-miR160c_1ss21GT	TGCCTGGCTCCCTGTATGCCT	comp12565_c0	-	GO:0005634(nucleus);GO:0003677(DNA binding);GO:0046983(protein dimerization activity);GO:0009734(auxin mediated signaling pathway);GO:0006355(regulation of transcription, DNA-dependent);GO:0006351(transcription, DNA-dependent)	-	-	ARF22
ptc-miR6478_R-2	CCGACCTTAGCTCAGTTGG	comp23096_c0	-	-	-	-	-
stu-miR396-5p_1ss21TG	TTCCACAGCTTTCTTGAACTG	comp15688_c0	-	-	-	-	GRF6
ptc-MIR171i-p5_1ss3TC_2	CTCCTTTTTCTTCTTCTTC	comp24256_c0	-	GO:0005737(cytoplasm);GO:0005634(nucleus);GO:0046982(protein heterodimerization activity);GO:0042803(protein homodimerization activity);GO:0043565(sequence-specific DNA binding);GO:0003700(sequence-specific DNA binding transcription factor activity);GO:0010197(polar nucleus fusion);GO:0009737(response to abscisic acid stimulus);GO:0010201(response to continuous far red light stimulus by the high-…	-	KOG0773	BLH1
stu-miR172a-3p_R+1	AGAATCTTGATGATGCTGCATT	comp22573_c1	AP2-like factor, euAP2 lineage	GO:0005634(nucleus);GO:0003677(DNA binding);GO:0003700(sequence-specific DNA binding transcription factor activity);GO:0030154(cell differentiation);GO:0010073(meristem maintenance);GO:0048316(seed development);GO:0010093(specification of floral organ identity)	-	-	AP2
stu-miR396-5p_2ss20TC21TC	TTCCACAGCTTTCTTGAACCC	comp15688_c0	-	-	-	-	GRF6
ptc-MIR171i-p3_1ss5TC	TTCTCCTTTTTCTTCTTCTTC	comp22815_c0	-	GO:0009793(embryo development ending in seed dormancy);GO:0006950(response to stress);GO:0009415(response to water)	-	-	ECPP44
stu-miR156f-5p_L-1R+2	TGACAGAAGAGAGTGAGCACC	comp19729_c0	-	-	-	-	SPL13A
ptc-MIR171i-p5_1ss3TC_1	CTCCTTTTTCTTCTTCTT	comp41824_c0	-	GO:0005634(nucleus)	-	KOG4102	YPI2
bdi-MIR7716-p5_2ss12TC19AT	TTTTTCTCCTCCTCCTGCT	comp21295_c0	-	-	-	-	-
ptc-MIR171i-p5_2ss1TC20GT	CCTTTTTCTTCTTCTTCTTT	comp24256_c0	-	GO:0005737(cytoplasm);GO:0005634(nucleus);GO:0046982(protein heterodimerization activity);GO:0042803(protein homodimerization activity);GO:0043565(sequence-specific DNA binding);GO:0003700(sequence-specific DNA binding transcription factor activity);GO:0010197(polar nucleus fusion);GO:0009737(response to abscisic acid stimulus);GO:0010201(response to continuous far red light stimulus by the high-…	-	KOG0773	BLH1
ptc-MIR171i-p5_1ss8TC_2	TTCTTCTCCTTTTTCTTCTTCTTC	comp22815_c0	-	GO:0009793(embryo development ending in seed dormancy);GO:0006950(response to stress);GO:0009415(response to water)	-	-	ECPP44
vvi-MIR403d-p3_2ss17AT18CT	TTAGATTCACGCACAATTT	comp17618_c0	argonaute	GO:0030529(ribonucleoprotein complex);GO:0035197(siRNA binding);GO:0051607(defense response to virus);GO:0031047(gene silencing by RNA);GO:0006355(regulation of transcription, DNA-dependent);GO:0006417(regulation of translation);GO:0006351(transcription, DNA-dependent)	-	KOG1041	AGO2
stu-miR396-5p	TTCCACAGCTTTCTTGAACTT	comp15688_c0	-	-	-	-	GRF6
ptc-MIR171i-p5_1ss3TC_2	CTCCTTTTTCTTCTTCTTC	comp11882_c0	-	-	-	-	-
gma-miR319a	TTGGACTGAAGGGAGCTCCC	comp17852_c0	-	GO:0005634(nucleus);GO:0003677(DNA binding);GO:0048366(leaf development);GO:0006355(regulation of transcription, DNA-dependent);GO:0006351(transcription, DNA-dependent)	-	-	TCP2
tcc-miR530a_R+1_1ss12CT	TGCATTTGCACTTGCACCTCC	comp24208_c0	-	-	-	-	-
stu-miR156a_1ss21CT	TTGACAGAAGATAGAGAGCAT	comp19729_c0	-	-	-	-	SPL13A
vvi-miR403a_R+1_1ss19TC	TTAGATTCACGCACAAACCCGA	comp17618_c0	argonaute	GO:0030529(ribonucleoprotein complex);GO:0035197(siRNA binding);GO:0051607(defense response to virus);GO:0031047(gene silencing by RNA);GO:0006355(regulation of transcription, DNA-dependent);GO:0006417(regulation of translation);GO:0006351(transcription, DNA-dependent)	-	KOG1041	AGO2
stu-miR390-5p	AAGCTCAGGAGGGATAGCACC	comp2440_c0	-	-	-	-	-
ptc-MIR171i-p5_1ss4TC_1	TCTCCTTTTTCTTCTTCTTCT	comp15378_c0	-	GO:0005524(ATP binding);GO:0004674(protein serine/threonine kinase activity)	-	-	kinX
gma-MIR169g-p3_1ss4CT	CTTTTTCTTCTTCTTCTTTCA	comp24256_c0	-	GO:0005737(cytoplasm);GO:0005634(nucleus);GO:0046982(protein heterodimerization activity);GO:0042803(protein homodimerization activity);GO:0043565(sequence-specific DNA binding);GO:0003700(sequence-specific DNA binding transcription factor activity);GO:0010197(polar nucleus fusion);GO:0009737(response to abscisic acid stimulus);GO:0010201(response to continuous far red light stimulus by the high-…	-	KOG0773	BLH1
nta-miR164a	TGGAGAAGCAGGGCACGTGCA	comp23998_c0	-	GO:0005634(nucleus);GO:0003677(DNA binding);GO:0003700(sequence-specific DNA binding transcription factor activity);GO:0009734(auxin mediated signaling pathway);GO:0048527(lateral root development);GO:0010072(primary shoot apical meristem specification)	-	-	NAC021
nta-miR156a_R+1	TGACAGAAGAGAGTGAGCACA	comp19729_c0	-	-	-	-	SPL13A
ptc-MIR171i-p5_1ss3TC_1	CTCCTTTTTCTTCTTCTT	comp46962_c0	DnaJ homolog, subfamily C, member 2	GO:0005829(cytosol);GO:0005634(nucleus);GO:0003682(chromatin binding);GO:0003677(DNA binding);GO:0031072(heat shock protein binding);GO:0042393(histone binding);GO:0043130(ubiquitin binding);GO:0016568(chromatin modification);GO:0045893(positive regulation of transcription, DNA-dependent);GO:0006351(transcription, DNA-dependent)	-	KOG0724	dnajc2
stu-miR156a_R+2	TTGACAGAAGATAGAGAGCACCA	comp19729_c0	-	-	-	-	SPL13A
gma-miR156b_R-1	TGACAGAAGAGAGAGAGCAC	comp19729_c0	-	-	-	-	SPL13A
ptc-MIR171i-p3_1ss4TC	TCTCCTTTTTCTTCTTCTTC	comp20248_c0	-	-	-	-	-
ptc-MIR171i-p5_1ss3TC_2	CTCCTTTTTCTTCTTCTTC	comp15378_c0	-	GO:0005524(ATP binding);GO:0004674(protein serine/threonine kinase activity)	-	-	kinX
ptc-MIR171i-p3_1ss4TC	TCTCCTTTTTCTTCTTCTTC	comp15378_c0	-	GO:0005524(ATP binding);GO:0004674(protein serine/threonine kinase activity)	-	-	kinX
ptc-MIR171i-p3_2ss3TC22GT	CTCCTTTTTCTTCTTCTTCTTT	comp22815_c0	-	GO:0009793(embryo development ending in seed dormancy);GO:0006950(response to stress);GO:0009415(response to water)	-	-	ECPP44
gma-MIR169g-p5_2ss4CT22CA	CTTTTTCTTCTTCTTCTTTCAA	comp21791_c0	-	-	-	-	-
ptc-MIR6478-p5_1ss17GA	CCTTAGCTCAGTTGGTAGA	comp23096_c0	-	-	-	-	-
ptc-MIR171i-p5_1ss3TC_2	CTCCTTTTTCTTCTTCTTC	comp41824_c0	-	GO:0005634(nucleus)	-	KOG4102	YPI2
ptc-MIR6426b-p3_1ss15GA_1	AAGAAGAAGAAGAAAAAGGA	comp12690_c0	-	-	-	-	-
rco-MIR171g-p3	TTGAGCCGCGCCAATATCACT	comp22019_c0	-	GO:0005634(nucleus);GO:0051301(cell division);GO:0006355(regulation of transcription, DNA-dependent);GO:0048768(root hair cell tip growth);GO:0006351(transcription, DNA-dependent)	-	-	SCL22
ptc-MIR171i-p5_1ss3TC_2	CTCCTTTTTCTTCTTCTTC	comp22613_c0	-	-	-	-	PCAP1
ptc-MIR171i-p5_1ss3TC_1	CTCCTTTTTCTTCTTCTT	comp22613_c0	-	-	-	-	PCAP1
PC-3p-69025_334	TGGAATGCATCAGGCAGTAT	comp94754_c0	-	GO:0016021(integral to membrane);GO:0005886(plasma membrane);GO:0005385(zinc ion transmembrane transporter activity)	-	KOG1558	ZIP4
bdi-MIR7716-p5_2ss12TC19AT	TTTTTCTCCTCCTCCTGCT	comp23068_c0	SWI/SNF-related matrix-associated actin-dependent regulator of chromatin subfamily A member 5	GO:0005829(cytosol);GO:0005634(nucleus);GO:0003677(DNA binding);GO:0006355(regulation of transcription, DNA-dependent);GO:0006351(transcription, DNA-dependent)	-	-	MBD10
stu-miR172a-3p_R+1	AGAATCTTGATGATGCTGCATT	comp22118_c0	AP2-like factor, euAP2 lineage	GO:0005634(nucleus);GO:0003677(DNA binding);GO:0003700(sequence-specific DNA binding transcription factor activity);GO:0030154(cell differentiation);GO:0010073(meristem maintenance);GO:0048316(seed development);GO:0010093(specification of floral organ identity)	-	-	AP2
stu-miR172d-3p_1ss21GT	GGAATCTTGATGATGCTGCAT	comp22118_c0	AP2-like factor, euAP2 lineage	GO:0005634(nucleus);GO:0003677(DNA binding);GO:0003700(sequence-specific DNA binding transcription factor activity);GO:0030154(cell differentiation);GO:0010073(meristem maintenance);GO:0048316(seed development);GO:0010093(specification of floral organ identity)	-	-	AP2
tcc-miR172d	AGAATCCTGATGATGCTGCAT	comp22118_c0	AP2-like factor, euAP2 lineage	GO:0005634(nucleus);GO:0003677(DNA binding);GO:0003700(sequence-specific DNA binding transcription factor activity);GO:0030154(cell differentiation);GO:0010073(meristem maintenance);GO:0048316(seed development);GO:0010093(specification of floral organ identity)	-	-	AP2
stu-miR172a-3p	AGAATCTTGATGATGCTGCAT	comp22118_c0	AP2-like factor, euAP2 lineage	GO:0005634(nucleus);GO:0003677(DNA binding);GO:0003700(sequence-specific DNA binding transcription factor activity);GO:0030154(cell differentiation);GO:0010073(meristem maintenance);GO:0048316(seed development);GO:0010093(specification of floral organ identity)	-	-	AP2
stu-miR172a-3p_R-1	AGAATCTTGATGATGCTGCA	comp22118_c0	AP2-like factor, euAP2 lineage	GO:0005634(nucleus);GO:0003677(DNA binding);GO:0003700(sequence-specific DNA binding transcription factor activity);GO:0030154(cell differentiation);GO:0010073(meristem maintenance);GO:0048316(seed development);GO:0010093(specification of floral organ identity)	-	-	AP2
ptc-MIR171i-p3_1ss8TC	TTCTTCTCCTTTTTCTTCTTC	comp8659_c0	-	-	-	-	-
ptc-MIR171i-p3_2ss3TC22GT	CTCCTTTTTCTTCTTCTTCTTT	comp21455_c0	SWI/SNF-related matrix-associated actin-dependent regulator of chromatin subfamily A member 5	GO:0016585(chromatin remodeling complex);GO:0005829(cytosol);GO:0005524(ATP binding);GO:0003677(DNA binding);GO:0004386(helicase activity);GO:0031491(nucleosome binding);GO:0043044(ATP-dependent chromatin remodeling);GO:0016049(cell growth);GO:0009553(embryo sac development)	-	KOG0385	At3g06400
nta-miR169q_R-2_1ss1CT	TAGCCAAGGATGACTTGCC	comp15253_c1	-	-	-	-	-
stu-miR169a-5p	TAGCCAAGGATGACTTGCCT	comp15253_c1	-	-	-	-	-
ptc-miR169u-5p_R-1	TAGCCAAGGACGACTTGCCT	comp15253_c1	-	-	-	-	-
stu-miR169a-5p_1ss20TA	TAGCCAAGGATGACTTGCCA	comp15253_c1	-	-	-	-	-
ptc-miR169v_R-1	TAGCCAAGGATGACTTGCCC	comp15253_c1	-	-	-	-	-
stu-miR169a-5p_R+1	TAGCCAAGGATGACTTGCCTA	comp15253_c1	-	-	-	-	-
nta-miR169q	CAGCCAAGGATGACTTGCCGG	comp15253_c1	-	-	-	-	-
gma-MIR169g-p5_2ss4CT22CA	CTTTTTCTTCTTCTTCTTTCAA	comp22750_c0	-	GO:0005634(nucleus);GO:0008270(zinc ion binding)	-	-	At1g67340
gma-MIR169g-p3_1ss4CT	CTTTTTCTTCTTCTTCTTTCA	comp22750_c0	-	GO:0005634(nucleus);GO:0008270(zinc ion binding)	-	-	At1g67340
ppe-MIR169i-p3_2ss1TC17GT	CTTCTCTTCTTTCTTTTTT	comp17745_c0	histone H1/5	GO:0000786(nucleosome);GO:0005634(nucleus);GO:0003677(DNA binding);GO:0006334(nucleosome assembly)	-	-	-
ath-MIR5645e-p3_2ss17TA18GT	AAACGACGTCGTTTTGATT	comp17107_c0	-	GO:0005509(calcium ion binding);GO:0005515(protein binding);GO:0009733(response to auxin stimulus)	-	KOG0028	PBP1
stu-miR156d-3p_R-4	GCTCTCTATGCTTCTGTC	comp13764_c0	-	-	-	KOG1049	-
ppe-MIR403-p3_2ss7GA18CT	CACGATATTAACTCAATT	comp23248_c0	-	GO:0005886(plasma membrane);GO:0046872(metal ion binding);GO:0004721(phosphoprotein phosphatase activity)	-	KOG0698	At1g34750
ptc-MIR6426b-p3_1ss14GA_1	AGAAGAAGAAGAAAAAGGAG	comp23033_c2	-	-	-	KOG1187	-
vvi-MIR171i-p3_2ss3AG17TA	GAGGAAGGTGGGGATGAT	comp22534_c0	phytochrome-interacting factor 3	GO:0005634(nucleus);GO:0003677(DNA binding);GO:0006355(regulation of transcription, DNA-dependent);GO:0080147(root hair cell development);GO:0006351(transcription, DNA-dependent)	ko04712(Circadian rhythm - plant)	-	BHLH66
vvi-MIR171i-p5_2ss3AG17TA	GAGGAAGGTGGGGATGATG	comp22534_c0	phytochrome-interacting factor 3	GO:0005634(nucleus);GO:0003677(DNA binding);GO:0006355(regulation of transcription, DNA-dependent);GO:0080147(root hair cell development);GO:0006351(transcription, DNA-dependent)	ko04712(Circadian rhythm - plant)	-	BHLH66
ppt-MIR166e-p3_2ss14TC18GT	ATGTGCTCCATCTCAACT	comp24168_c0	-	GO:0051537(2 iron, 2 sulfur cluster binding);GO:0010277(chlorophyllide a oxygenase [overall] activity);GO:0046872(metal ion binding)	-	-	TIC55
bna-MIR169h-p3_1ss18TA	GACAGTTCTCTTTCTCCA	comp14575_c0	-	GO:0005739(mitochondrion);GO:0005634(nucleus);GO:0090406(pollen tube);GO:0006417(regulation of translation);GO:0009409(response to cold);GO:0009408(response to heat)	-	KOG2997	SKIP32
ptc-MIR171i-p5_2ss1TC20GT	CCTTTTTCTTCTTCTTCTTT	comp20863_c0	-	GO:0016021(integral to membrane);GO:0005886(plasma membrane);GO:0005524(ATP binding);GO:0004674(protein serine/threonine kinase activity)	-	KOG1187	PERK13
stu-MIR396-p5_2ss18AT19CT	TTCCACAGCTTTCTTGATTT	comp20126_c0	tyrosyl-tRNA synthetase	GO:0005737(cytoplasm);GO:0005524(ATP binding);GO:0004831(tyrosine-tRNA ligase activity);GO:0006418(tRNA aminoacylation for protein translation)	ko00970(Aminoacyl-tRNA biosynthesis)	KOG2144	YARS
ath-MIR844-p5_2ss13TG17AG	GAAGAGAAGGAAGGGTGA	comp23996_c0	acetyl-CoA synthetase	-	ko00010(Glycolysis / Gluconeogenesis);ko00620(Pyruvate metabolism);ko00640(Propanoate metabolism);ko00720(Reductive carboxylate cycle (CO2 fixation))	KOG1175	AAE17
ptc-MIR171i-p5_1ss8TC_1	TTCTTCTCCTTTTTCTTCTTCT	comp16872_c1	-	-	-	-	BAG7
ptc-MIR171i-p5_1ss8TC_1	TTCTTCTCCTTTTTCTTCTTCT	comp13566_c0	-	-	-	-	-
ptc-MIR171i-p3_1ss8TC	TTCTTCTCCTTTTTCTTCTTC	comp13566_c0	-	-	-	-	-
ath-MIR167c-p3_2ss14TC17AT	CTCTTAGGTTTCACATTT	comp23889_c0	-	GO:0005634(nucleus);GO:0046983(protein dimerization activity);GO:0043565(sequence-specific DNA binding);GO:0003700(sequence-specific DNA binding transcription factor activity)	-	-	TGA1B
ptc-MIR6426b-p3_1ss14GA_2	AGAAGAAGAAGAAAAAGGAGAA	comp23033_c2	-	-	-	KOG1187	-
bdi-MIR7773-p3_2ss5CT17AC	GACATGTACGCCATCCCA	comp17049_c0	beta-carotene hydroxylase	GO:0031969(chloroplast membrane);GO:0016021(integral to membrane);GO:0016787(hydrolase activity);GO:0005506(iron ion binding);GO:0016491(oxidoreductase activity);GO:0016117(carotenoid biosynthetic process);GO:0006633(fatty acid biosynthetic process)	ko00906(Carotenoid biosynthesis)	-	CA2
PC-3p-39371_573	CGATTTCTTTGTTCTGACTTG	comp17838_c1	-	GO:0016021(integral to membrane)	-	-	WIT2
ptc-MIR6476a-p3_2ss18GA19AT	CAGTGGAGATGAAACATAT	comp24034_c0	-	-	-	-	-
ptc-MIR171i-p5_2ss1TC20GT	CCTTTTTCTTCTTCTTCTTT	comp23232_c0	small subunit ribosomal protein S8e	GO:0005840(ribosome);GO:0003735(structural constituent of ribosome);GO:0006412(translation)	ko03010(Ribosome)	KOG3283	RPS8
ptc-MIR171i-p3_1ss8TC	TTCTTCTCCTTTTTCTTCTTC	comp16872_c1	-	-	-	-	BAG7
ptc-MIR171i-p5_2ss1TC20GT	CCTTTTTCTTCTTCTTCTTT	comp18102_c0	-	GO:0005737(cytoplasm);GO:0005525(GTP binding)	-	KOG1486	DRG2
ppt-MIR166e-p3_2ss14TC18GT	ATGTGCTCCATCTCAACT	comp24211_c0	-	GO:0016020(membrane);GO:0009055(electron carrier activity);GO:0020037(heme binding);GO:0004497(monooxygenase activity);GO:0016705(oxidoreductase activity, acting on paired donors, with incorporation or reduction of molecular oxygen)	ko00361(gamma-Hexachlorocyclohexane degradation);ko00626(Naphthalene and anthracene degradation);ko00903(Limonene and pinene degradation);ko00945(Stilbenoid, diarylheptanoid and gingerol biosynthesis)	KOG0156	CYP82A3
ptc-MIR171i-p5_2ss1TC20GT	CCTTTTTCTTCTTCTTCTTT	comp9779_c0	-	-	-	-	-
ptc-MIR171i-p3_1ss5TC	TTCTCCTTTTTCTTCTTCTTC	comp16872_c1	-	-	-	-	BAG7
ptc-MIR171i-p5_1ss3TC_1	CTCCTTTTTCTTCTTCTT	comp5524_c0	translation initiation factor IF-2 unclassified subunit	GO:0005737(cytoplasm);GO:0005525(GTP binding);GO:0003924(GTPase activity);GO:0003743(translation initiation factor activity)	-	KOG1144	Eif5b
gma-MIR6300-p3_1ss13AG	TAGTATAGTGGTGAGTATT	comp11329_c0	-	-	-	-	-
stu-miR396-5p_1ss21TG	TTCCACAGCTTTCTTGAACTG	comp23325_c0	-	GO:0048046(apoplast);GO:0009507(chloroplast);GO:0009506(plasmodesma);GO:0005773(vacuole);GO:0004197(cysteine-type endopeptidase activity);GO:0005515(protein binding);GO:0006508(proteolysis)	-	KOG1543	RD21A
stu-MIR396-p5_2ss18AT19CT	TTCCACAGCTTTCTTGATTT	comp23325_c0	-	GO:0048046(apoplast);GO:0009507(chloroplast);GO:0009506(plasmodesma);GO:0005773(vacuole);GO:0004197(cysteine-type endopeptidase activity);GO:0005515(protein binding);GO:0006508(proteolysis)	-	KOG1543	RD21A
stu-miR396-5p	TTCCACAGCTTTCTTGAACTT	comp23325_c0	-	GO:0048046(apoplast);GO:0009507(chloroplast);GO:0009506(plasmodesma);GO:0005773(vacuole);GO:0004197(cysteine-type endopeptidase activity);GO:0005515(protein binding);GO:0006508(proteolysis)	-	KOG1543	RD21A
ptc-MIR171i-p3_1ss4TC	TCTCCTTTTTCTTCTTCTTC	comp19401_c0	-	-	-	KOG2266	-
ptc-MIR6426b-p5_2ss1TC20GC	CTTTTCTTCTTCTTCTTCTCC	comp22529_c0	-	-	-	-	-
ptc-MIR171i-p5_1ss4TC_2	TCTCCTTTTTCTTCTTCTTCTT	comp19401_c0	-	-	-	KOG2266	-
ptc-MIR171i-p5_1ss4TC_1	TCTCCTTTTTCTTCTTCTTCT	comp19401_c0	-	-	-	KOG2266	-
bdi-MIR7716-p5_2ss12TC19AT	TTTTTCTCCTCCTCCTGCT	comp17484_c0	-	-	-	-	-
ptc-MIR171i-p3_1ss5TC	TTCTCCTTTTTCTTCTTCTTC	comp20248_c0	-	-	-	-	-
stu-miR384-5p	TTGGCATTCTGTCCACCTCC	comp23160_c0	-	-	-	-	FBX6
stu-MIR408b-p3_2ss18GT19GA	TGCACTGCCTCTTCCCTTA	comp11674_c0	Cu2+-exporting ATPase	-	-	KOG0207	PAA2
stu-miR408b-3p	TGCACTGCCTCTTCCCTGGCT	comp11674_c0	Cu2+-exporting ATPase	-	-	KOG0207	PAA2
ppe-MIR169i-p3_2ss1TC17GT	CTTCTCTTCTTTCTTTTTT	comp9645_c0	-	GO:0005737(cytoplasm);GO:0071796(K6-linked polyubiquitin binding);GO:0032435(negative regulation of proteasomal ubiquitin-dependent protein catabolic process);GO:0031397(negative regulation of protein ubiquitination)	-	KOG2699	UBXN1
ptc-MIR171i-p5_1ss3TC_1	CTCCTTTTTCTTCTTCTT	comp23499_c0	-	GO:0016020(membrane);GO:0005730(nucleolus);GO:0042254(ribosome biogenesis)	-	KOG2572	NOP5-2
ptc-MIR171i-p5_1ss4TC_1	TCTCCTTTTTCTTCTTCTTCT	comp15288_c0	-	-	-	-	CP12-3
ptc-MIR171i-p5_1ss4TC_2	TCTCCTTTTTCTTCTTCTTCTT	comp15288_c0	-	-	-	-	CP12-3
ptc-MIR171i-p3_1ss4TC	TCTCCTTTTTCTTCTTCTTC	comp15288_c0	-	-	-	-	CP12-3
gma-miR319a	TTGGACTGAAGGGAGCTCCC	comp22778_c0	-	GO:0005634(nucleus);GO:0003677(DNA binding);GO:0048366(leaf development);GO:0006355(regulation of transcription, DNA-dependent);GO:0009733(response to auxin stimulus);GO:0006351(transcription, DNA-dependent)	-	-	TCP3
vvi-miR319g	TTGGACTGAAGGGAGCTCCCA	comp22778_c0	-	GO:0005634(nucleus);GO:0003677(DNA binding);GO:0048366(leaf development);GO:0006355(regulation of transcription, DNA-dependent);GO:0009733(response to auxin stimulus);GO:0006351(transcription, DNA-dependent)	-	-	TCP3
pta-miR319_R+1	TTGGACTGAAGGGAGCTCCA	comp22778_c0	-	GO:0005634(nucleus);GO:0003677(DNA binding);GO:0048366(leaf development);GO:0006355(regulation of transcription, DNA-dependent);GO:0009733(response to auxin stimulus);GO:0006351(transcription, DNA-dependent)	-	-	TCP3
nta-miR319a_1ss21TC	TTGGACTGAAGGGAGCTCCCC	comp22778_c0	-	GO:0005634(nucleus);GO:0003677(DNA binding);GO:0048366(leaf development);GO:0006355(regulation of transcription, DNA-dependent);GO:0009733(response to auxin stimulus);GO:0006351(transcription, DNA-dependent)	-	-	TCP3
ptc-MIR6426b-p5_2ss1TC20GC	CTTTTCTTCTTCTTCTTCTCC	comp23499_c0	-	GO:0016020(membrane);GO:0005730(nucleolus);GO:0042254(ribosome biogenesis)	-	KOG2572	NOP5-2
gma-MIR169g-p3_1ss4CT	CTTTTTCTTCTTCTTCTTTCA	comp20318_c0	small subunit ribosomal protein S25e	GO:0005840(ribosome)	ko03010(Ribosome)	KOG1767	RPS25
ptc-MIR6426b-p5_2ss1TC20GC	CTTTTCTTCTTCTTCTTCTCC	comp15590_c0	-	-	-	-	-
bna-MIR169h-p3_1ss18TA	GACAGTTCTCTTTCTCCA	comp20400_c0	photosystem II PsbO protein	GO:0009535(chloroplast thylakoid membrane);GO:0019898(extrinsic to membrane);GO:0009654(oxygen evolving complex);GO:0005509(calcium ion binding);GO:0015979(photosynthesis);GO:0042549(photosystem II stabilization)	ko00195(Photosynthesis)	-	PSBO
ptc-MIR171i-p3_1ss5TC	TTCTCCTTTTTCTTCTTCTTC	comp15288_c0	-	-	-	-	CP12-3
ptc-MIR171i-p3_2ss3TC22GT	CTCCTTTTTCTTCTTCTTCTTT	comp22586_c0	-	-	-	KOG3410	-
ppe-MIR169i-p3_2ss1TC17GT	CTTCTCTTCTTTCTTTTTT	comp11371_c0	-	GO:0005524(ATP binding);GO:0008026(ATP-dependent helicase activity);GO:0003723(RNA binding)	-	KOG0334	RH42
bdi-MIR7716-p5_2ss12TC19AT	TTTTTCTCCTCCTCCTGCT	comp18758_c0	-	GO:0009570(chloroplast stroma);GO:0006950(response to stress)	-	KOG0710	HSP23
ptc-MIR171i-p5_1ss3TC_1	CTCCTTTTTCTTCTTCTT	comp43628_c0	-	-	-	-	-
ptc-MIR171i-p5_1ss4TC_2	TCTCCTTTTTCTTCTTCTTCTT	comp33299_c0	-	-	-	KOG2573	-
ptc-MIR171i-p5_1ss3TC_2	CTCCTTTTTCTTCTTCTTC	comp22586_c0	-	-	-	KOG3410	-
stu-miR156d-3p_R-4	GCTCTCTATGCTTCTGTC	comp11059_c0	calmodulin	GO:0005509(calcium ion binding)	ko04020(Calcium signaling pathway);ko04070(Phosphatidylinositol signaling system);ko04114(Oocyte meiosis);ko04270(Vascular smooth muscle contraction);ko04626(Plant-pathogen interaction);ko04720(Long-term potentiation);ko04722(Neurotrophin signaling pathway);ko04740(Olfactory transduction);ko04744(Phototransduction);ko04745(Phototransduction - fly);ko04910(Insulin signaling pathway);ko04912(GnRH s…	KOG4246	PF14_0323
gma-MIR169g-p3_1ss4CT	CTTTTTCTTCTTCTTCTTTCA	comp43628_c0	-	-	-	-	-
ptc-MIR171i-p3_1ss4TC	TCTCCTTTTTCTTCTTCTTC	comp33299_c0	-	-	-	KOG2573	-
ptc-MIR171i-p5_1ss3TC_1	CTCCTTTTTCTTCTTCTT	comp22586_c0	-	-	-	KOG3410	-
ptc-MIR171i-p5_1ss4TC_1	TCTCCTTTTTCTTCTTCTTCT	comp33299_c0	-	-	-	KOG2573	-
gma-MIR169g-p3_1ss4CT	CTTTTTCTTCTTCTTCTTTCA	comp15378_c0	-	GO:0005524(ATP binding);GO:0004674(protein serine/threonine kinase activity)	-	-	kinX
gra-miR482d_R-4_1ss12CT	TTTCCTATGCCTCCCATT	comp22306_c0	-	GO:0005737(cytoplasm);GO:0005634(nucleus);GO:0005524(ATP binding);GO:0046872(metal ion binding);GO:0004674(protein serine/threonine kinase activity);GO:0006915(apoptosis);GO:0008283(cell proliferation);GO:0007165(signal transduction)	-	KOG0576	dst1
ptc-MIR171i-p5_1ss6TC_1	CTTCTCCTTTTTCTTCTTCTT	comp22036_c0	-	GO:0008287(protein serine/threonine phosphatase complex);GO:0046872(metal ion binding);GO:0004722(protein serine/threonine phosphatase activity);GO:0006470(protein dephosphorylation)	-	KOG0951	F42G9.1
ptc-MIR171i-p3_1ss6TC	CTTCTCCTTTTTCTTCTTCTTC	comp22036_c0	-	GO:0008287(protein serine/threonine phosphatase complex);GO:0046872(metal ion binding);GO:0004722(protein serine/threonine phosphatase activity);GO:0006470(protein dephosphorylation)	-	KOG0951	F42G9.1
ppe-MIR169i-p3_2ss1TC17GT	CTTCTCTTCTTTCTTTTTT	comp22036_c0	-	GO:0008287(protein serine/threonine phosphatase complex);GO:0046872(metal ion binding);GO:0004722(protein serine/threonine phosphatase activity);GO:0006470(protein dephosphorylation)	-	KOG0951	F42G9.1
ptc-MIR171i-p5_1ss6TC_2	CTTCTCCTTTTTCTTCTTCTTCTT	comp22036_c0	-	GO:0008287(protein serine/threonine phosphatase complex);GO:0046872(metal ion binding);GO:0004722(protein serine/threonine phosphatase activity);GO:0006470(protein dephosphorylation)	-	KOG0951	F42G9.1
ptc-MIR171i-p5_2ss1TC20GT	CCTTTTTCTTCTTCTTCTTT	comp15378_c0	-	GO:0005524(ATP binding);GO:0004674(protein serine/threonine kinase activity)	-	-	kinX
ptc-MIR171i-p5_1ss3TC_1	CTCCTTTTTCTTCTTCTT	comp24038_c0	mitochondrial chaperone BCS1	GO:0016021(integral to membrane);GO:0005743(mitochondrial inner membrane);GO:0005524(ATP binding);GO:0016887(ATPase activity);GO:0051131(chaperone-mediated protein complex assembly)	-	KOG0743	bcsl1b
gma-MIR169g-p3_1ss4CT	CTTTTTCTTCTTCTTCTTTCA	comp24038_c0	mitochondrial chaperone BCS1	GO:0016021(integral to membrane);GO:0005743(mitochondrial inner membrane);GO:0005524(ATP binding);GO:0016887(ATPase activity);GO:0051131(chaperone-mediated protein complex assembly)	-	KOG0743	bcsl1b
ptc-MIR171i-p5_2ss1TC20GT	CCTTTTTCTTCTTCTTCTTT	comp13908_c0	-	GO:0016021(integral to membrane);GO:0005743(mitochondrial inner membrane);GO:0005509(calcium ion binding);GO:0005515(protein binding);GO:0042407(cristae formation)	-	KOG1043	LETM1
ptc-MIR171i-p5_1ss3TC_2	CTCCTTTTTCTTCTTCTTC	comp17844_c0	-	-	-	-	-
gma-MIR169g-p3_1ss4CT	CTTTTTCTTCTTCTTCTTTCA	comp17844_c0	-	-	-	-	-
bdi-MIR7716-p5_2ss12TC19AT	TTTTTCTCCTCCTCCTGCT	comp13908_c0	-	GO:0016021(integral to membrane);GO:0005743(mitochondrial inner membrane);GO:0005509(calcium ion binding);GO:0005515(protein binding);GO:0042407(cristae formation)	-	KOG1043	LETM1
cme-MIR169g-p3_2ss4TA17TG	CAAATCCATTCTTGGCGA	comp16378_c0	-	-	-	KOG4176	-
bdi-MIR7716-p5_2ss12TC19AT	TTTTTCTCCTCCTCCTGCT	comp20923_c0	chromodomain-helicase-DNA-binding protein 1	GO:0005681(spliceosomal complex);GO:0006397(mRNA processing);GO:0008380(RNA splicing)	-	KOG2889	PRPF38A
stu-miR156a	TTGACAGAAGATAGAGAGCAC	comp79552_c0	-	GO:0005634(nucleus);GO:0003677(DNA binding);GO:0046872(metal ion binding);GO:0006355(regulation of transcription, DNA-dependent);GO:0006351(transcription, DNA-dependent)	-	-	SBP1
stu-MIR530-p3_2ss8GA20TG	TGCATTTACACCTGCACCTGA	comp23706_c0	-	-	-	-	-
stu-miR156a_1ss21CT	TTGACAGAAGATAGAGAGCAT	comp79552_c0	-	GO:0005634(nucleus);GO:0003677(DNA binding);GO:0046872(metal ion binding);GO:0006355(regulation of transcription, DNA-dependent);GO:0006351(transcription, DNA-dependent)	-	-	SBP1
tcc-miR530a_R+1_2ss8GA20CG	TGCATTTACACCTGCACCTGC	comp23706_c0	-	-	-	-	-
stu-miR156a_R+1_1ss12TG	TTGACAGAAGAGAGAGAGCACT	comp79552_c0	-	GO:0005634(nucleus);GO:0003677(DNA binding);GO:0046872(metal ion binding);GO:0006355(regulation of transcription, DNA-dependent);GO:0006351(transcription, DNA-dependent)	-	-	SBP1
stu-MIR156b-p5_2ss18GT19CT	TTGACAGAAGATAGAGATT	comp79552_c0	-	GO:0005634(nucleus);GO:0003677(DNA binding);GO:0046872(metal ion binding);GO:0006355(regulation of transcription, DNA-dependent);GO:0006351(transcription, DNA-dependent)	-	-	SBP1
stu-miR530_L-2R+2_2	TGCATTTGCACCTGCACCTCC	comp23706_c0	-	-	-	-	-
stu-miR530_L-2R+2_1	TGCATTTGCACCTGCACCTAC	comp23706_c0	-	-	-	-	-
gma-miR156b_L+1R-1	TTGACAGAAGAGAGAGAGCAC	comp79552_c0	-	GO:0005634(nucleus);GO:0003677(DNA binding);GO:0046872(metal ion binding);GO:0006355(regulation of transcription, DNA-dependent);GO:0006351(transcription, DNA-dependent)	-	-	SBP1
ptc-MIR171i-p5_1ss3TC_1	CTCCTTTTTCTTCTTCTT	comp23354_c0	F-type H+-transporting ATPase subunit b	GO:0009535(chloroplast thylakoid membrane);GO:0016021(integral to membrane);GO:0045263(proton-transporting ATP synthase complex, coupling factor F(o));GO:0005524(ATP binding);GO:0015078(hydrogen ion transmembrane transporter activity);GO:0015986(ATP synthesis coupled proton transport)	ko00190(Oxidative phosphorylation);ko00195(Photosynthesis)	-	ATPG
stu-miR156a_R+2	TTGACAGAAGATAGAGAGCACCA	comp79552_c0	-	GO:0005634(nucleus);GO:0003677(DNA binding);GO:0046872(metal ion binding);GO:0006355(regulation of transcription, DNA-dependent);GO:0006351(transcription, DNA-dependent)	-	-	SBP1
ath-miR156h_L+1	TTGACAGAAGAAAGAGAGCAC	comp79552_c0	-	GO:0005634(nucleus);GO:0003677(DNA binding);GO:0046872(metal ion binding);GO:0006355(regulation of transcription, DNA-dependent);GO:0006351(transcription, DNA-dependent)	-	-	SBP1
ptc-MIR6426b-p3_1ss14GA_1	AGAAGAAGAAGAAAAAGGAG	comp22504_c0	syntaxin 1B/2/3	GO:0016021(integral to membrane);GO:0005886(plasma membrane);GO:0009506(plasmodesma);GO:0043495(protein anchor);GO:0005484(SNAP receptor activity);GO:0050832(defense response to fungus);GO:0009867(jasmonic acid mediated signaling pathway);GO:0051245(negative regulation of cellular defense response);GO:0043069(negative regulation of programmed cell death);GO:0006612(protein targeting to membrane);…	ko04130(SNARE interactions in vesicular transport)	KOG0810	SYP121
ptc-MIR171i-p3_1ss6TC	CTTCTCCTTTTTCTTCTTCTTC	comp11882_c0	-	-	-	-	-
PC-5p-677859_32	TCCTTTCATTTTCTTTTGGTT	comp20841_c0	-	GO:0019028(viral capsid);GO:0005524(ATP binding);GO:0008026(ATP-dependent helicase activity);GO:0004197(cysteine-type endopeptidase activity);GO:0003723(RNA binding);GO:0003968(RNA-directed RNA polymerase activity);GO:0005198(structural molecule activity);GO:0006508(proteolysis);GO:0018144(RNA-protein covalent cross-linking);GO:0006351(transcription, DNA-dependent);GO:0019079(viral genome replica…	-	-	-
ptc-MIR171i-p5_1ss6TC_1	CTTCTCCTTTTTCTTCTTCTT	comp11882_c0	-	-	-	-	-
ptc-MIR6426b-p5_2ss13GA19GA	GAAGAAGAAGAAAAAGGAA	comp23159_c0	phosphatidate phosphatase	GO:0031969(chloroplast membrane);GO:0016021(integral to membrane);GO:0005886(plasma membrane);GO:0016787(hydrolase activity)	ko00561(Glycerolipid metabolism);ko00564(Glycerophospholipid metabolism);ko00565(Ether lipid metabolism);ko00600(Sphingolipid metabolism);ko04666(Fc gamma R-mediated phagocytosis)	KOG3030	LPP3
ptc-MIR6426b-p5_2ss13GA20AT	GAAGAAGAAGAAAAAGGAGT	comp23904_c0	homeobox-leucine zipper protein	GO:0005634(nucleus);GO:0042803(protein homodimerization activity);GO:0043565(sequence-specific DNA binding);GO:0003700(sequence-specific DNA binding transcription factor activity);GO:0009965(leaf morphogenesis);GO:0045893(positive regulation of transcription, DNA-dependent);GO:0009637(response to blue light);GO:0009651(response to salt stress)	-	KOG0483	HAT5
ptc-MIR171i-p5_2ss1TC20GT	CCTTTTTCTTCTTCTTCTTT	comp18744_c0	cytochrome c oxidase subunit Vb	GO:0009535(chloroplast thylakoid membrane);GO:0005743(mitochondrial inner membrane);GO:0050897(cobalt ion binding);GO:0004129(cytochrome-c oxidase activity);GO:0008270(zinc ion binding)	ko00190(Oxidative phosphorylation);ko04260(Cardiac muscle contraction);ko05010(Alzheimer's disease);ko05012(Parkinson's disease);ko05016(Huntington's disease)	KOG3352	COX5B-1
ptc-MIR6426b-p3_1ss14GA_2	AGAAGAAGAAGAAAAAGGAGAA	comp10275_c0	-	-	-	KOG2502	TULP13
ptc-MIR399d-p3_2ss4CT18CG	CAGTAAGAGTTTGCTCAGT	comp19498_c0	-	-	-	KOG2469	-
ptc-MIR171i-p5_1ss3TC_1	CTCCTTTTTCTTCTTCTT	comp23087_c0	RNA polymerase sigma factor	-	ko03020(RNA polymerase)	-	SIGE
ath-MIR5655-p5_2ss1CG17TA	GAAGAAAAAGGAGAAGAA	comp23235_c0	aquaporin TIP	GO:0016021(integral to membrane)	-	KOG0223	TIP1-1
ptc-miR6478_R-2	CCGACCTTAGCTCAGTTGG	comp23089_c0	-	GO:0005634(nucleus);GO:0003677(DNA binding);GO:0046872(metal ion binding);GO:0006355(regulation of transcription, DNA-dependent);GO:0006351(transcription, DNA-dependent)	-	-	SPL12
ptc-MIR171i-p5_1ss3TC_1	CTCCTTTTTCTTCTTCTT	comp12144_c0	-	GO:0071013(catalytic step 2 spliceosome);GO:0071011(precatalytic spliceosome);GO:0005524(ATP binding);GO:0008026(ATP-dependent helicase activity);GO:0003676(nucleic acid binding);GO:0007067(mitosis);GO:0000398(nuclear mRNA splicing, via spliceosome);GO:0000381(regulation of alternative nuclear mRNA splicing, via spliceosome)	-	KOG0951	CG5931
ptc-MIR171i-p5_1ss3TC_1	CTCCTTTTTCTTCTTCTT	comp22526_c0	-	GO:0003824(catalytic activity)	-	KOG2477	Cwf19l2
stu-miR399i-3p_2ss13GA21AT	TGCCAAAGGAGAATTGCCCTT	comp5370_c0	-	GO:0005739(mitochondrion);GO:0003723(RNA binding);GO:0003964(RNA-directed DNA polymerase activity);GO:0006278(RNA-dependent DNA replication)	-	KOG1075	AtMg01250
PC-3p-862361_24	ATTTTCAAGATCACAAGAA	comp22657_c0	-	GO:0005524(ATP binding);GO:0008026(ATP-dependent helicase activity);GO:0003723(RNA binding);GO:0008270(zinc ion binding)	-	KOG0341	RH35
ptc-MIR171i-p5_1ss8TC_1	TTCTTCTCCTTTTTCTTCTTCT	comp20248_c0	-	-	-	-	-
ptc-MIR6426b-p5_2ss13GA19GT	GAAGAAGAAGAAAAAGGAT	comp19750_c0	-	GO:0005737(cytoplasm);GO:0005524(ATP binding);GO:0031072(heat shock protein binding);GO:0046872(metal ion binding);GO:0051082(unfolded protein binding);GO:0006260(DNA replication);GO:0006457(protein folding);GO:0009408(response to heat)	-	KOG0714	dnaJ
ptc-MIR171i-p3_1ss5TC	TTCTCCTTTTTCTTCTTCTTC	comp22106_c0	-	GO:0005737(cytoplasm);GO:0005634(nucleus);GO:0043565(sequence-specific DNA binding);GO:0003700(sequence-specific DNA binding transcription factor activity);GO:0046686(response to cadmium ion);GO:0006950(response to stress)	-	KOG0627	HSFB3
ptc-MIR171i-p5_1ss3TC_1	CTCCTTTTTCTTCTTCTT	comp7123_c0	-	-	-	-	PCAP1
ptc-MIR6426b-p5_2ss1TC20GC	CTTTTCTTCTTCTTCTTCTCC	comp22365_c0	-	-	-	KOG2812	DDB_G0269284
ptc-MIR171i-p5_1ss3TC_1	CTCCTTTTTCTTCTTCTT	comp16766_c0	centromeric protein E	GO:0005737(cytoplasm);GO:0005615(extracellular space);GO:0005874(microtubule);GO:0005524(ATP binding);GO:0003777(microtubule motor activity);GO:0007018(microtubule-based movement);GO:0006810(transport)	-	KOG0242	kif11
ptc-MIR171i-p3_1ss8TC	TTCTTCTCCTTTTTCTTCTTC	comp18306_c1	-	-	-	-	-
ptc-MIR171i-p5_1ss3TC_2	CTCCTTTTTCTTCTTCTTC	comp16349_c0	-	-	-	-	-
bdi-MIR7716-p5_2ss12TC19AT	TTTTTCTCCTCCTCCTGCT	comp10995_c0	-	-	-	-	-
ptc-MIR171i-p5_1ss3TC_1	CTCCTTTTTCTTCTTCTT	comp23499_c0	-	GO:0016020(membrane);GO:0005730(nucleolus);GO:0042254(ribosome biogenesis)	-	KOG2572	NOP5-2
ptc-MIR171i-p5_1ss3TC_1	CTCCTTTTTCTTCTTCTT	comp21698_c0	-	GO:0005634(nucleus);GO:0003676(nucleic acid binding);GO:0016702(oxidoreductase activity, acting on single donors with incorporation of molecular oxygen, incorporation of two atoms of oxygen);GO:0008270(zinc ion binding);GO:0033169(histone H3-K9 demethylation);GO:0048366(leaf development);GO:0035067(negative regulation of histone acetylation);GO:0006355(regulation of transcription, DNA-dependent);…	-	KOG1246	REF6
ptc-MIR171i-p5_1ss3TC_1	CTCCTTTTTCTTCTTCTT	comp16495_c0	cinnamyl-alcohol dehydrogenase	GO:0045551(cinnamyl-alcohol dehydrogenase activity);GO:0008270(zinc ion binding);GO:0009809(lignin biosynthetic process)	ko00940(Phenylpropanoid biosynthesis)	KOG0023	CAD1
ptc-MIR171i-p5_1ss8TC_1	TTCTTCTCCTTTTTCTTCTTCT	comp7297_c0	-	-	-	-	-
ptc-MIR171i-p5_1ss3TC_2	CTCCTTTTTCTTCTTCTTC	comp24049_c0	26S proteasome regulatory subunit T1	GO:0005829(cytosol);GO:0005634(nucleus);GO:0005886(plasma membrane);GO:0000502(proteasome complex);GO:0005524(ATP binding);GO:0017111(nucleoside-triphosphatase activity);GO:0030163(protein catabolic process)	ko03050(Proteasome)	KOG0729	RPT1A
aly-MIR397a-p3_2ss14TG17TC	ATTATGTTTTTCTGATCT	comp23051_c0	saccharopine dehydrogenase (NAD+, L-glutamate forming)	GO:0005829(cytosol);GO:0005488(binding);GO:0047131(saccharopine dehydrogenase (NAD+, L-glutamate-forming) activity);GO:0047130(saccharopine dehydrogenase (NADP+, L-lysine-forming) activity);GO:0019477(L-lysine catabolic process)	ko00310(Lysine degradation)	KOG0172	LKR/SDH
ppt-MIR166e-p3_2ss14TC18GT	ATGTGCTCCATCTCAACT	comp23011_c0	carboxyl-terminal processing protease	GO:0005576(extracellular region);GO:0008236(serine-type peptidase activity);GO:0006508(proteolysis)	-	-	ctpA
ath-MIR5655-p5_2ss2CG18TA	AGAAGAAAAAGGAGAAGAA	comp10275_c0	-	-	-	KOG2502	TULP13
gma-MIR169g-p3_1ss4CT	CTTTTTCTTCTTCTTCTTTCA	comp9170_c0	-	-	-	-	-
ptc-MIR171i-p5_2ss1TC20GT	CCTTTTTCTTCTTCTTCTTT	comp23704_c0	-	-	-	KOG0051	-
ptc-MIR169e-p5_2ss13AC18TG	ATTTCGTAATTCCAACTGT	comp28953_c0	-	-	-	KOG0118	RNP1
ath-MIR406-p3_2ss4AG18TG	AAAGCGAGTCTTCATAGG	comp9006_c2	-	-	-	KOG2798	-
ptc-MIR6426b-p3_1ss13GA	GAAGAAGAAGAAAAAGGAGAA	comp16137_c0	-	-	-	-	-
tcc-miR172d_L+2R-2	TGAGAATCCTGATGATGCTGC	comp22573_c1	AP2-like factor, euAP2 lineage	GO:0005634(nucleus);GO:0003677(DNA binding);GO:0003700(sequence-specific DNA binding transcription factor activity);GO:0030154(cell differentiation);GO:0010073(meristem maintenance);GO:0048316(seed development);GO:0010093(specification of floral organ identity)	-	-	AP2
gma-MIR169g-p3_1ss4CT	CTTTTTCTTCTTCTTCTTTCA	comp13908_c0	-	GO:0016021(integral to membrane);GO:0005743(mitochondrial inner membrane);GO:0005509(calcium ion binding);GO:0005515(protein binding);GO:0042407(cristae formation)	-	KOG1043	LETM1
ptc-MIR171i-p5_1ss3TC_1	CTCCTTTTTCTTCTTCTT	comp24049_c0	26S proteasome regulatory subunit T1	GO:0005829(cytosol);GO:0005634(nucleus);GO:0005886(plasma membrane);GO:0000502(proteasome complex);GO:0005524(ATP binding);GO:0017111(nucleoside-triphosphatase activity);GO:0030163(protein catabolic process)	ko03050(Proteasome)	KOG0729	RPT1A
stu-miR156d-3p_R-4	GCTCTCTATGCTTCTGTC	comp1667_c0	-	-	-	-	-
ptc-MIR171i-p5_1ss4TC_1	TCTCCTTTTTCTTCTTCTTCT	comp18319_c0	-	-	-	KOG4197	-
ptc-MIR171i-p3_1ss4TC	TCTCCTTTTTCTTCTTCTTC	comp28664_c0	3-oxoacyl-[acyl-carrier protein] reductase	GO:0009507(chloroplast);GO:0004316(3-oxoacyl-[acyl-carrier-protein] reductase (NADPH) activity);GO:0051287(NAD binding);GO:0006633(fatty acid biosynthetic process)	ko00061(Fatty acid biosynthesis);ko01040(Biosynthesis of unsaturated fatty acids)	KOG1200	CLKR27
bdi-MIR171a-p3_2ss10AC18GA	CGCCAGTGGCATTGCCGA	comp24126_c0	glucose-1-phosphate adenylyltransferase	GO:0009501(amyloplast);GO:0009507(chloroplast);GO:0005524(ATP binding);GO:0008878(glucose-1-phosphate adenylyltransferase activity);GO:0005978(glycogen biosynthetic process);GO:0019252(starch biosynthetic process)	ko00500(Starch and sucrose metabolism);ko00520(Amino sugar and nucleotide sugar metabolism)	KOG1322	AGPS3
ptc-MIR171i-p5_1ss3TC_1	CTCCTTTTTCTTCTTCTT	comp22868_c0	-	GO:0003779(actin binding);GO:0004721(phosphoprotein phosphatase activity);GO:0030036(actin cytoskeleton organization)	-	-	FH20
ath-MIR167c-p3_2ss14TC17AT	CTCTTAGGTTTCACATTT	comp18392_c0	-	GO:0009941(chloroplast envelope);GO:0009570(chloroplast stroma);GO:0009535(chloroplast thylakoid membrane);GO:0030529(ribonucleoprotein complex);GO:0010319(stromule);GO:0000166(nucleotide binding);GO:0008266(poly(U) RNA binding);GO:0045087(innate immune response);GO:0006397(mRNA processing);GO:0009737(response to abscisic acid stimulus);GO:0009409(response to cold)	-	KOG4661	At2g37220
ptc-MIR171i-p5_2ss1TC20GT	CCTTTTTCTTCTTCTTCTTT	comp16349_c0	-	-	-	-	-
bdi-MIR7716-p5_2ss12TC19AT	TTTTTCTCCTCCTCCTGCT	comp47554_c0	BRCA1-associated protein	GO:0005737(cytoplasm);GO:0000151(ubiquitin ligase complex);GO:0008139(nuclear localization sequence binding);GO:0000166(nucleotide binding);GO:0005515(protein binding);GO:0004842(ubiquitin-protein ligase activity);GO:0008270(zinc ion binding);GO:0000165(MAPKKK cascade);GO:0009968(negative regulation of signal transduction);GO:0007265(Ras protein signal transduction)	-	KOG0804	BRAP
ptc-MIR6426b-p3_1ss14GA_1	AGAAGAAGAAGAAAAAGGAG	comp12141_c0	-	-	-	-	-
ptc-MIR6426b-p5_2ss13GA19GT	GAAGAAGAAGAAAAAGGAT	comp17204_c0	-	GO:0005634(nucleus);GO:0003677(DNA binding);GO:0006355(regulation of transcription, DNA-dependent);GO:0006351(transcription, DNA-dependent)	-	-	BHLH111
PC-3p-1207_6855	GAGAAGCTCTTTTGGGGGAAC	comp19886_c0	-	GO:0003779(actin binding);GO:0004721(phosphoprotein phosphatase activity);GO:0030036(actin cytoskeleton organization)	-	-	FH20
cpa-MIR8154-p5_2ss11CT19TA	ACTCCCTCTCTCTCCTCCA	comp17073_c0	-	GO:0005737(cytoplasm);GO:0005634(nucleus);GO:0044212(transcription regulatory region DNA binding);GO:0008270(zinc ion binding);GO:0010626(negative regulation of Schwann cell proliferation);GO:0031643(positive regulation of myelination);GO:0045944(positive regulation of transcription from RNA polymerase II promoter);GO:0006351(transcription, DNA-dependent)	-	KOG2164	rnf10
ptc-MIR6426b-p3_1ss14GA_1	AGAAGAAGAAGAAAAAGGAG	comp10275_c0	-	-	-	KOG2502	TULP13
ptc-MIR171i-p5_1ss3TC_2	CTCCTTTTTCTTCTTCTTC	comp15348_c0	-	-	-	-	-
ptc-MIR171i-p5_1ss3TC_1	CTCCTTTTTCTTCTTCTT	comp23518_c0	-	GO:0005634(nucleus);GO:0004534(5'-3' exoribonuclease activity);GO:0003676(nucleic acid binding);GO:0006397(mRNA processing);GO:0006355(regulation of transcription, DNA-dependent);GO:0006364(rRNA processing);GO:0006353(transcription termination, DNA-dependent)	-	KOG2945	RAT1
ptc-MIR171i-p5_2ss1TC20GT	CCTTTTTCTTCTTCTTCTTT	comp5551_c0	-	GO:0005829(cytosol);GO:0005634(nucleus)	-	KOG2256	At2g18220
ptc-MIR6426b-p5_1ss13GA	GAAGAAGAAGAAAAAGGAGA	comp20232_c0	-	-	-	-	-
gma-MIR5368-p3_1ss2AT	GTGAGATACCACTCTGGA	comp18491_c0	-	GO:0016021(integral to membrane);GO:0005524(ATP binding);GO:0004674(protein serine/threonine kinase activity)	-	-	At5g39030
vvi-MIR171i-p3_2ss3AG17TA	GAGGAAGGTGGGGATGAT	comp24167_c0	-	GO:0005634(nucleus);GO:0003677(DNA binding);GO:0006355(regulation of transcription, DNA-dependent);GO:0006351(transcription, DNA-dependent)	-	-	BHLH130
bdi-MIR7716-p5_2ss12TC19AT	TTTTTCTCCTCCTCCTGCT	comp15736_c0	-	-	-	KOG2614	-
ptc-MIR171i-p5_1ss3TC_2	CTCCTTTTTCTTCTTCTTC	comp18775_c0	-	GO:0009507(chloroplast);GO:0005524(ATP binding);GO:0008026(ATP-dependent helicase activity);GO:0070180(LSU rRNA binding);GO:0080158(chloroplast ribulose bisphosphate carboxylase complex biogenesis)	-	KOG0331	RH39
ath-MIR5655-p5_2ss1CG17TA	GAAGAAAAAGGAGAAGAA	comp15334_c0	small nuclear ribonucleoprotein	GO:0003723(RNA binding);GO:0006397(mRNA processing);GO:0008380(RNA splicing)	-	KOG3460	LSM3
ptc-MIR171i-p5_1ss4TC_2	TCTCCTTTTTCTTCTTCTTCTT	comp20248_c0	-	-	-	-	-
ptc-MIR171i-p5_1ss4TC_2	TCTCCTTTTTCTTCTTCTTCTT	comp18319_c0	-	-	-	KOG4197	-
ptc-MIR6426b-p5_1ss10GA	GAAGAAGAAAAAGGAGAA	comp20232_c0	-	-	-	-	-
ptc-MIR171i-p5_1ss3TC_1	CTCCTTTTTCTTCTTCTT	comp14812_c0	-	-	-	-	-
ath-miR8175_L+2	TCGATCCCCGGCAACGGCGCCA	comp22285_c0	-	-	-	-	-
ptc-MIR171i-p5_2ss1TC20GT	CCTTTTTCTTCTTCTTCTTT	comp19017_c0	-	GO:0016021(integral to membrane);GO:0005886(plasma membrane);GO:0005524(ATP binding);GO:0004674(protein serine/threonine kinase activity)	-	KOG1187	At5g15080
stu-miR156d-3p_R-4	GCTCTCTATGCTTCTGTC	comp21313_c0	large subunit ribosomal protein L15e	GO:0005840(ribosome);GO:0003735(structural constituent of ribosome);GO:0006412(translation)	ko03010(Ribosome)	KOG1678	RPL15
ptc-MIR171i-p5_1ss8TC_1	TTCTTCTCCTTTTTCTTCTTCT	comp18306_c1	-	-	-	-	-
ptc-MIR171i-p5_2ss1TC20GT	CCTTTTTCTTCTTCTTCTTT	comp17683_c1	-	-	-	-	-
ptc-MIR6426b-p5_2ss13GA19GT	GAAGAAGAAGAAAAAGGAT	comp23159_c0	phosphatidate phosphatase	GO:0031969(chloroplast membrane);GO:0016021(integral to membrane);GO:0005886(plasma membrane);GO:0016787(hydrolase activity)	ko00561(Glycerolipid metabolism);ko00564(Glycerophospholipid metabolism);ko00565(Ether lipid metabolism);ko00600(Sphingolipid metabolism);ko04666(Fc gamma R-mediated phagocytosis)	KOG3030	LPP3
ptc-MIR171i-p3_2ss3TC22GT	CTCCTTTTTCTTCTTCTTCTTT	comp16349_c0	-	-	-	-	-
ptc-MIR171i-p3_1ss4TC	TCTCCTTTTTCTTCTTCTTC	comp20248_c0	-	-	-	-	-
ppe-MIR169i-p3_2ss1TC17GT	CTTCTCTTCTTTCTTTTTT	comp15400_c0	structural maintenance of chromosome 1	GO:0005694(chromosome);GO:0005737(cytoplasm);GO:0005524(ATP binding);GO:0003677(DNA binding);GO:0051276(chromosome organization)	ko04110(Cell cycle);ko04111(Cell cycle - yeast);ko04113(Meiosis - yeast);ko04114(Oocyte meiosis)	-	smc
ath-MIR5655-p5_2ss1CG17TA	GAAGAAAAAGGAGAAGAA	comp7793_c0	-	-	-	-	-
ptc-MIR6426b-p5_2ss13GA19GA	GAAGAAGAAGAAAAAGGAA	comp16137_c0	-	-	-	-	-
ptc-MIR171i-p5_1ss3TC_1	CTCCTTTTTCTTCTTCTT	comp22820_c0	signal recognition particle subunit SRP72	-	ko03060(Protein export)	KOG2376	-
ptc-MIR171i-p5_1ss3TC_1	CTCCTTTTTCTTCTTCTT	comp20959_c0	cinnamoyl-CoA reductase	-	ko00940(Phenylpropanoid biosynthesis)	KOG1502	CCR1
far-miR159_L+2_1ss22TC	ACTTTGGATTGAAGGGAGCTCCG	comp10230_c1	-	-	-	-	-
mes-MIR319e-p5_2ss12GC19GA	TTTGATCCAACCAAGCAGA	comp13806_c0	-	-	-	-	-
ptc-MIR171i-p5_1ss3TC_1	CTCCTTTTTCTTCTTCTT	comp15348_c0	-	-	-	-	-
ptc-MIR171i-p5_1ss3TC_2	CTCCTTTTTCTTCTTCTTC	comp23087_c0	RNA polymerase sigma factor	-	ko03020(RNA polymerase)	-	SIGE
ptc-MIR171i-p5_1ss3TC_2	CTCCTTTTTCTTCTTCTTC	comp7123_c0	-	-	-	-	PCAP1
mes-MIR319e-p5_2ss12GC19GA	TTTGATCCAACCAAGCAGA	comp20841_c0	-	GO:0019028(viral capsid);GO:0005524(ATP binding);GO:0008026(ATP-dependent helicase activity);GO:0004197(cysteine-type endopeptidase activity);GO:0003723(RNA binding);GO:0003968(RNA-directed RNA polymerase activity);GO:0005198(structural molecule activity);GO:0006508(proteolysis);GO:0018144(RNA-protein covalent cross-linking);GO:0006351(transcription, DNA-dependent);GO:0019079(viral genome replica…	-	-	-
gma-MIR169g-p5_2ss4CT22CA	CTTTTTCTTCTTCTTCTTTCAA	comp9170_c0	-	-	-	-	-
ptc-MIR171i-p3_1ss8TC	TTCTTCTCCTTTTTCTTCTTC	comp22106_c0	-	GO:0005737(cytoplasm);GO:0005634(nucleus);GO:0043565(sequence-specific DNA binding);GO:0003700(sequence-specific DNA binding transcription factor activity);GO:0046686(response to cadmium ion);GO:0006950(response to stress)	-	KOG0627	HSFB3
ptc-MIR171i-p3_1ss8TC	TTCTTCTCCTTTTTCTTCTTC	comp20248_c0	-	-	-	-	-
aly-MIR169k-p5_2ss13AG18AT	ATGTTTGATGTGGCTACT	comp20917_c0	phytepsin	GO:0004190(aspartic-type endopeptidase activity);GO:0006629(lipid metabolic process);GO:0006508(proteolysis)	-	KOG1339	Os05g0567100
gma-MIR1520k-p5_2ss10GT18CA	CACATGACATTCATCAAACA	comp22172_c0	-	GO:0019028(viral capsid);GO:0005524(ATP binding);GO:0008026(ATP-dependent helicase activity);GO:0004197(cysteine-type endopeptidase activity);GO:0003723(RNA binding);GO:0003968(RNA-directed RNA polymerase activity);GO:0005198(structural molecule activity);GO:0006508(proteolysis);GO:0018144(RNA-protein covalent cross-linking);GO:0006351(transcription, DNA-dependent);GO:0019079(viral genome replica…	-	-	-
aly-MIR169k-p5_2ss13AG18AT	ATGTTTGATGTGGCTACT	comp22825_c0	choline-phosphate cytidylyltransferase	GO:0005783(endoplasmic reticulum);GO:0004105(choline-phosphate cytidylyltransferase activity)	ko00440(Phosphonate and phosphinate metabolism);ko00564(Glycerophospholipid metabolism)	KOG2804	PCYT1B
mes-MIR399c-p5_2ss9TC17CA	GTTTGGTTCAGTGTGCAC	comp19534_c0	alcohol dehydrogenase (NADP+)	GO:0009507(chloroplast);GO:0008106(alcohol dehydrogenase (NADP+) activity);GO:0070401(NADP+ binding);GO:0016229(steroid dehydrogenase activity);GO:0009409(response to cold);GO:0009651(response to salt stress);GO:0009636(response to toxin);GO:0009414(response to water deprivation)	ko00010(Glycolysis / Gluconeogenesis);ko00561(Glycerolipid metabolism);ko00930(Caprolactam degradation)	KOG1577	AKR4C9
ptc-MIR171i-p5_2ss1TC20GT	CCTTTTTCTTCTTCTTCTTT	comp17339_c0	-	-	-	KOG4416	-
ptc-MIR6426b-p3_2ss12GA21TG	AAGAAGAAGAAAAAGGAGAAG	comp23848_c1	EREBP-like factor	GO:0005634(nucleus);GO:0005515(protein binding);GO:0043565(sequence-specific DNA binding);GO:0003700(sequence-specific DNA binding transcription factor activity);GO:0071472(cellular response to salt stress);GO:0009736(cytokinin mediated signaling pathway);GO:0009873(ethylene mediated signaling pathway);GO:0010017(red or far-red light signaling pathway);GO:0045595(regulation of cell differentiatio…	-	-	RAP2-4
ptc-MIR171i-p5_2ss1TC20GT	CCTTTTTCTTCTTCTTCTTT	comp19182_c0	-	GO:0005634(nucleus);GO:0005840(ribosome);GO:0003735(structural constituent of ribosome);GO:0032968(positive regulation of transcription elongation from RNA polymerase II promoter);GO:0006351(transcription, DNA-dependent);GO:0006412(translation)	-	KOG1999	At4g08350
gma-MIR169g-p3_1ss4CT	CTTTTTCTTCTTCTTCTTTCA	comp11997_c0	-	GO:0005524(ATP binding);GO:0004674(protein serine/threonine kinase activity);GO:0007165(signal transduction)	-	KOG0583	CIPK5
ptc-MIR171i-p3_2ss3TC22GT	CTCCTTTTTCTTCTTCTTCTTT	comp16766_c0	centromeric protein E	GO:0005737(cytoplasm);GO:0005615(extracellular space);GO:0005874(microtubule);GO:0005524(ATP binding);GO:0003777(microtubule motor activity);GO:0007018(microtubule-based movement);GO:0006810(transport)	-	KOG0242	kif11
gra-MIR8650-p5_2ss15CG19TA	AAAATGCAATCTGAGCCTA	comp15719_c0	-	-	-	-	-
gma-MIR159a-p5_2ss7TA19CA	GGATTAAGAAGTGGAGCTA	comp21899_c0	-	GO:0005576(extracellular region);GO:0003993(acid phosphatase activity);GO:0046872(metal ion binding)	-	KOG1378	PAP1
ata-MIR169h-p5_2ss14AG17TC	TGAATCCATGCTGGTACT	comp5472_c0	-	-	-	-	-
bdi-MIR7716-p5_2ss12TC19AT	TTTTTCTCCTCCTCCTGCT	comp20849_c0	-	GO:0005737(cytoplasm);GO:0005634(nucleus);GO:0000166(nucleotide binding);GO:0003723(RNA binding);GO:0006397(mRNA processing);GO:0051028(mRNA transport);GO:0006417(regulation of translation)	-	KOG0118	PAB1
ptc-MIR6426b-p5_2ss1TC20GC	CTTTTCTTCTTCTTCTTCTCC	comp21836_c0	transducin (beta)-like 1	GO:0005667(transcription factor complex);GO:0003682(chromatin binding);GO:0005515(protein binding);GO:0003714(transcription corepressor activity);GO:0044212(transcription regulatory region DNA binding);GO:0045444(fat cell differentiation);GO:0045892(negative regulation of transcription, DNA-dependent);GO:0045944(positive regulation of transcription from RNA polymerase II promoter);GO:0043161(prot…	ko04310(Wnt signaling pathway)	KOG0273	Tbl1x
ptc-MIR6426b-p5_1ss13GA	GAAGAAGAAGAAAAAGGAGA	comp16137_c0	-	-	-	-	-
ptc-MIR171i-p5_2ss1TC20GT	CCTTTTTCTTCTTCTTCTTT	comp21836_c0	transducin (beta)-like 1	GO:0005667(transcription factor complex);GO:0003682(chromatin binding);GO:0005515(protein binding);GO:0003714(transcription corepressor activity);GO:0044212(transcription regulatory region DNA binding);GO:0045444(fat cell differentiation);GO:0045892(negative regulation of transcription, DNA-dependent);GO:0045944(positive regulation of transcription from RNA polymerase II promoter);GO:0043161(prot…	ko04310(Wnt signaling pathway)	KOG0273	Tbl1x
bdi-MIR7716-p5_2ss12TC19AT	TTTTTCTCCTCCTCCTGCT	comp21836_c0	transducin (beta)-like 1	GO:0005667(transcription factor complex);GO:0003682(chromatin binding);GO:0005515(protein binding);GO:0003714(transcription corepressor activity);GO:0044212(transcription regulatory region DNA binding);GO:0045444(fat cell differentiation);GO:0045892(negative regulation of transcription, DNA-dependent);GO:0045944(positive regulation of transcription from RNA polymerase II promoter);GO:0043161(prot…	ko04310(Wnt signaling pathway)	KOG0273	Tbl1x
ptc-MIR6426b-p5_2ss13GA20AT	GAAGAAGAAGAAAAAGGAGT	comp20232_c0	-	-	-	-	-
ptc-MIR171i-p5_1ss3TC_1	CTCCTTTTTCTTCTTCTT	comp18775_c0	-	GO:0009507(chloroplast);GO:0005524(ATP binding);GO:0008026(ATP-dependent helicase activity);GO:0070180(LSU rRNA binding);GO:0080158(chloroplast ribulose bisphosphate carboxylase complex biogenesis)	-	KOG0331	RH39
ptc-MIR6426b-p5_2ss1TC20GC	CTTTTCTTCTTCTTCTTCTCC	comp23722_c0	sister chromatid cohesion protein PDS5	GO:0005654(nucleoplasm);GO:0005524(ATP binding);GO:0004693(cyclin-dependent protein kinase activity);GO:0006915(apoptosis);GO:0001824(blastocyst development);GO:0007088(regulation of mitosis)	-	KOG1525	Cdk11b
ptc-MIR171i-p5_1ss3TC_2	CTCCTTTTTCTTCTTCTTC	comp23499_c0	-	GO:0016020(membrane);GO:0005730(nucleolus);GO:0042254(ribosome biogenesis)	-	KOG2572	NOP5-2
ptc-MIR171i-p5_1ss3TC_2	CTCCTTTTTCTTCTTCTTC	comp22868_c0	-	GO:0003779(actin binding);GO:0004721(phosphoprotein phosphatase activity);GO:0030036(actin cytoskeleton organization)	-	-	FH20
ptc-MIR171i-p5_1ss8TC_1	TTCTTCTCCTTTTTCTTCTTCT	comp21654_c0	-	GO:0000139(Golgi membrane);GO:0016021(integral to membrane);GO:0008378(galactosyltransferase activity);GO:0006486(protein glycosylation)	-	KOG2288	B3GALT2
ppe-MIR169i-p3_2ss1TC17GT	CTTCTCTTCTTTCTTTTTT	comp19182_c0	-	GO:0005634(nucleus);GO:0005840(ribosome);GO:0003735(structural constituent of ribosome);GO:0032968(positive regulation of transcription elongation from RNA polymerase II promoter);GO:0006351(transcription, DNA-dependent);GO:0006412(translation)	-	KOG1999	At4g08350
ptc-MIR6426b-p3_1ss13GA	GAAGAAGAAGAAAAAGGAGAA	comp20232_c0	-	-	-	-	-
ptc-MIR171i-p5_1ss4TC_1	TCTCCTTTTTCTTCTTCTTCT	comp20248_c0	-	-	-	-	-
ptc-MIR171i-p5_1ss3TC_2	CTCCTTTTTCTTCTTCTTC	comp20959_c0	cinnamoyl-CoA reductase	-	ko00940(Phenylpropanoid biosynthesis)	KOG1502	CCR1
ptc-MIR6426b-p3_2ss16GA18AG	GAAGAAGAAGAAGAAAAGGGA	comp20232_c0	-	-	-	-	-
ath-MIR5655-p5_2ss1CG17TA	GAAGAAAAAGGAGAAGAA	comp20232_c0	-	-	-	-	-
stu-miR172a-3p	AGAATCTTGATGATGCTGCAT	comp19285_c0	AP2-like factor, euAP2 lineage	GO:0005634(nucleus);GO:0003677(DNA binding);GO:0003700(sequence-specific DNA binding transcription factor activity);GO:0009873(ethylene mediated signaling pathway);GO:0010228(vegetative to reproductive phase transition of meristem)	-	-	RAP2-7
stu-miR172d-3p_1ss21GT	GGAATCTTGATGATGCTGCAT	comp19285_c0	AP2-like factor, euAP2 lineage	GO:0005634(nucleus);GO:0003677(DNA binding);GO:0003700(sequence-specific DNA binding transcription factor activity);GO:0009873(ethylene mediated signaling pathway);GO:0010228(vegetative to reproductive phase transition of meristem)	-	-	RAP2-7
stu-miR172a-3p_R-1	AGAATCTTGATGATGCTGCA	comp19285_c0	AP2-like factor, euAP2 lineage	GO:0005634(nucleus);GO:0003677(DNA binding);GO:0003700(sequence-specific DNA binding transcription factor activity);GO:0009873(ethylene mediated signaling pathway);GO:0010228(vegetative to reproductive phase transition of meristem)	-	-	RAP2-7
tcc-miR172d	AGAATCCTGATGATGCTGCAT	comp19285_c0	AP2-like factor, euAP2 lineage	GO:0005634(nucleus);GO:0003677(DNA binding);GO:0003700(sequence-specific DNA binding transcription factor activity);GO:0009873(ethylene mediated signaling pathway);GO:0010228(vegetative to reproductive phase transition of meristem)	-	-	RAP2-7
stu-miR172a-3p_R+1	AGAATCTTGATGATGCTGCATT	comp19285_c0	AP2-like factor, euAP2 lineage	GO:0005634(nucleus);GO:0003677(DNA binding);GO:0003700(sequence-specific DNA binding transcription factor activity);GO:0009873(ethylene mediated signaling pathway);GO:0010228(vegetative to reproductive phase transition of meristem)	-	-	RAP2-7
PC-3p-148028_158	CCTACTGAAGCACAAAGAGTCAAC	comp24100_c0	pectinesterase	GO:0005618(cell wall);GO:0005576(extracellular region);GO:0045330(aspartyl esterase activity);GO:0004857(enzyme inhibitor activity);GO:0030599(pectinesterase activity);GO:0042545(cell wall modification);GO:0007047(cellular cell wall organization)	ko00040(Pentose and glucuronate interconversions);ko00500(Starch and sucrose metabolism)	-	PMEU1
bdi-MIR7716-p5_2ss12TC19AT	TTTTTCTCCTCCTCCTGCT	comp22036_c0	-	GO:0008287(protein serine/threonine phosphatase complex);GO:0046872(metal ion binding);GO:0004722(protein serine/threonine phosphatase activity);GO:0006470(protein dephosphorylation)	-	KOG0951	F42G9.1
ptc-MIR6426b-p3_1ss14GA_1	AGAAGAAGAAGAAAAAGGAG	comp4887_c0	-	GO:0005634(nucleus);GO:0003677(DNA binding)	-	-	HMGB14
ptc-MIR171i-p3_2ss3TC22GT	CTCCTTTTTCTTCTTCTTCTTT	comp20292_c2	translation initiation factor IF-2 unclassified subunit	GO:0005634(nucleus);GO:0005524(ATP binding);GO:0003677(DNA binding);GO:0003910(DNA ligase (ATP) activity);GO:0046872(metal ion binding);GO:0007049(cell cycle);GO:0051301(cell division);GO:0051103(DNA ligation involved in DNA repair);GO:0006310(DNA recombination);GO:0006260(DNA replication)	-	KOG2266	lig1
stu-miR396-5p_L-3	CACAGCTTTCTTGAACTT	comp9645_c0	-	GO:0005737(cytoplasm);GO:0071796(K6-linked polyubiquitin binding);GO:0032435(negative regulation of proteasomal ubiquitin-dependent protein catabolic process);GO:0031397(negative regulation of protein ubiquitination)	-	KOG2699	UBXN1
ptc-MIR6426b-p3_1ss11GA	AGAAGAAGAAAAAGGAGAA	comp15590_c0	-	-	-	-	-
ptc-MIR6426b-p5_1ss11GA	AGAAGAAGAAAAAGGAGA	comp15590_c0	-	-	-	-	-
ptc-MIR171i-p5_1ss4TC_1	TCTCCTTTTTCTTCTTCTTCT	comp23090_c0	-	GO:0031969(chloroplast membrane);GO:0019899(enzyme binding);GO:0046906(tetrapyrrole binding);GO:0015995(chlorophyll biosynthetic process);GO:0010019(chloroplast-nucleus signaling pathway);GO:0043085(positive regulation of catalytic activity)	-	-	GUN4
zma-MIR2275b-p5_2ss3CT17AT	AATTGAACCATCATCTTT	comp23156_c0	-	GO:0005536(glucose binding);GO:0005537(mannose binding);GO:0000771(agglutination involved in conjugation)	-	-	-
ptc-MIR171i-p5_1ss3TC_1	CTCCTTTTTCTTCTTCTT	comp6874_c0	-	GO:0005524(ATP binding);GO:0004674(protein serine/threonine kinase activity)	-	KOG1603	kinX
ath-MIR167c-p3_2ss14TC17AT	CTCTTAGGTTTCACATTT	comp17745_c0	histone H1/5	GO:0000786(nucleosome);GO:0005634(nucleus);GO:0003677(DNA binding);GO:0006334(nucleosome assembly)	-	-	-
ptc-MIR171i-p5_2ss1TC20GT	CCTTTTTCTTCTTCTTCTTT	comp12636_c0	-	-	-	KOG4210	-
ptc-MIR171i-p3_1ss4TC	TCTCCTTTTTCTTCTTCTTC	comp12636_c0	-	-	-	KOG4210	-
ptc-MIR171i-p3_1ss6TC	CTTCTCCTTTTTCTTCTTCTTC	comp20292_c2	translation initiation factor IF-2 unclassified subunit	GO:0005634(nucleus);GO:0005524(ATP binding);GO:0003677(DNA binding);GO:0003910(DNA ligase (ATP) activity);GO:0046872(metal ion binding);GO:0007049(cell cycle);GO:0051301(cell division);GO:0051103(DNA ligation involved in DNA repair);GO:0006310(DNA recombination);GO:0006260(DNA replication)	-	KOG2266	lig1
stu-miR399i-3p_1ss1TC	CGCCAAAGGAGAGTTGCCCTA	comp24382_c0	ubiquitin-conjugating enzyme E2 O	GO:0005524(ATP binding);GO:0004842(ubiquitin-protein ligase activity);GO:0016036(cellular response to phosphate starvation);GO:0055062(phosphate ion homeostasis);GO:0006817(phosphate transport)	ko04120(Ubiquitin mediated proteolysis)	KOG0895	UBC24
ptc-MIR171i-p5_1ss6TC_2	CTTCTCCTTTTTCTTCTTCTTCTT	comp20292_c2	translation initiation factor IF-2 unclassified subunit	GO:0005634(nucleus);GO:0005524(ATP binding);GO:0003677(DNA binding);GO:0003910(DNA ligase (ATP) activity);GO:0046872(metal ion binding);GO:0007049(cell cycle);GO:0051301(cell division);GO:0051103(DNA ligation involved in DNA repair);GO:0006310(DNA recombination);GO:0006260(DNA replication)	-	KOG2266	lig1
stu-MIR396-p5_2ss18AT19CT	TTCCACAGCTTTCTTGATTT	comp18063_c1	-	GO:0009507(chloroplast);GO:0005886(plasma membrane);GO:0009506(plasmodesma);GO:0005774(vacuolar membrane);GO:0043424(protein histidine kinase binding)	-	KOG2620	HIR2
stu-miR396-5p_L-3	CACAGCTTTCTTGAACTT	comp23325_c0	-	GO:0048046(apoplast);GO:0009507(chloroplast);GO:0009506(plasmodesma);GO:0005773(vacuole);GO:0004197(cysteine-type endopeptidase activity);GO:0005515(protein binding);GO:0006508(proteolysis)	-	KOG1543	RD21A
ptc-MIR171i-p5_1ss3TC_1	CTCCTTTTTCTTCTTCTT	comp14283_c1	-	-	-	-	-
ptc-MIR171i-p5_1ss3TC_2	CTCCTTTTTCTTCTTCTTC	comp21555_c0	structure-specific recognition protein 1	GO:0005694(chromosome);GO:0005634(nucleus);GO:0003677(DNA binding);GO:0006281(DNA repair);GO:0006260(DNA replication);GO:0006355(regulation of transcription, DNA-dependent);GO:0006351(transcription, DNA-dependent)	-	KOG0526	SSRP1
ptc-MIR171i-p3_1ss8TC	TTCTTCTCCTTTTTCTTCTTC	comp13115_c0	AP-3 complex subunit delta-1	GO:0000139(Golgi membrane);GO:0030117(membrane coat);GO:0005515(protein binding);GO:0008565(protein transporter activity);GO:0007032(endosome organization);GO:0006886(intracellular protein transport);GO:0080171(lytic vacuole organization);GO:0016192(vesicle-mediated transport)	ko04142(Lysosome)	KOG1059	DELTA-ADR
mdm-MIR167f-p5_2ss9GA17GA	GAAAGAAGAAGAAGAAAAA	comp23033_c2	-	-	-	KOG1187	-
ptc-MIR171i-p3_2ss3TC22GT	CTCCTTTTTCTTCTTCTTCTTT	comp5524_c0	translation initiation factor IF-2 unclassified subunit	GO:0005737(cytoplasm);GO:0005525(GTP binding);GO:0003924(GTPase activity);GO:0003743(translation initiation factor activity)	-	KOG1144	Eif5b
ptc-MIR171i-p5_1ss3TC_1	CTCCTTTTTCTTCTTCTT	comp21555_c0	structure-specific recognition protein 1	GO:0005694(chromosome);GO:0005634(nucleus);GO:0003677(DNA binding);GO:0006281(DNA repair);GO:0006260(DNA replication);GO:0006355(regulation of transcription, DNA-dependent);GO:0006351(transcription, DNA-dependent)	-	KOG0526	SSRP1
ptc-MIR171i-p5_2ss1TC20GT	CCTTTTTCTTCTTCTTCTTT	comp14692_c0	cellular nucleic acid-binding protein	GO:0005783(endoplasmic reticulum);GO:0003677(DNA binding);GO:0008270(zinc ion binding);GO:0006351(transcription, DNA-dependent)	-	KOG4400	CNBP
cme-MIR169g-p3_2ss4TA17TG	CAAATCCATTCTTGGCGA	comp17855_c0	translation initiation factor eIF-5A	GO:0043022(ribosome binding);GO:0003746(translation elongation factor activity);GO:0003743(translation initiation factor activity);GO:0008612(peptidyl-lysine modification to hypusine);GO:0045901(positive regulation of translational elongation);GO:0045905(positive regulation of translational termination);GO:0006452(translational frameshifting)	-	KOG3271	EIF-5A2
ssl-MIR171a-p5_1ss5AG	AGATGTTGGTGCGGTTCAATT	comp22967_c0	-	GO:0016021(integral to membrane);GO:0005886(plasma membrane);GO:0005524(ATP binding);GO:0004674(protein serine/threonine kinase activity);GO:0005199(structural constituent of cell wall)	-	-	PERK8
ptc-MIR171i-p5_1ss3TC_1	CTCCTTTTTCTTCTTCTT	comp5524_c0	translation initiation factor IF-2 unclassified subunit	GO:0005737(cytoplasm);GO:0005525(GTP binding);GO:0003924(GTPase activity);GO:0003743(translation initiation factor activity)	-	KOG1144	Eif5b
ptc-MIR171i-p5_1ss4TC_2	TCTCCTTTTTCTTCTTCTTCTT	comp21045_c0	-	-	-	-	-
ptc-MIR171i-p5_1ss3TC_2	CTCCTTTTTCTTCTTCTTC	comp5524_c0	translation initiation factor IF-2 unclassified subunit	GO:0005737(cytoplasm);GO:0005525(GTP binding);GO:0003924(GTPase activity);GO:0003743(translation initiation factor activity)	-	KOG1144	Eif5b
ptc-MIR171i-p5_1ss6TC_1	CTTCTCCTTTTTCTTCTTCTT	comp15734_c0	-	GO:0005634(nucleus);GO:0005515(protein binding);GO:0006355(regulation of transcription, DNA-dependent);GO:0006351(transcription, DNA-dependent)	-	KOG1474	GTE9
gma-MIR169g-p3_1ss4CT	CTTTTTCTTCTTCTTCTTTCA	comp20292_c2	translation initiation factor IF-2 unclassified subunit	GO:0005634(nucleus);GO:0005524(ATP binding);GO:0003677(DNA binding);GO:0003910(DNA ligase (ATP) activity);GO:0046872(metal ion binding);GO:0007049(cell cycle);GO:0051301(cell division);GO:0051103(DNA ligation involved in DNA repair);GO:0006310(DNA recombination);GO:0006260(DNA replication)	-	KOG2266	lig1
ptc-MIR171i-p5_1ss6TC_1	CTTCTCCTTTTTCTTCTTCTT	comp20292_c2	translation initiation factor IF-2 unclassified subunit	GO:0005634(nucleus);GO:0005524(ATP binding);GO:0003677(DNA binding);GO:0003910(DNA ligase (ATP) activity);GO:0046872(metal ion binding);GO:0007049(cell cycle);GO:0051301(cell division);GO:0051103(DNA ligation involved in DNA repair);GO:0006310(DNA recombination);GO:0006260(DNA replication)	-	KOG2266	lig1
ptc-MIR171i-p5_1ss3TC_2	CTCCTTTTTCTTCTTCTTC	comp20292_c2	translation initiation factor IF-2 unclassified subunit	GO:0005634(nucleus);GO:0005524(ATP binding);GO:0003677(DNA binding);GO:0003910(DNA ligase (ATP) activity);GO:0046872(metal ion binding);GO:0007049(cell cycle);GO:0051301(cell division);GO:0051103(DNA ligation involved in DNA repair);GO:0006310(DNA recombination);GO:0006260(DNA replication)	-	KOG2266	lig1
ptc-MIR171i-p5_1ss3TC_1	CTCCTTTTTCTTCTTCTT	comp20292_c2	translation initiation factor IF-2 unclassified subunit	GO:0005634(nucleus);GO:0005524(ATP binding);GO:0003677(DNA binding);GO:0003910(DNA ligase (ATP) activity);GO:0046872(metal ion binding);GO:0007049(cell cycle);GO:0051301(cell division);GO:0051103(DNA ligation involved in DNA repair);GO:0006310(DNA recombination);GO:0006260(DNA replication)	-	KOG2266	lig1
ppe-MIR169i-p3_2ss1TC17GT	CTTCTCTTCTTTCTTTTTT	comp16406_c0	-	-	-	-	-
ptc-MIR171i-p5_2ss1TC20GT	CCTTTTTCTTCTTCTTCTTT	comp8227_c0	-	-	-	KOG4055	CDK11A
ptc-MIR171i-p3_1ss5TC	TTCTCCTTTTTCTTCTTCTTC	comp8227_c0	-	-	-	KOG4055	CDK11A
ptc-MIR171i-p3_1ss6TC	CTTCTCCTTTTTCTTCTTCTTC	comp23499_c0	-	GO:0016020(membrane);GO:0005730(nucleolus);GO:0042254(ribosome biogenesis)	-	KOG2572	NOP5-2
ptc-MIR6426b-p5_1ss10GA	GAAGAAGAAAAAGGAGAA	comp20816_c0	aquaporin PIP	GO:0016021(integral to membrane);GO:0005886(plasma membrane);GO:0005215(transporter activity);GO:0006950(response to stress);GO:0055085(transmembrane transport);GO:0006833(water transport)	-	KOG0223	-
stu-MIR408b-p3_2ss18GT19GA	TGCACTGCCTCTTCCCTTA	comp14206_c0	extracellular signal-regulated kinase 1/2	GO:0005634(nucleus);GO:0046983(protein dimerization activity);GO:0043565(sequence-specific DNA binding);GO:0003700(sequence-specific DNA binding transcription factor activity)	ko04010(MAPK signaling pathway);ko04012(ErbB signaling pathway);ko04013(MAPK signaling pathway - fly);ko04062(Chemokine signaling pathway);ko04114(Oocyte meiosis);ko04150(mTOR signaling pathway);ko04270(Vascular smooth muscle contraction);ko04320(Dorso-ventral axis formation);ko04350(TGF-beta signaling pathway);ko04360(Axon guidance);ko04370(VEGF signaling pathway);ko04510(Focal adhesion);ko04520…	-	GBF4
ptc-MIR171i-p3_1ss4TC	TCTCCTTTTTCTTCTTCTTC	comp20248_c0	-	-	-	-	-
ptc-MIR171i-p5_1ss3TC_1	CTCCTTTTTCTTCTTCTT	comp23570_c0	isovaleryl-CoA dehydrogenase	GO:0005739(mitochondrion);GO:0050660(flavin adenine dinucleotide binding);GO:0008470(isovaleryl-CoA dehydrogenase activity)	ko00280(Valine, leucine and isoleucine degradation)	KOG0141	IVD1
ptc-MIR171i-p5_1ss6TC_1	CTTCTCCTTTTTCTTCTTCTT	comp20366_c0	large subunit ribosomal protein LP2	GO:0005840(ribosome);GO:0003735(structural constituent of ribosome);GO:0006414(translational elongation)	ko03010(Ribosome)	KOG3449	RPP2A
ptc-MIR171i-p5_1ss3TC_2	CTCCTTTTTCTTCTTCTTC	comp23570_c0	isovaleryl-CoA dehydrogenase	GO:0005739(mitochondrion);GO:0050660(flavin adenine dinucleotide binding);GO:0008470(isovaleryl-CoA dehydrogenase activity)	ko00280(Valine, leucine and isoleucine degradation)	KOG0141	IVD1
ptc-MIR171i-p5_1ss4TC_2	TCTCCTTTTTCTTCTTCTTCTT	comp20248_c0	-	-	-	-	-
ptc-MIR6426b-p5_2ss13GA20AT	GAAGAAGAAGAAAAAGGAGT	comp12690_c0	-	-	-	-	-
ptc-MIR171i-p5_1ss4TC_1	TCTCCTTTTTCTTCTTCTTCT	comp20248_c0	-	-	-	-	-
ptc-MIR6426b-p5_2ss13GA19GA	GAAGAAGAAGAAAAAGGAA	comp12690_c0	-	-	-	-	-
ptc-MIR171i-p5_1ss3TC_1	CTCCTTTTTCTTCTTCTT	comp14859_c0	-	GO:0005634(nucleus);GO:0030529(ribonucleoprotein complex);GO:0000166(nucleotide binding);GO:0003723(RNA binding);GO:0008270(zinc ion binding)	-	-	ZRSR1
PC-5p-98964_234	TCCATCTCCAGAAAGCTTCATC	comp18796_c0	-	-	-	KOG3054	At4g27120
ptc-MIR6426b-p5_2ss10GA19TA	GAAGAAGAAAAAGGAGAAA	comp20816_c0	aquaporin PIP	GO:0016021(integral to membrane);GO:0005886(plasma membrane);GO:0005215(transporter activity);GO:0006950(response to stress);GO:0055085(transmembrane transport);GO:0006833(water transport)	-	KOG0223	-
vvi-MIR169q-p5_2ss8CG18AC	GCATTTGGAGTAAGTCTCT	comp24304_c0	-	GO:0009507(chloroplast);GO:0005488(binding)	-	KOG4197	At5g46580
ptc-MIR6426b-p5_2ss1TC20GC	CTTTTCTTCTTCTTCTTCTCC	comp12636_c0	-	-	-	KOG4210	-
ptc-MIR6426b-p5_1ss11GA	AGAAGAAGAAAAAGGAGA	comp16447_c0	-	-	-	-	-
ath-MIR5021-p3_1ss20AG	AGAAGAAGAAGAAGAAAAGGG	comp16447_c0	-	-	-	-	-
mdm-MIR167f-p5_2ss9GA17GA	GAAAGAAGAAGAAGAAAAA	comp16447_c0	-	-	-	-	-
gma-MIR169g-p5_2ss4CT22CA	CTTTTTCTTCTTCTTCTTTCAA	comp23499_c0	-	GO:0016020(membrane);GO:0005730(nucleolus);GO:0042254(ribosome biogenesis)	-	KOG2572	NOP5-2
gma-MIR169g-p3_1ss4CT	CTTTTTCTTCTTCTTCTTTCA	comp23499_c0	-	GO:0016020(membrane);GO:0005730(nucleolus);GO:0042254(ribosome biogenesis)	-	KOG2572	NOP5-2
ppe-MIR169i-p3_2ss1TC17GT	CTTCTCTTCTTTCTTTTTT	comp22538_c0	preprotein translocase subunit YidC	GO:0009535(chloroplast thylakoid membrane);GO:0016021(integral to membrane);GO:0051205(protein insertion into membrane)	ko03060(Protein export);ko03070(Bacterial secretion system)	KOG1239	PPF-1
ptc-MIR6426b-p5_2ss1TC20GC	CTTTTCTTCTTCTTCTTCTCC	comp23090_c0	-	GO:0031969(chloroplast membrane);GO:0019899(enzyme binding);GO:0046906(tetrapyrrole binding);GO:0015995(chlorophyll biosynthetic process);GO:0010019(chloroplast-nucleus signaling pathway);GO:0043085(positive regulation of catalytic activity)	-	-	GUN4
stu-miR172d-5p_1ss2GC	GCAGCATCATCAAGATTCACA	comp21290_c0	ferritin heavy chain	GO:0009507(chloroplast);GO:0008199(ferric iron binding);GO:0004322(ferroxidase activity);GO:0006879(cellular iron ion homeostasis);GO:0006826(iron ion transport)	ko00860(Porphyrin and chlorophyll metabolism)	KOG2332	FER2
ptc-MIR6426b-p3_2ss16GA18AG	GAAGAAGAAGAAGAAAAGGGA	comp12141_c0	-	-	-	-	-
ppe-MIR169i-p3_2ss1TC17GT	CTTCTCTTCTTTCTTTTTT	comp17693_c0	kinesin family member 4/7/21/27	GO:0005694(chromosome);GO:0005737(cytoplasm);GO:0005874(microtubule);GO:0005634(nucleus);GO:0005524(ATP binding);GO:0003677(DNA binding);GO:0003777(microtubule motor activity);GO:0007018(microtubule-based movement)	-	KOG0244	kif4
ptc-MIR6426b-p3_2ss16GA18AG	GAAGAAGAAGAAGAAAAGGGA	comp23338_c0	light-harvesting complex II chlorophyll a/b binding protein 1	GO:0009535(chloroplast thylakoid membrane);GO:0016021(integral to membrane);GO:0009522(photosystem I);GO:0009523(photosystem II);GO:0016168(chlorophyll binding);GO:0046872(metal ion binding);GO:0009765(photosynthesis, light harvesting);GO:0018298(protein-chromophore linkage)	ko00196(Photosynthesis - antenna proteins)	-	CAB40
PC-5p-205357_114	TTTTATAATCAACCCATGCAG	comp19781_c0	-	-	-	-	-
ssp-MIR1432-p5_2ss16GT18TA	TGTCCGTCTGAAGTGTGA	comp22509_c0	ATP-dependent RNA helicase	GO:0005524(ATP binding);GO:0008026(ATP-dependent helicase activity);GO:0003723(RNA binding)	ko04622(RIG-I-like receptor signaling pathway)	KOG0331	RH46
PC-5p-848_9106	CGAATGAGCTCTCTCCCTCTT	comp23417_c0	large subunit ribosomal protein L5e	GO:0005840(ribosome);GO:0008097(5S rRNA binding);GO:0003735(structural constituent of ribosome);GO:0006412(translation)	ko03010(Ribosome)	KOG0875	RPL5
ptc-MIR171i-p5_2ss1TC20GT	CCTTTTTCTTCTTCTTCTTT	comp23332_c0	H/ACA ribonucleoprotein complex subunit 4	GO:0005730(nucleolus);GO:0030532(small nuclear ribonucleoprotein complex);GO:0005732(small nucleolar ribonucleoprotein complex);GO:0006364(rRNA processing)	-	KOG2573	nop56
ata-MIR169j-p5_2ss1CA18TC	AGATAGCCAAGGATGATC	comp22331_c0	-	GO:0009535(chloroplast thylakoid membrane);GO:0016021(integral to membrane);GO:0009773(photosynthetic electron transport in photosystem I);GO:0006810(transport)	-	-	PGRL1A
ptc-MIR171i-p3_1ss4TC	TCTCCTTTTTCTTCTTCTTC	comp22830_c0	histidyl-tRNA synthetase	GO:0005737(cytoplasm);GO:0016841(ammonia-lyase activity);GO:0005524(ATP binding);GO:0004821(histidine-tRNA ligase activity);GO:0006427(histidyl-tRNA aminoacylation)	ko00970(Aminoacyl-tRNA biosynthesis)	KOG1936	Os05g0150900
nta-miR397_L+2R-4_1ss18GT	TCATTGAGTGCAGCGTTT	comp16843_c0	plant G-box-binding factor	GO:0005634(nucleus);GO:0046983(protein dimerization activity);GO:0043565(sequence-specific DNA binding);GO:0003700(sequence-specific DNA binding transcription factor activity)	-	-	TAF1
stu-miR172d-5p_1ss2GC	GCAGCATCATCAAGATTCACA	comp18682_c0	-	GO:0005737(cytoplasm);GO:0005856(cytoskeleton);GO:0003779(actin binding);GO:0005509(calcium ion binding);GO:0007623(circadian rhythm)	-	KOG0046	FIM1
aly-MIR169k-p3_3ss2TC19GT20AC	TCCTTCTTTCTCATCTCATC	comp24025_c0	-	GO:0009507(chloroplast);GO:0005488(binding)	-	KOG4197	At1g02150
stu-miR167a-5p_R+1	TGAAGCTGCCAGCATGATCTAA	comp24014_c0	-	GO:0000139(Golgi membrane);GO:0016021(integral to membrane)	-	-	At1g04910
ptc-MIR171i-p5_1ss4TC_2	TCTCCTTTTTCTTCTTCTTCTT	comp15355_c0	-	-	-	-	-
ptc-MIR171i-p5_2ss1TC20GT	CCTTTTTCTTCTTCTTCTTT	comp20674_c0	-	-	-	-	-
ata-MIR169h-p5_2ss14AG17TC	TGAATCCATGCTGGTACT	comp17846_c0	chromodomain-helicase-DNA-binding protein 4	GO:0005634(nucleus);GO:0005524(ATP binding);GO:0003677(DNA binding);GO:0004386(helicase activity);GO:0008270(zinc ion binding);GO:0008283(cell proliferation);GO:0009736(cytokinin mediated signaling pathway);GO:0009788(negative regulation of abscisic acid mediated signaling pathway);GO:0045892(negative regulation of transcription, DNA-dependent);GO:2000023(regulation of lateral root development);G…	-	KOG0383	PKL
ptc-MIR6426b-p5_2ss1TC20GC	CTTTTCTTCTTCTTCTTCTCC	comp12040_c0	-	GO:0010209(vacuolar sorting signal binding);GO:0007059(chromosome segregation);GO:0009944(polarity specification of adaxial/abaxial axis);GO:0051726(regulation of cell cycle);GO:0042127(regulation of cell proliferation)	-	KOG3381	At1g68310
ppe-MIR169i-p3_2ss1TC17GT	CTTCTCTTCTTTCTTTTTT	comp7625_c0	-	-	-	-	-
ptc-MIR171i-p5_1ss3TC_2	CTCCTTTTTCTTCTTCTTC	comp9170_c0	-	-	-	-	-
ptc-MIR6426b-p5_1ss13GA	GAAGAAGAAGAAAAAGGAGA	comp12397_c0	asparagine synthase (glutamine-hydrolysing)	GO:0004066(asparagine synthase (glutamine-hydrolyzing) activity);GO:0005524(ATP binding);GO:0006529(asparagine biosynthetic process);GO:0006541(glutamine metabolic process)	ko00250(Alanine, aspartate and glutamate metabolism);ko00910(Nitrogen metabolism)	KOG0571	AND1
ptc-MIR171i-p5_1ss3TC_1	CTCCTTTTTCTTCTTCTT	comp15906_c0	-	-	-	KOG1471	-
ptc-MIR171i-p3_1ss8TC	TTCTTCTCCTTTTTCTTCTTC	comp16868_c0	-	GO:0005730(nucleolus)	-	KOG3031	Os01g0513800
ath-MIR5655-p5_2ss2CG18TA	AGAAGAAAAAGGAGAAGAA	comp23181_c0	-	GO:0008076(voltage-gated potassium channel complex);GO:0005249(voltage-gated potassium channel activity)	-	KOG2714	At2g24240
ptc-MIR171i-p3_1ss5TC	TTCTCCTTTTTCTTCTTCTTC	comp23704_c0	-	-	-	KOG0051	-
ptc-MIR171i-p3_2ss3TC22GT	CTCCTTTTTCTTCTTCTTCTTT	comp14046_c0	-	-	-	KOG2654	-
ptc-MIR6426b-p5_1ss10GA	GAAGAAGAAAAAGGAGAA	comp24005_c0	-	-	-	-	-
ptc-MIR171i-p5_1ss3TC_1	CTCCTTTTTCTTCTTCTT	comp31795_c0	-	GO:0005840(ribosome);GO:0000166(nucleotide binding);GO:0019843(rRNA binding);GO:0003735(structural constituent of ribosome);GO:0006412(translation)	-	KOG4089	rplW
ptc-MIR171i-p5_1ss3TC_1	CTCCTTTTTCTTCTTCTT	comp58046_c0	-	-	-	-	-
ptc-MIR6426b-p5_2ss1TC20GC	CTTTTCTTCTTCTTCTTCTCC	comp8494_c0	-	-	-	-	-
rco-miR159_R-1	TTTGGATTGAAGGGAGCTCT	comp23095_c0	glutathione S-transferase	GO:0004364(glutathione transferase activity);GO:0009734(auxin mediated signaling pathway)	ko00480(Glutathione metabolism);ko00980(Metabolism of xenobiotics by cytochrome P450);ko00982(Drug metabolism - cytochrome P450)	KOG0406	-
ptc-MIR171i-p5_1ss8TC_1	TTCTTCTCCTTTTTCTTCTTCT	comp21597_c0	-	GO:0005783(endoplasmic reticulum);GO:0016021(integral to membrane);GO:0005635(nuclear envelope);GO:0005515(protein binding);GO:0006916(anti-apoptosis);GO:0006915(apoptosis);GO:0006983(ER overload response);GO:0009414(response to water deprivation);GO:0000038(very long-chain fatty acid metabolic process)	-	KOG1629	BI-1
ptc-MIR171i-p5_1ss6TC_1	CTTCTCCTTTTTCTTCTTCTT	comp14046_c0	-	-	-	KOG2654	-
ptc-MIR171i-p5_1ss4TC_2	TCTCCTTTTTCTTCTTCTTCTT	comp16423_c0	-	-	-	-	-
bdi-MIR7716-p5_2ss12TC19AT	TTTTTCTCCTCCTCCTGCT	comp22271_c0	-	GO:0005634(nucleus);GO:0043565(sequence-specific DNA binding);GO:0003700(sequence-specific DNA binding transcription factor activity)	-	-	WRKY65
ptc-MIR171i-p5_1ss6TC_1	CTTCTCCTTTTTCTTCTTCTT	comp20060_c0	sterile alpha motif and leucine zipper containing kinase AZK	GO:0005524(ATP binding);GO:0004674(protein serine/threonine kinase activity);GO:0010119(regulation of stomatal movement)	ko04010(MAPK signaling pathway);ko04530(Tight junction)	KOG0192	HT1
ptc-MIR171i-p3_1ss8TC	TTCTTCTCCTTTTTCTTCTTC	comp21597_c0	-	GO:0005783(endoplasmic reticulum);GO:0016021(integral to membrane);GO:0005635(nuclear envelope);GO:0005515(protein binding);GO:0006916(anti-apoptosis);GO:0006915(apoptosis);GO:0006983(ER overload response);GO:0009414(response to water deprivation);GO:0000038(very long-chain fatty acid metabolic process)	-	KOG1629	BI-1
ptc-MIR6426b-p5_1ss13GA	GAAGAAGAAGAAAAAGGAGA	comp13075_c0	-	-	-	-	-
csi-MIR3954-p3_2ss13CA19AG_2	TTGTTCAGGAAAAGATTGGTGA	comp22913_c0	glutamate dehydrogenase (NAD(P)+)	GO:0005488(binding);GO:0004353(glutamate dehydrogenase [NAD(P)+] activity);GO:0006520(cellular amino acid metabolic process)	ko00250(Alanine, aspartate and glutamate metabolism);ko00330(Arginine and proline metabolism);ko00471(D-Glutamine and D-glutamate metabolism);ko00910(Nitrogen metabolism);ko04964(Proximal tubule bicarbonate reclamation)	KOG2250	GDHB
ptc-MIR171i-p3_1ss5TC	TTCTCCTTTTTCTTCTTCTTC	comp23461_c0	DNA-directed RNA polymerase I subunit A1	GO:0000139(Golgi membrane);GO:0016021(integral to membrane);GO:0008168(methyltransferase activity)	ko00230(Purine metabolism);ko00240(Pyrimidine metabolism);ko03020(RNA polymerase)	-	At5g64030
ptc-MIR171i-p5_1ss8TC_1	TTCTTCTCCTTTTTCTTCTTCT	comp19746_c0	orotidine-5'-phosphate decarboxylase	GO:0004588(orotate phosphoribosyltransferase activity);GO:0004590(orotidine-5'-phosphate decarboxylase activity);GO:0006207('de novo' pyrimidine base biosynthetic process);GO:0044205('de novo' UMP biosynthetic process)	ko00240(Pyrimidine metabolism)	KOG1377	PYR5-6
ptc-MIR6426b-p5_1ss10GA	GAAGAAGAAAAAGGAGAA	comp13075_c0	-	-	-	-	-
ath-MIR5645e-p5_2ss17TG18GT	AAACGACGTCGTTTTGGTT	comp21232_c0	-	GO:0005634(nucleus);GO:0003677(DNA binding);GO:0009788(negative regulation of abscisic acid mediated signaling pathway);GO:0006355(regulation of transcription, DNA-dependent);GO:0009611(response to wounding);GO:0006351(transcription, DNA-dependent)	-	-	NAC002
gra-MIR8650-p5_2ss14CG18TA	AAATGCAATCTGAGCCTA	comp18396_c0	calmodulin	-	ko04020(Calcium signaling pathway);ko04070(Phosphatidylinositol signaling system);ko04114(Oocyte meiosis);ko04270(Vascular smooth muscle contraction);ko04626(Plant-pathogen interaction);ko04720(Long-term potentiation);ko04722(Neurotrophin signaling pathway);ko04740(Olfactory transduction);ko04744(Phototransduction);ko04745(Phototransduction - fly);ko04910(Insulin signaling pathway);ko04912(GnRH s…	-	-
ptc-MIR171i-p3_1ss4TC	TCTCCTTTTTCTTCTTCTTC	comp13607_c0	-	GO:0009706(chloroplast inner membrane);GO:0016021(integral to membrane);GO:0000023(maltose metabolic process)	-	-	Os04g0602400
ssp-MIR1432-p5_2ss16GT18TA	TGTCCGTCTGAAGTGTGA	comp12428_c0	serine/threonine kinase 25	GO:0005524(ATP binding);GO:0004674(protein serine/threonine kinase activity)	-	KOG0201	Stk24
ptc-MIR171i-p5_1ss8TC_2	TTCTTCTCCTTTTTCTTCTTCTTC	comp21836_c0	transducin (beta)-like 1	GO:0005667(transcription factor complex);GO:0003682(chromatin binding);GO:0005515(protein binding);GO:0003714(transcription corepressor activity);GO:0044212(transcription regulatory region DNA binding);GO:0045444(fat cell differentiation);GO:0045892(negative regulation of transcription, DNA-dependent);GO:0045944(positive regulation of transcription from RNA polymerase II promoter);GO:0043161(prot…	ko04310(Wnt signaling pathway)	KOG0273	Tbl1x
ptc-MIR171i-p5_2ss1TC20GT	CCTTTTTCTTCTTCTTCTTT	comp21007_c0	-	GO:0000151(ubiquitin ligase complex);GO:0005488(binding);GO:0004842(ubiquitin-protein ligase activity)	-	KOG0167	PUB4
ptc-MIR171i-p5_1ss4TC_2	TCTCCTTTTTCTTCTTCTTCTT	comp14625_c0	-	-	-	-	-
ptc-MIR6476a-p3_2ss18GA19AT	CAGTGGAGATGAAACATAT	comp21401_c0	-	-	-	-	-
ptc-MIR6426b-p5_2ss15GA24TG	AAGAAGAAGAAGAAAAAGGAGAAG	comp17844_c0	-	-	-	-	-
ptc-MIR6426b-p5_2ss1TC20GC	CTTTTCTTCTTCTTCTTCTCC	comp22358_c0	-	GO:0016021(integral to membrane)	-	-	At3g02645
ath-MIR844-p5_2ss13TG17AG	GAAGAGAAGGAAGGGTGA	comp20773_c0	-	GO:0009570(chloroplast stroma);GO:0005759(mitochondrial matrix);GO:0004222(metalloendopeptidase activity);GO:0008270(zinc ion binding);GO:0016485(protein processing);GO:0006508(proteolysis)	-	KOG2019	PREP2
ppe-MIR169i-p3_2ss1TC17GT	CTTCTCTTCTTTCTTTTTT	comp14046_c0	-	-	-	KOG2654	-
gma-MIR169g-p3_1ss4CT	CTTTTTCTTCTTCTTCTTTCA	comp20014_c0	peptidylprolyl isomerase	-	-	-	At5g16730
stu-miR172d-5p_1ss2GC	GCAGCATCATCAAGATTCACA	comp18081_c0	-	-	-	-	-
ptc-MIR171i-p3_1ss4TC	TCTCCTTTTTCTTCTTCTTC	comp19763_c0	-	GO:0005524(ATP binding);GO:0004674(protein serine/threonine kinase activity);GO:0007165(signal transduction)	-	KOG0583	CIPK18
ptc-MIR171i-p5_1ss3TC_2	CTCCTTTTTCTTCTTCTTC	comp58046_c0	-	-	-	-	-
sly-MIR9479-p5_2ss9AT18TA	TGTGAGTTTGGCACGTGACA	comp24368_c0	-	GO:0019028(viral capsid);GO:0005524(ATP binding);GO:0008026(ATP-dependent helicase activity);GO:0004197(cysteine-type endopeptidase activity);GO:0003723(RNA binding);GO:0003968(RNA-directed RNA polymerase activity);GO:0005198(structural molecule activity);GO:0006508(proteolysis);GO:0018144(RNA-protein covalent cross-linking);GO:0006351(transcription, DNA-dependent);GO:0019079(viral genome replica…	-	-	-
bdi-MIR7716-p5_2ss12TC19AT	TTTTTCTCCTCCTCCTGCT	comp23632_c0	nucleoprotein TPR	GO:0009507(chloroplast);GO:0005829(cytosol);GO:0031965(nuclear membrane);GO:0005643(nuclear pore);GO:0005730(nucleolus);GO:0009506(plasmodesma);GO:0005515(protein binding);GO:0009910(negative regulation of flower development);GO:0033234(negative regulation of protein sumoylation);GO:0016973(poly(A)+ mRNA export from nucleus);GO:0006606(protein import into nucleus);GO:0048443(stamen development);G…	ko04011(MAPK signaling pathway - yeast);ko05200(Pathways in cancer);ko05216(Thyroid cancer)	KOG4674	NUA
nta-miR477a_1ss21GA	ACTCTCCCTCAAGGGCTTCTA	comp13852_c0	-	-	-	KOG1176	AAE1
hbr-MIR166a-p3_2ss6AG17GA	TAGCTGGTTCTCCTCGAA	comp3377_c1	putative ABC transport system ATP-binding protein	GO:0031969(chloroplast membrane);GO:0016021(integral to membrane);GO:0005524(ATP binding);GO:0042626(ATPase activity, coupled to transmembrane movement of substances)	-	KOG0058	ABCB29
bdi-MIR5067-p5_2ss6AT17GC	GATTTTGTGCAACTTTCT	comp23339_c0	trehalose-phosphatase	GO:0005829(cytosol);GO:0003825(alpha,alpha-trehalose-phosphate synthase (UDP-forming) activity);GO:0005992(trehalose biosynthetic process)	ko00500(Starch and sucrose metabolism)	KOG1050	TPS7
ptc-MIR6426b-p3_2ss12GA21TG	AAGAAGAAGAAAAAGGAGAAG	comp114795_c0	acylphosphatase	GO:0003998(acylphosphatase activity)	ko00620(Pyruvate metabolism);ko00632(Benzoate degradation via CoA ligation)	KOG3360	acyP
ptc-MIR171i-p5_1ss6TC_1	CTTCTCCTTTTTCTTCTTCTT	comp9762_c1	-	GO:0005622(intracellular);GO:0003677(DNA binding);GO:0008270(zinc ion binding)	-	KOG2185	At2g24830
ptc-MIR6426b-p5_1ss11GA	AGAAGAAGAAAAAGGAGA	comp21479_c0	-	-	-	-	-
ptc-MIR171i-p5_1ss3TC_1	CTCCTTTTTCTTCTTCTT	comp20105_c0	-	-	-	-	-
ptc-MIR171i-p3_1ss8TC	TTCTTCTCCTTTTTCTTCTTC	comp19746_c0	orotidine-5'-phosphate decarboxylase	GO:0004588(orotate phosphoribosyltransferase activity);GO:0004590(orotidine-5'-phosphate decarboxylase activity);GO:0006207('de novo' pyrimidine base biosynthetic process);GO:0044205('de novo' UMP biosynthetic process)	ko00240(Pyrimidine metabolism)	KOG1377	PYR5-6
ptc-MIR171i-p3_2ss3TC22GT	CTCCTTTTTCTTCTTCTTCTTT	comp15355_c0	-	-	-	-	-
ptc-MIR6426b-p5_1ss15GA	AAGAAGAAGAAGAAAAAGGAG	comp20941_c0	-	-	-	-	-
ptc-MIR171i-p5_1ss3TC_2	CTCCTTTTTCTTCTTCTTC	comp14046_c0	-	-	-	KOG2654	-
ptc-MIR6426b-p5_1ss11GA	AGAAGAAGAAAAAGGAGA	comp23181_c0	-	GO:0008076(voltage-gated potassium channel complex);GO:0005249(voltage-gated potassium channel activity)	-	KOG2714	At2g24240
ptc-MIR171i-p5_1ss3TC_1	CTCCTTTTTCTTCTTCTT	comp17599_c0	-	GO:0016021(integral to membrane);GO:0005778(peroxisomal membrane)	-	KOG1944	PMP22
ptc-MIR171i-p5_1ss8TC_1	TTCTTCTCCTTTTTCTTCTTCT	comp16868_c0	-	GO:0005730(nucleolus)	-	KOG3031	Os01g0513800
ptc-MIR171i-p5_2ss1TC20GT	CCTTTTTCTTCTTCTTCTTT	comp15229_c0	-	-	-	-	-
ptc-MIR6426b-p3_1ss15GA_1	AAGAAGAAGAAGAAAAAGGA	comp20941_c0	-	-	-	-	-
ath-MIR5645e-p3_2ss17TA18GT	AAACGACGTCGTTTTGATT	comp21232_c0	-	GO:0005634(nucleus);GO:0003677(DNA binding);GO:0009788(negative regulation of abscisic acid mediated signaling pathway);GO:0006355(regulation of transcription, DNA-dependent);GO:0009611(response to wounding);GO:0006351(transcription, DNA-dependent)	-	-	NAC002
sbi-MIR437f-p3_2ss10GC19TC	GTTGATCTTCGTGCACTTC	comp14985_c0	-	GO:0071013(catalytic step 2 spliceosome);GO:0016607(nuclear speck);GO:0003676(nucleic acid binding);GO:0008270(zinc ion binding);GO:0000389(nuclear mRNA 3'-splice site recognition)	-	KOG2636	SF3A3
ptc-MIR6426b-p5_1ss11GA	AGAAGAAGAAAAAGGAGA	comp12845_c1	cell division protease FtsH	GO:0005886(plasma membrane);GO:0019210(kinase inhibitor activity);GO:0009742(brassinosteroid mediated signaling pathway)	-	-	MAKR1
ptc-MIR171i-p5_1ss3TC_1	CTCCTTTTTCTTCTTCTT	comp18021_c0	-	-	-	-	-
ptc-MIR171i-p5_1ss8TC_2	TTCTTCTCCTTTTTCTTCTTCTTC	comp14046_c0	-	-	-	KOG2654	-
ath-MIR5021-p3_1ss20AG	AGAAGAAGAAGAAGAAAAGGG	comp23181_c0	-	GO:0008076(voltage-gated potassium channel complex);GO:0005249(voltage-gated potassium channel activity)	-	KOG2714	At2g24240
ptc-MIR6426b-p5_2ss10GA19TA	GAAGAAGAAAAAGGAGAAA	comp19787_c0	coatomer protein complex, subunit alpha (xenin)	GO:0030126(COPI vesicle coat);GO:0005829(cytosol);GO:0005886(plasma membrane);GO:0005198(structural molecule activity);GO:0006886(intracellular protein transport);GO:0016192(vesicle-mediated transport)	ko04080(Neuroactive ligand-receptor interaction)	KOG0292	At1g62020
ptc-MIR6426b-p3_2ss16GA18AG	GAAGAAGAAGAAGAAAAGGGA	comp12690_c0	-	-	-	-	-
gma-MIR169g-p5_2ss4CT22CA	CTTTTTCTTCTTCTTCTTTCAA	comp14481_c0	adenylylsulfate kinase	GO:0009507(chloroplast);GO:0004020(adenylylsulfate kinase activity);GO:0005524(ATP binding);GO:0019344(cysteine biosynthetic process);GO:0000103(sulfate assimilation)	ko00230(Purine metabolism);ko00450(Selenoamino acid metabolism);ko00920(Sulfur metabolism)	KOG0635	AKN
ptc-MIR171i-p5_2ss1TC20GT	CCTTTTTCTTCTTCTTCTTT	comp9170_c0	-	-	-	-	-
gma-MIR169g-p5_2ss4CT22CA	CTTTTTCTTCTTCTTCTTTCAA	comp23106_c0	-	-	-	-	At2g27310
ptc-MIR171i-p3_2ss3TC22GT	CTCCTTTTTCTTCTTCTTCTTT	comp15248_c0	-	-	-	-	-
ppe-MIR169i-p3_2ss1TC17GT	CTTCTCTTCTTTCTTTTTT	comp22666_c0	-	-	-	-	-
ptc-MIR171i-p3_1ss4TC	TCTCCTTTTTCTTCTTCTTC	comp18245_c0	-	GO:0006397(mRNA processing);GO:0007399(nervous system development);GO:0008380(RNA splicing)	-	KOG2627	Dgcr14
ath-MIR5655-p5_2ss1CG17TA	GAAGAAAAAGGAGAAGAA	comp23938_c0	-	-	-	KOG4780	At5g26760
ptc-MIR171i-p5_1ss3TC_1	CTCCTTTTTCTTCTTCTT	comp7215_c0	-	GO:0016021(integral to membrane);GO:0005886(plasma membrane);GO:0005524(ATP binding);GO:0004674(protein serine/threonine kinase activity);GO:0004872(receptor activity)	-	KOG1603	PERK2
ptc-MIR171i-p5_1ss8TC_2	TTCTTCTCCTTTTTCTTCTTCTTC	comp18510_c0	-	-	-	-	-
osa-MIR812j-p3_2ss9AC20TC	CCAACTTTCATTGTTCGTCC	comp23865_c0	cell division protease FtsH	GO:0016021(integral to membrane);GO:0005743(mitochondrial inner membrane);GO:0009536(plastid);GO:0005524(ATP binding);GO:0046872(metal ion binding);GO:0004222(metalloendopeptidase activity);GO:0017111(nucleoside-triphosphatase activity);GO:0030163(protein catabolic process);GO:0006508(proteolysis)	-	KOG0734	FTSH4
ptc-MIR171i-p5_1ss3TC_2	CTCCTTTTTCTTCTTCTTC	comp19203_c0	-	GO:0005634(nucleus);GO:0043565(sequence-specific DNA binding);GO:0003700(sequence-specific DNA binding transcription factor activity);GO:0008270(zinc ion binding);GO:0007623(circadian rhythm);GO:0045893(positive regulation of transcription, DNA-dependent);GO:0009845(seed germination)	-	KOG1601	GATA8
ptc-MIR6426b-p5_2ss10GA19TA	GAAGAAGAAAAAGGAGAAA	comp21428_c0	-	-	-	-	-
bdi-MIR7716-p5_2ss12TC19AT	TTTTTCTCCTCCTCCTGCT	comp13645_c0	-	-	-	KOG1801	-
stu-MIR8005a-p5	GGGTTTAGGGTTTAGGGTT	comp13218_c1	-	GO:0005634(nucleus);GO:0003677(DNA binding);GO:0006355(regulation of transcription, DNA-dependent);GO:0006351(transcription, DNA-dependent)	-	-	BHLH25
ptc-MIR6426b-p5_1ss10GA	GAAGAAGAAAAAGGAGAA	comp24244_c0	non-specific serine/threonine protein kinase	GO:0005524(ATP binding);GO:0009882(blue light photoreceptor activity);GO:0004674(protein serine/threonine kinase activity);GO:0000155(two-component sensor activity);GO:0018298(protein-chromophore linkage);GO:0006355(regulation of transcription, DNA-dependent)	-	-	PHOT2
stu-MIR8005c-p3_1ss12AG	TAGGGTTTAGGGTTTAGGGTT	comp11772_c0	-	-	-	-	-
ptc-MIR171i-p5_1ss3TC_2	CTCCTTTTTCTTCTTCTTC	comp18245_c0	-	GO:0006397(mRNA processing);GO:0007399(nervous system development);GO:0008380(RNA splicing)	-	KOG2627	Dgcr14
vvi-MIR171i-p3_2ss3AG17TA	GAGGAAGGTGGGGATGAT	comp23478_c0	-	GO:0004197(cysteine-type endopeptidase activity);GO:0006508(proteolysis)	-	KOG1543	-
ptc-MIR171i-p3_1ss4TC	TCTCCTTTTTCTTCTTCTTC	comp14625_c0	-	-	-	-	-
ptc-MIR6426b-p3_1ss14GA_2	AGAAGAAGAAGAAAAAGGAGAA	comp23848_c1	EREBP-like factor	GO:0005634(nucleus);GO:0005515(protein binding);GO:0043565(sequence-specific DNA binding);GO:0003700(sequence-specific DNA binding transcription factor activity);GO:0071472(cellular response to salt stress);GO:0009736(cytokinin mediated signaling pathway);GO:0009873(ethylene mediated signaling pathway);GO:0010017(red or far-red light signaling pathway);GO:0045595(regulation of cell differentiatio…	-	-	RAP2-4
ptc-MIR171i-p5_1ss3TC_2	CTCCTTTTTCTTCTTCTTC	comp14733_c0	-	-	-	-	-
bdi-MIR7716-p5_2ss12TC19AT	TTTTTCTCCTCCTCCTGCT	comp15556_c0	-	-	-	KOG1603	-
ptc-MIR6426b-p3_1ss15GA_1	AAGAAGAAGAAGAAAAAGGA	comp16137_c0	-	-	-	-	-
ptc-MIR171i-p3_2ss3TC22GT	CTCCTTTTTCTTCTTCTTCTTT	comp21120_c0	-	-	-	-	-
ptc-MIR6426b-p3_1ss13GA	GAAGAAGAAGAAAAAGGAGAA	comp12397_c0	asparagine synthase (glutamine-hydrolysing)	GO:0004066(asparagine synthase (glutamine-hydrolyzing) activity);GO:0005524(ATP binding);GO:0006529(asparagine biosynthetic process);GO:0006541(glutamine metabolic process)	ko00250(Alanine, aspartate and glutamate metabolism);ko00910(Nitrogen metabolism)	KOG0571	AND1
tae-MIR408-p3_2ss13TA19TC	AGCTTCTGTTGCAGTTGTC	comp14842_c0	-	GO:0019028(viral capsid);GO:0005524(ATP binding);GO:0008026(ATP-dependent helicase activity);GO:0004197(cysteine-type endopeptidase activity);GO:0003723(RNA binding);GO:0003968(RNA-directed RNA polymerase activity);GO:0005198(structural molecule activity);GO:0006508(proteolysis);GO:0018144(RNA-protein covalent cross-linking);GO:0006351(transcription, DNA-dependent);GO:0019079(viral genome replica…	-	-	-
ptc-MIR171i-p5_1ss3TC_1	CTCCTTTTTCTTCTTCTT	comp21860_c0	-	-	-	-	-
ptc-MIR171i-p5_1ss3TC_1	CTCCTTTTTCTTCTTCTT	comp21120_c0	-	-	-	-	-
ptc-MIR171i-p5_1ss6TC_1	CTTCTCCTTTTTCTTCTTCTT	comp2512_c0	-	-	-	-	-
ptc-MIR171i-p5_1ss8TC_1	TTCTTCTCCTTTTTCTTCTTCT	comp17899_c0	-	GO:0016021(integral to membrane)	-	-	At3g02645
PC-3p-129934_179	GGCATCATCTTCCCTGCTT	comp22342_c0	MFS transporter, ACS family, solute carrier family 17 (sodium-dependent inorganic phosphate cotransporter)	GO:0009535(chloroplast thylakoid membrane);GO:0016021(integral to membrane);GO:0030504(inorganic diphosphate transmembrane transporter activity);GO:0005315(inorganic phosphate transmembrane transporter activity);GO:0015293(symporter activity);GO:0009416(response to light stimulus);GO:0009624(response to nematode);GO:0006814(sodium ion transport)	-	KOG2532	ANTR1
sly-MIR166c-p5_1ss10TG	GGGATGTTGGCTGGCTCGA	comp20536_c1	U1 small nuclear ribonucleoprotein 70kDa	GO:0005681(spliceosomal complex);GO:0003723(RNA binding);GO:0000398(nuclear mRNA splicing, via spliceosome)	ko03040(Spliceosome)	KOG3228	CWC15
ptc-MIR171i-p3_1ss5TC	TTCTCCTTTTTCTTCTTCTTC	comp3912_c0	transcription elongation factor SPT6	GO:0005737(cytoplasm);GO:0003743(translation initiation factor activity)	-	-	tif32
ptc-MIR171i-p5_1ss3TC_2	CTCCTTTTTCTTCTTCTTC	comp16822_c0	-	-	-	KOG4183	-
vvi-miR396a_1ss20TC	TTCCACAGCTTTCTTGAACCA	comp12546_c1	-	-	-	-	-
ppe-MIR169i-p3_2ss1TC17GT	CTTCTCTTCTTTCTTTTTT	comp18036_c0	-	-	-	-	-
ptc-MIR6426b-p3_1ss14GA_1	AGAAGAAGAAGAAAAAGGAG	comp12397_c0	asparagine synthase (glutamine-hydrolysing)	GO:0004066(asparagine synthase (glutamine-hydrolyzing) activity);GO:0005524(ATP binding);GO:0006529(asparagine biosynthetic process);GO:0006541(glutamine metabolic process)	ko00250(Alanine, aspartate and glutamate metabolism);ko00910(Nitrogen metabolism)	KOG0571	AND1
bna-MIR169h-p3_1ss18TA	GACAGTTCTCTTTCTCCA	comp23534_c0	S-adenosylmethionine synthetase	GO:0005737(cytoplasm);GO:0005524(ATP binding);GO:0046872(metal ion binding);GO:0004478(methionine adenosyltransferase activity);GO:0006730(one-carbon metabolic process);GO:0006556(S-adenosylmethionine biosynthetic process)	ko00270(Cysteine and methionine metabolism);ko00450(Selenoamino acid metabolism)	KOG1506	SAM3
ptc-MIR6426b-p5_1ss10GA	GAAGAAGAAAAAGGAGAA	comp19787_c0	coatomer protein complex, subunit alpha (xenin)	GO:0030126(COPI vesicle coat);GO:0005829(cytosol);GO:0005886(plasma membrane);GO:0005198(structural molecule activity);GO:0006886(intracellular protein transport);GO:0016192(vesicle-mediated transport)	ko04080(Neuroactive ligand-receptor interaction)	KOG0292	At1g62020
stu-MIR8005c-p3_1ss14AG	TTTAGGGTTTAGGGTTTAGGGTT	comp11895_c2	-	-	-	KOG4282	-
ptc-MIR171i-p3_1ss4TC	TCTCCTTTTTCTTCTTCTTC	comp22617_c0	-	-	-	-	TON1A
ptc-MIR6426b-p3_2ss16GA18AG	GAAGAAGAAGAAGAAAAGGGA	comp22316_c0	26S proteasome regulatory subunit T6	GO:0005829(cytosol);GO:0005634(nucleus);GO:0005886(plasma membrane);GO:0000502(proteasome complex);GO:0005524(ATP binding);GO:0017111(nucleoside-triphosphatase activity);GO:0030163(protein catabolic process)	ko03050(Proteasome)	KOG0728	RPT6A
ptc-MIR6426b-p3_1ss15GA_1	AAGAAGAAGAAGAAAAAGGA	comp16268_c0	-	-	-	-	-
cca-MIR156c-p5_2ss7CT17AC	AGAGCATTGAGAGGACCT	comp12314_c0	-	-	-	-	-
ptc-MIR6426b-p3_2ss16GA18AG	GAAGAAGAAGAAGAAAAGGGA	comp18169_c0	-	-	-	KOG0324	-
ptc-MIR171i-p5_1ss3TC_1	CTCCTTTTTCTTCTTCTT	comp21683_c0	-	GO:0005525(GTP binding);GO:0046872(metal ion binding);GO:0004871(signal transducer activity);GO:0007186(G-protein coupled receptor protein signaling pathway);GO:0006471(protein ADP-ribosylation)	-	KOG0082	GPA2
ath-MIR5645e-p3_2ss17TA19TC	AAACGACGTCGTTTTGAGC	comp21097_c0	-	GO:0000151(ubiquitin ligase complex);GO:0070696(transmembrane receptor protein serine/threonine kinase binding);GO:0004842(ubiquitin-protein ligase activity)	-	KOG0167	PUB14
PC-5p-98964_234	TCCATCTCCAGAAAGCTTCATC	comp744_c0	-	-	-	-	-
ptc-MIR171i-p3_1ss5TC	TTCTCCTTTTTCTTCTTCTTC	comp19746_c0	orotidine-5'-phosphate decarboxylase	GO:0004588(orotate phosphoribosyltransferase activity);GO:0004590(orotidine-5'-phosphate decarboxylase activity);GO:0006207('de novo' pyrimidine base biosynthetic process);GO:0044205('de novo' UMP biosynthetic process)	ko00240(Pyrimidine metabolism)	KOG1377	PYR5-6
nta-MIR172g-p5_1ss9AT	GCAGCATTTTCAAGATTCAC	comp14202_c0	interleukin-1 receptor-associated kinase 4	GO:0000151(ubiquitin ligase complex);GO:0005524(ATP binding);GO:0004674(protein serine/threonine kinase activity);GO:0004842(ubiquitin-protein ligase activity)	ko04210(Apoptosis);ko04620(Toll-like receptor signaling pathway);ko04722(Neurotrophin signaling pathway);ko05140(Leishmaniasis);ko05142(Chagas disease)	-	PUB34
cme-MIR160c-p5_2ss13AG17AG	AGCCATGCATGTGTAAGT	comp15865_c0	protein phosphatase 1, catalytic subunit	GO:0046872(metal ion binding);GO:0004721(phosphoprotein phosphatase activity)	ko04113(Meiosis - yeast);ko04114(Oocyte meiosis);ko04270(Vascular smooth muscle contraction);ko04510(Focal adhesion);ko04720(Long-term potentiation);ko04810(Regulation of actin cytoskeleton);ko04910(Insulin signaling pathway)	KOG0374	NPP2
ptc-MIR171i-p3_1ss4TC	TCTCCTTTTTCTTCTTCTTC	comp23570_c0	isovaleryl-CoA dehydrogenase	GO:0005739(mitochondrion);GO:0050660(flavin adenine dinucleotide binding);GO:0008470(isovaleryl-CoA dehydrogenase activity)	ko00280(Valine, leucine and isoleucine degradation)	KOG0141	IVD1
ptc-MIR6426b-p5_2ss13GA19GT	GAAGAAGAAGAAAAAGGAT	comp19549_c0	-	-	-	-	-
ptc-MIR171i-p5_1ss3TC_1	CTCCTTTTTCTTCTTCTT	comp7926_c0	-	-	-	-	-
osa-MIR167i-p5_2ss16TC18GC	TATGTATGGATTTGACCC	comp23712_c0	-	-	-	KOG0279	ARCA
ptc-MIR171i-p5_1ss8TC_1	TTCTTCTCCTTTTTCTTCTTCT	comp15525_c0	peptidylprolyl isomerase	-	-	KOG0543	FKBP20-1
ptc-MIR171i-p5_1ss3TC_2	CTCCTTTTTCTTCTTCTTC	comp21683_c0	-	GO:0005525(GTP binding);GO:0046872(metal ion binding);GO:0004871(signal transducer activity);GO:0007186(G-protein coupled receptor protein signaling pathway);GO:0006471(protein ADP-ribosylation)	-	KOG0082	GPA2
ptc-MIR171i-p5_1ss3TC_1	CTCCTTTTTCTTCTTCTT	comp21232_c0	-	GO:0005634(nucleus);GO:0003677(DNA binding);GO:0009788(negative regulation of abscisic acid mediated signaling pathway);GO:0006355(regulation of transcription, DNA-dependent);GO:0009611(response to wounding);GO:0006351(transcription, DNA-dependent)	-	-	NAC002
stu-miR172d-5p_1ss2GC	GCAGCATCATCAAGATTCACA	comp17275_c0	histidyl-tRNA synthetase	GO:0005737(cytoplasm);GO:0005524(ATP binding);GO:0004821(histidine-tRNA ligase activity);GO:0006427(histidyl-tRNA aminoacylation)	ko00970(Aminoacyl-tRNA biosynthesis)	KOG1936	hisS
ath-MIR5645e-p3_2ss17TA19TC	AAACGACGTCGTTTTGAGC	comp21232_c0	-	GO:0005634(nucleus);GO:0003677(DNA binding);GO:0009788(negative regulation of abscisic acid mediated signaling pathway);GO:0006355(regulation of transcription, DNA-dependent);GO:0009611(response to wounding);GO:0006351(transcription, DNA-dependent)	-	-	NAC002
ptc-MIR171i-p5_1ss8TC_1	TTCTTCTCCTTTTTCTTCTTCT	comp14046_c0	-	-	-	KOG2654	-
ptc-MIR6426b-p3_1ss11GA	AGAAGAAGAAAAAGGAGAA	comp114795_c0	acylphosphatase	GO:0003998(acylphosphatase activity)	ko00620(Pyruvate metabolism);ko00632(Benzoate degradation via CoA ligation)	KOG3360	acyP
ptc-MIR171i-p5_1ss6TC_1	CTTCTCCTTTTTCTTCTTCTT	comp18455_c0	3-oxoacyl-[acyl-carrier protein] reductase	GO:0009507(chloroplast);GO:0004316(3-oxoacyl-[acyl-carrier-protein] reductase (NADPH) activity);GO:0051287(NAD binding);GO:0006633(fatty acid biosynthetic process)	ko00061(Fatty acid biosynthesis);ko01040(Biosynthesis of unsaturated fatty acids)	KOG1200	CLKR27
ptc-MIR171i-p5_1ss3TC_2	CTCCTTTTTCTTCTTCTTC	comp15906_c0	-	-	-	KOG1471	-
sly-MIR9479-p5_2ss9AT18TA	TGTGAGTTTGGCACGTGACA	comp20841_c0	-	GO:0019028(viral capsid);GO:0005524(ATP binding);GO:0008026(ATP-dependent helicase activity);GO:0004197(cysteine-type endopeptidase activity);GO:0003723(RNA binding);GO:0003968(RNA-directed RNA polymerase activity);GO:0005198(structural molecule activity);GO:0006508(proteolysis);GO:0018144(RNA-protein covalent cross-linking);GO:0006351(transcription, DNA-dependent);GO:0019079(viral genome replica…	-	-	-
stu-MIR8005a-p5_1ss12AG	TAGGGTTTAGGGTTTAGGGTTT	comp24044_c0	cytochrome P450, family 26, subfamily A	GO:0005634(nucleus);GO:0003677(DNA binding);GO:0042803(protein homodimerization activity);GO:0008270(zinc ion binding);GO:0051302(regulation of cell division);GO:0045604(regulation of epidermal cell differentiation);GO:0010075(regulation of meristem growth);GO:0006355(regulation of transcription, DNA-dependent);GO:0048364(root development);GO:0006351(transcription, DNA-dependent)	ko00830(Retinol metabolism)	KOG1721	JKD
ptc-MIR171i-p5_1ss4TC_2	TCTCCTTTTTCTTCTTCTTCTT	comp19017_c0	-	GO:0016021(integral to membrane);GO:0005886(plasma membrane);GO:0005524(ATP binding);GO:0004674(protein serine/threonine kinase activity)	-	KOG1187	At5g15080
ptc-MIR6426b-p5_1ss10GA	GAAGAAGAAAAAGGAGAA	comp21439_c0	-	-	-	-	-
pde-MIR482b-p5_2ss9AT18GA	GGAGTGGGTGGGTAGGAA	comp17796_c0	-	-	-	-	-
gma-MIR6300-p3_1ss13AG	TAGTATAGTGGTGAGTATT	comp18374_c1	UDP-N-acetylglucosamine pyrophosphorylase	-	ko00520(Amino sugar and nucleotide sugar metabolism)	KOG2388	GLCNAC1PUT1
ptc-MIR171i-p5_2ss1TC20GT	CCTTTTTCTTCTTCTTCTTT	comp21857_c0	translation initiation factor eIF-4A	GO:0000932(cytoplasmic mRNA processing body);GO:0005524(ATP binding);GO:0008026(ATP-dependent helicase activity);GO:0003723(RNA binding);GO:0006397(mRNA processing);GO:0051028(mRNA transport);GO:0006417(regulation of translation)	-	KOG0326	Os04g0533000
ptc-MIR6426b-p5_2ss10GA19TA	GAAGAAGAAAAAGGAGAAA	comp15406_c0	-	-	-	-	-
stu-miR396-3p_L-1	TCCAAGAAAGCTGTGGGAAA	comp9558_c0	cholestenol delta-isomerase	GO:0005789(endoplasmic reticulum membrane);GO:0016021(integral to membrane);GO:0005886(plasma membrane);GO:0000247(C-8 sterol isomerase activity);GO:0047750(cholestenol delta-isomerase activity);GO:0016126(sterol biosynthetic process)	ko00100(Steroid biosynthesis)	KOG4826	At1g20050
ptc-MIR171i-p5_2ss1TC20GT	CCTTTTTCTTCTTCTTCTTT	comp13381_c0	-	-	-	-	-
ptc-MIR171i-p3_1ss5TC	TTCTCCTTTTTCTTCTTCTTC	comp7926_c0	-	-	-	-	-
ptc-MIR171i-p5_1ss6TC_1	CTTCTCCTTTTTCTTCTTCTT	comp23711_c0	-	-	-	-	-
ptc-MIR171i-p3_1ss8TC	TTCTTCTCCTTTTTCTTCTTC	comp72304_c0	-	-	-	-	-
gra-MIR7484d-p3_2ss8GC18TG	TTTGGTTCACGGAATAGGC	comp20272_c0	-	GO:0016021(integral to membrane);GO:0005886(plasma membrane);GO:0005524(ATP binding);GO:0004674(protein serine/threonine kinase activity)	-	KOG0865	PERK10
stu-MIR167d-p3_2ss19CT20TC	TGAAGCTGCCAGCATGATTC	comp24014_c0	-	GO:0000139(Golgi membrane);GO:0016021(integral to membrane)	-	-	At1g04910
ppe-MIR169i-p3_2ss1TC17GT	CTTCTCTTCTTTCTTTTTT	comp2414_c1	-	GO:0005737(cytoplasm);GO:0005524(ATP binding);GO:0051082(unfolded protein binding);GO:0006457(protein folding);GO:0006950(response to stress)	-	KOG0019	HSP90
ptc-MIR171i-p5_1ss3TC_1	CTCCTTTTTCTTCTTCTT	comp8997_c0	-	-	-	-	-
ptc-MIR171i-p5_1ss8TC_1	TTCTTCTCCTTTTTCTTCTTCT	comp23964_c0	-	-	-	KOG1603	-
gma-MIR4350-p3_2ss3CA18TC_2	AAATAACGGCACAACATCA	comp16872_c0	-	-	-	-	BAG7
ptc-MIR171i-p5_1ss3TC_1	CTCCTTTTTCTTCTTCTT	comp24345_c0	trehalose-phosphatase	GO:0003825(alpha,alpha-trehalose-phosphate synthase (UDP-forming) activity);GO:0004805(trehalose-phosphatase activity);GO:0005992(trehalose biosynthetic process)	ko00500(Starch and sucrose metabolism)	KOG1050	TPS6
ptc-MIR171i-p3_2ss3TC22GT	CTCCTTTTTCTTCTTCTTCTTT	comp9170_c0	-	-	-	-	-
bdi-MIR5067-p5_2ss6AT17GC	GATTTTGTGCAACTTTCT	comp23031_c0	-	-	-	-	-
zma-MIR2275b-p5_2ss3CT17AT	AATTGAACCATCATCTTT	comp24233_c0	-	-	-	KOG4522	MED12
gma-MIR169g-p5_2ss4CT22CA	CTTTTTCTTCTTCTTCTTTCAA	comp58046_c0	-	-	-	-	-
ptc-MIR171i-p5_1ss3TC_1	CTCCTTTTTCTTCTTCTT	comp15248_c0	-	-	-	-	-
ptc-MIR6426b-p3_1ss14GA_2	AGAAGAAGAAGAAAAAGGAGAA	comp23181_c0	-	GO:0008076(voltage-gated potassium channel complex);GO:0005249(voltage-gated potassium channel activity)	-	KOG2714	At2g24240
ptc-MIR6426b-p3_1ss14GA_1	AGAAGAAGAAGAAAAAGGAG	comp23181_c0	-	GO:0008076(voltage-gated potassium channel complex);GO:0005249(voltage-gated potassium channel activity)	-	KOG2714	At2g24240
ptc-MIR6426b-p5_1ss13GA	GAAGAAGAAGAAAAAGGAGA	comp11720_c0	-	-	-	KOG0118	-
ppe-MIR169i-p3_2ss1TC17GT	CTTCTCTTCTTTCTTTTTT	comp24125_c0	X-Pro aminopeptidase	GO:0009507(chloroplast);GO:0016021(integral to membrane);GO:0005886(plasma membrane);GO:0008289(lipid binding);GO:0002020(protease binding);GO:0005215(transporter activity);GO:0007049(cell cycle);GO:0051301(cell division)	-	-	PATL2
stu-MIR8005c-p3_1ss12AG	TAGGGTTTAGGGTTTAGGGTT	comp21214_c0	clock-associated PAS protein ZTL	GO:0005829(cytosol);GO:0005634(nucleus);GO:0019005(SCF ubiquitin ligase complex);GO:0009882(blue light photoreceptor activity);GO:0005515(protein binding);GO:0007623(circadian rhythm);GO:0043153(entrainment of circadian clock by photoperiod);GO:0009908(flower development);GO:0018298(protein-chromophore linkage);GO:0006355(regulation of transcription, DNA-dependent);GO:0010114(response to red ligh…	ko04712(Circadian rhythm - plant)	-	ADO1
stu-miR398b-3p_L-1R+1	TGTGTTCTCAGGTCACCCCTT	comp14481_c0	adenylylsulfate kinase	GO:0009507(chloroplast);GO:0004020(adenylylsulfate kinase activity);GO:0005524(ATP binding);GO:0019344(cysteine biosynthetic process);GO:0000103(sulfate assimilation)	ko00230(Purine metabolism);ko00450(Selenoamino acid metabolism);ko00920(Sulfur metabolism)	KOG0635	AKN
stu-miR156a_L+1_2	TTTGACAGAAGATAGAGAGCAC	comp115673_c0	-	-	-	-	-
ptc-MIR171i-p5_1ss3TC_1	CTCCTTTTTCTTCTTCTT	comp10945_c1	DNA helicase INO80	GO:0016585(chromatin remodeling complex);GO:0000790(nuclear chromatin);GO:0005524(ATP binding);GO:0003677(DNA binding);GO:0004386(helicase activity);GO:0008270(zinc ion binding);GO:0006338(chromatin remodeling);GO:0006281(DNA repair)	-	KOG1001	SPBC23E6.02
ptc-MIR171i-p5_1ss6TC_1	CTTCTCCTTTTTCTTCTTCTT	comp23324_c0	-	GO:0005887(integral to plasma membrane);GO:0015171(amino acid transmembrane transporter activity);GO:0015293(symporter activity);GO:0015800(acidic amino acid transport);GO:0015804(neutral amino acid transport)	-	KOG1303	AAP2
ptc-MIR171i-p5_1ss3TC_1	CTCCTTTTTCTTCTTCTT	comp24175_c0	-	-	-	KOG0403	-
ptc-MIR171i-p5_1ss3TC_1	CTCCTTTTTCTTCTTCTT	comp16822_c0	-	-	-	KOG4183	-
stu-miR482a-3p_1ss22AG	TTTCCAATTCCACCCATTCCTG	comp12755_c0	phenylalanyl-tRNA synthetase alpha chain	GO:0005829(cytosol);GO:0005524(ATP binding);GO:0004826(phenylalanine-tRNA ligase activity);GO:0000049(tRNA binding);GO:0006432(phenylalanyl-tRNA aminoacylation)	ko00970(Aminoacyl-tRNA biosynthesis)	KOG2784	At4g39280
ptc-MIR171i-p3_1ss6TC	CTTCTCCTTTTTCTTCTTCTTC	comp21115_c0	-	-	-	-	-
PC-3p-788671_26	CAAAAGAAAATGAAAGAGT	comp15843_c0	serine/threonine-protein kinase WNK1	GO:0005524(ATP binding);GO:0004674(protein serine/threonine kinase activity)	ko04712(Circadian rhythm - plant)	KOG0584	WNK3
ptc-MIR171i-p5_1ss3TC_2	CTCCTTTTTCTTCTTCTTC	comp14976_c0	flavonoid 3'-monooxygenase	GO:0005789(endoplasmic reticulum membrane);GO:0016021(integral to membrane);GO:0009055(electron carrier activity);GO:0016711(flavonoid 3'-monooxygenase activity);GO:0020037(heme binding);GO:0009813(flavonoid biosynthetic process)	ko00941(Flavonoid biosynthesis);ko00944(Flavone and flavonol biosynthesis)	KOG0156	CYP75B2
stu-MIR5303j-p3_2ss10GT17CT	ATTCAAATTTCTGCCCTA	comp23394_c0	-	-	-	KOG1609	-
ppt-MIR166e-p3_2ss14TC18GT	ATGTGCTCCATCTCAACT	comp20743_c0	-	-	-	-	-
ptc-MIR171i-p3_1ss8TC	TTCTTCTCCTTTTTCTTCTTC	comp14046_c0	-	-	-	KOG2654	-
ptc-MIR171i-p5_1ss4TC_1	TCTCCTTTTTCTTCTTCTTCT	comp22830_c0	histidyl-tRNA synthetase	GO:0005737(cytoplasm);GO:0016841(ammonia-lyase activity);GO:0005524(ATP binding);GO:0004821(histidine-tRNA ligase activity);GO:0006427(histidyl-tRNA aminoacylation)	ko00970(Aminoacyl-tRNA biosynthesis)	KOG1936	Os05g0150900
ptc-MIR6426b-p3_1ss14GA_1	AGAAGAAGAAGAAAAAGGAG	comp37649_c0	-	-	-	KOG1944	-
ptc-MIR171i-p5_1ss3TC_1	CTCCTTTTTCTTCTTCTT	comp9461_c0	-	-	-	KOG3948	-
ptc-MIR6426b-p5_1ss13GA	GAAGAAGAAGAAAAAGGAGA	comp24005_c0	-	-	-	-	-
ptc-MIR6426b-p5_1ss11GA	AGAAGAAGAAAAAGGAGA	comp18032_c0	large subunit ribosomal protein L18	GO:0009941(chloroplast envelope);GO:0005840(ribosome);GO:0019843(rRNA binding);GO:0003735(structural constituent of ribosome);GO:0006412(translation)	ko03010(Ribosome)	KOG1870	RPL18
ptc-MIR171i-p3_1ss6TC	CTTCTCCTTTTTCTTCTTCTTC	comp22951_c0	tubulin alpha	-	ko04145(Phagosome);ko04540(Gap junction);ko05130(Pathogenic Escherichia coli infection)	KOG1376	TUBA3
ptc-MIR6426b-p5_1ss11GA	AGAAGAAGAAAAAGGAGA	comp18169_c0	-	-	-	KOG0324	-
ptc-MIR171i-p5_1ss4TC_1	TCTCCTTTTTCTTCTTCTTCT	comp23793_c0	-	-	-	-	CLC2
gra-MIR8781b-p5_2ss7CT19TC	AAACTTTCTAACCAAAGCC	comp1068_c0	-	-	-	-	-
tae-MIR1123-p3_2ss12AT17GA	ATTCACAAATCTCAAAACATC	comp18486_c0	-	GO:0019028(viral capsid);GO:0005524(ATP binding);GO:0008026(ATP-dependent helicase activity);GO:0004197(cysteine-type endopeptidase activity);GO:0003723(RNA binding);GO:0003968(RNA-directed RNA polymerase activity);GO:0005198(structural molecule activity);GO:0006508(proteolysis);GO:0018144(RNA-protein covalent cross-linking);GO:0006351(transcription, DNA-dependent);GO:0019079(viral genome replica…	-	-	-
ptc-MIR171i-p5_1ss6TC_1	CTTCTCCTTTTTCTTCTTCTT	comp9746_c0	-	GO:0005634(nucleus);GO:0048511(rhythmic process)	-	KOG2894	XCT
gra-MIR8771d-p5_2ss14CA19GA	AAGAAAAAGGAGAAGAATA	comp22296_c0	-	GO:0004857(enzyme inhibitor activity);GO:0030599(pectinesterase activity)	-	-	-
bdi-MIR7716-p5_2ss12TC19AT	TTTTTCTCCTCCTCCTGCT	comp18827_c0	ATP synthase mitochondrial F1 complex assembly factor 2	-	-	KOG3015	-
gma-MIR169g-p3_1ss4CT	CTTTTTCTTCTTCTTCTTTCA	comp12617_c0	-	-	-	KOG0570	MED7A
bdi-MIR7716-p5_2ss12TC19AT	TTTTTCTCCTCCTCCTGCT	comp22814_c0	-	GO:0005488(binding)	-	KOG4197	At3g59040
ptc-MIR6426b-p3_1ss15GA_2	AAGAAGAAGAAGAAAAAGGAGA	comp15952_c0	-	-	-	-	-
ptc-MIR171i-p5_1ss4TC_2	TCTCCTTTTTCTTCTTCTTCTT	comp23793_c0	-	-	-	-	CLC2
ghr-MIR7485-p5_2ss11TC17AT	AATGAAAGAACAATTTTA	comp20101_c0	centromeric protein E	GO:0005737(cytoplasm);GO:0008270(zinc ion binding)	-	-	rngB
stu-MIR156b-p5_2ss18GT19CT	TTGACAGAAGATAGAGATT	comp23732_c0	purine nucleosidase	GO:0005829(cytosol);GO:0047622(adenosine nucleosidase activity);GO:0047724(inosine nucleosidase activity);GO:0045437(uridine nucleosidase activity);GO:0072585(xanthosine nucleotidase activity);GO:0006152(purine nucleoside catabolic process);GO:0006218(uridine catabolic process)	ko00230(Purine metabolism);ko00760(Nicotinate and nicotinamide metabolism)	KOG2938	URH1
bdi-MIR7716-p5_2ss12TC19AT	TTTTTCTCCTCCTCCTGCT	comp8133_c0	-	-	-	-	-
ptc-MIR171i-p5_1ss4TC_1	TCTCCTTTTTCTTCTTCTTCT	comp15355_c0	-	-	-	-	-
sbi-MIR437f-p3_2ss11CT17GA	TGTTGTTGATTTTGGTACA	comp20472_c0	-	-	-	KOG0151	-
ptc-MIR6426b-p5_1ss15GA	AAGAAGAAGAAGAAAAAGGAG	comp16268_c0	-	-	-	-	-
ptc-MIR171i-p5_1ss3TC_1	CTCCTTTTTCTTCTTCTT	comp24125_c0	X-Pro aminopeptidase	GO:0009507(chloroplast);GO:0016021(integral to membrane);GO:0005886(plasma membrane);GO:0008289(lipid binding);GO:0002020(protease binding);GO:0005215(transporter activity);GO:0007049(cell cycle);GO:0051301(cell division)	-	-	PATL2
ptc-MIR171i-p5_1ss3TC_1	CTCCTTTTTCTTCTTCTT	comp14733_c0	-	-	-	-	-
ath-MIR5655-p5_2ss1CG17TA	GAAGAAAAAGGAGAAGAA	comp19549_c0	-	-	-	-	-
PC-5p-677859_32	TCCTTTCATTTTCTTTTGGTT	comp18741_c1	DNA (cytosine-5-)-methyltransferase	GO:0005634(nucleus);GO:0003886(DNA (cytosine-5-)-methyltransferase activity);GO:0003677(DNA binding)	ko00270(Cysteine and methionine metabolism)	-	MET1B
ath-MIR844-p5_2ss13TG17AG	GAAGAGAAGGAAGGGTGA	comp16137_c0	-	-	-	-	-
gra-MIR8674b-p3_2ss11TC18AC	AAACCCTAAACCCTAAACC	comp13571_c0	-	-	-	-	-
cpa-MIR8154-p5_2ss11CT19TA	ACTCCCTCTCTCTCCTCCA	comp8334_c1	-	-	-	-	-
zma-MIR2275b-p5_2ss3CT17AT	AATTGAACCATCATCTTT	comp19279_c0	-	-	-	-	-
ptc-MIR171i-p5_1ss3TC_1	CTCCTTTTTCTTCTTCTT	comp23985_c0	molecular chaperone HtpG	GO:0005737(cytoplasm);GO:0005524(ATP binding);GO:0051082(unfolded protein binding);GO:0006457(protein folding);GO:0006950(response to stress)	ko04612(Antigen processing and presentation);ko04621(NOD-like receptor signaling pathway);ko04626(Plant-pathogen interaction);ko04914(Progesterone-mediated oocyte maturation);ko05200(Pathways in cancer);ko05215(Prostate cancer)	KOG0019	HSC80
ptc-MIR171i-p3_1ss8TC	TTCTTCTCCTTTTTCTTCTTC	comp20131_c0	translation initiation factor eIF-2 beta subunit	GO:0046872(metal ion binding);GO:0003743(translation initiation factor activity)	-	KOG2768	-
ptc-MIR171i-p5_1ss3TC_2	CTCCTTTTTCTTCTTCTTC	comp2512_c0	-	-	-	-	-
ptc-MIR6426b-p3_1ss11GA	AGAAGAAGAAAAAGGAGAA	comp23181_c0	-	GO:0008076(voltage-gated potassium channel complex);GO:0005249(voltage-gated potassium channel activity)	-	KOG2714	At2g24240
ptc-MIR171i-p5_1ss3TC_1	CTCCTTTTTCTTCTTCTT	comp15355_c0	-	-	-	-	-
ptc-MIR6426b-p5_1ss10GA	GAAGAAGAAAAAGGAGAA	comp23520_c0	-	-	-	-	-
ptc-MIR171i-p3_1ss8TC	TTCTTCTCCTTTTTCTTCTTC	comp18510_c0	-	-	-	-	-
ptc-MIR6426b-p5_2ss10GA19TA	GAAGAAGAAAAAGGAGAAA	comp23520_c0	-	-	-	-	-
ptc-MIR171i-p5_1ss3TC_1	CTCCTTTTTCTTCTTCTT	comp1106_c0	-	-	-	-	-
mes-MIR399c-p5_2ss9TC17CA	GTTTGGTTCAGTGTGCAC	comp4408_c0	DNA-repair protein XRCC1	-	ko03410(Base excision repair)	KOG3226	-
PC-5p-54698_420	TTAAGTAATTCATGTTGCAGA	comp22524_c1	-	-	-	-	-
ptc-MIR171i-p5_2ss1TC20GT	CCTTTTTCTTCTTCTTCTTT	comp22830_c0	histidyl-tRNA synthetase	GO:0005737(cytoplasm);GO:0016841(ammonia-lyase activity);GO:0005524(ATP binding);GO:0004821(histidine-tRNA ligase activity);GO:0006427(histidyl-tRNA aminoacylation)	ko00970(Aminoacyl-tRNA biosynthesis)	KOG1936	Os05g0150900
ptc-MIR171i-p5_1ss3TC_2	CTCCTTTTTCTTCTTCTTC	comp21120_c0	-	-	-	-	-
ptc-MIR171i-p5_1ss4TC_1	TCTCCTTTTTCTTCTTCTTCT	comp46962_c0	DnaJ homolog, subfamily C, member 2	GO:0005829(cytosol);GO:0005634(nucleus);GO:0003682(chromatin binding);GO:0003677(DNA binding);GO:0031072(heat shock protein binding);GO:0042393(histone binding);GO:0043130(ubiquitin binding);GO:0016568(chromatin modification);GO:0045893(positive regulation of transcription, DNA-dependent);GO:0006351(transcription, DNA-dependent)	-	KOG0724	dnajc2
nta-miR397_L+2R-4_1ss18GT	TCATTGAGTGCAGCGTTT	comp21958_c0	-	-	-	-	-
ptc-MIR6426b-p3_1ss11GA	AGAAGAAGAAAAAGGAGAA	comp13075_c0	-	-	-	-	-
csi-miR1515_L+1_2ss12GA17AG	ATCATTTTTGCATGCAGTGATCC	comp22735_c0	paired amphipathic helix protein Sin3a	GO:0005634(nucleus);GO:0006355(regulation of transcription, DNA-dependent);GO:0006351(transcription, DNA-dependent)	ko05016(Huntington's disease)	KOG4204	SNL4
gra-MIR8782-p5_2ss8AT19TA	CAAAAATTGAGAGGCCTCAT	comp15679_c0	-	-	-	-	-
ptc-MIR6426b-p5_1ss11GA	AGAAGAAGAAAAAGGAGA	comp114795_c0	acylphosphatase	GO:0003998(acylphosphatase activity)	ko00620(Pyruvate metabolism);ko00632(Benzoate degradation via CoA ligation)	KOG3360	acyP
ghr-MIR7496a-p5_2ss9TG20AG	TTAAATCAGGACCAAATTGGT	comp23632_c0	nucleoprotein TPR	GO:0009507(chloroplast);GO:0005829(cytosol);GO:0031965(nuclear membrane);GO:0005643(nuclear pore);GO:0005730(nucleolus);GO:0009506(plasmodesma);GO:0005515(protein binding);GO:0009910(negative regulation of flower development);GO:0033234(negative regulation of protein sumoylation);GO:0016973(poly(A)+ mRNA export from nucleus);GO:0006606(protein import into nucleus);GO:0048443(stamen development);G…	ko04011(MAPK signaling pathway - yeast);ko05200(Pathways in cancer);ko05216(Thyroid cancer)	KOG4674	NUA
ptc-MIR6426b-p5_1ss10GA	GAAGAAGAAAAAGGAGAA	comp22316_c0	26S proteasome regulatory subunit T6	GO:0005829(cytosol);GO:0005634(nucleus);GO:0005886(plasma membrane);GO:0000502(proteasome complex);GO:0005524(ATP binding);GO:0017111(nucleoside-triphosphatase activity);GO:0030163(protein catabolic process)	ko03050(Proteasome)	KOG0728	RPT6A
ptc-MIR171i-p5_2ss1TC20GT	CCTTTTTCTTCTTCTTCTTT	comp21600_c0	solute carrier family 25 (mitochondrial carrier; adenine nucleotide translocator)	-	ko04020(Calcium signaling pathway);ko05012(Parkinson's disease);ko05016(Huntington's disease)	KOG0752	BT1
ath-MIR5655-p5_2ss2CG18TA	AGAAGAAAAAGGAGAAGAA	comp13075_c0	-	-	-	-	-
ptc-MIR171i-p5_1ss3TC_2	CTCCTTTTTCTTCTTCTTC	comp12763_c0	-	-	-	-	-
stu-MIR8005a-p3_1ss4GA	TTTAGGGTTTAGGGTTTAGGGT	comp11895_c2	-	-	-	KOG4282	-
ath-MIR5655-p5_2ss2CG18TA	AGAAGAAAAAGGAGAAGAA	comp7793_c0	-	-	-	-	-
gma-MIR169g-p3_1ss4CT	CTTTTTCTTCTTCTTCTTTCA	comp14499_c0	peptidylprolyl isomerase	-	-	KOG0552	FKBP53
ptc-MIR6426b-p3_1ss15GA_1	AAGAAGAAGAAGAAAAAGGA	comp17979_c0	-	-	-	KOG3317	-
stu-miR156a_L+1_2	TTTGACAGAAGATAGAGAGCAC	comp20937_c0	-	GO:0005730(nucleolus);GO:0003676(nucleic acid binding);GO:0008649(rRNA methyltransferase activity)	-	KOG1098	fsjC
ptc-MIR171i-p5_1ss6TC_2	CTTCTCCTTTTTCTTCTTCTTCTT	comp19960_c0	-	GO:0016021(integral to membrane);GO:0005886(plasma membrane);GO:0005524(ATP binding);GO:0004674(protein serine/threonine kinase activity)	-	-	PERK14
gma-MIR169g-p3_1ss4CT	CTTTTTCTTCTTCTTCTTTCA	comp14481_c0	adenylylsulfate kinase	GO:0009507(chloroplast);GO:0004020(adenylylsulfate kinase activity);GO:0005524(ATP binding);GO:0019344(cysteine biosynthetic process);GO:0000103(sulfate assimilation)	ko00230(Purine metabolism);ko00450(Selenoamino acid metabolism);ko00920(Sulfur metabolism)	KOG0635	AKN
ptc-MIR171i-p3_1ss4TC	TCTCCTTTTTCTTCTTCTTC	comp16423_c0	-	-	-	-	-
bdi-MIR5067-p5_2ss6AT17GC	GATTTTGTGCAACTTTCT	comp15759_c0	-	GO:0007275(multicellular organismal development)	-	KOG4776	CFDP1
ppe-MIR169i-p3_2ss1TC17GT	CTTCTCTTCTTTCTTTTTT	comp13855_c0	-	-	-	-	-
ptc-MIR171i-p5_1ss6TC_1	CTTCTCCTTTTTCTTCTTCTT	comp18102_c0	-	GO:0005737(cytoplasm);GO:0005525(GTP binding)	-	KOG1486	DRG2
ath-MIR166g-p5_2ss13CT17GT	CTCTAAATGATTTTCGTAC	comp18792_c0	ATP-dependent DNA helicase RecG	GO:0005524(ATP binding);GO:0008026(ATP-dependent helicase activity);GO:0003684(damaged DNA binding);GO:0003700(sequence-specific DNA binding transcription factor activity);GO:0006281(DNA repair)	ko03440(Homologous recombination)	KOG0344	mfd
ptc-MIR6426b-p5_2ss13GA20AT	GAAGAAGAAGAAAAAGGAGT	comp12397_c0	asparagine synthase (glutamine-hydrolysing)	GO:0004066(asparagine synthase (glutamine-hydrolyzing) activity);GO:0005524(ATP binding);GO:0006529(asparagine biosynthetic process);GO:0006541(glutamine metabolic process)	ko00250(Alanine, aspartate and glutamate metabolism);ko00910(Nitrogen metabolism)	KOG0571	AND1
ptc-MIR171i-p5_1ss3TC_1	CTCCTTTTTCTTCTTCTT	comp23565_c0	-	-	-	-	-
ptc-MIR6426b-p5_2ss1TC20GC	CTTTTCTTCTTCTTCTTCTCC	comp20505_c0	myb proto-oncogene protein, plant	GO:0005634(nucleus);GO:0003677(DNA binding);GO:0006355(regulation of transcription, DNA-dependent);GO:0009751(response to salicylic acid stimulus);GO:0006351(transcription, DNA-dependent)	-	KOG0048	MYB48
mdm-MIR167f-p5_2ss9GA17GA	GAAAGAAGAAGAAGAAAAA	comp20425_c0	-	-	-	-	-
ath-MIR5655-p5_2ss1CG17TA	GAAGAAAAAGGAGAAGAA	comp12397_c0	asparagine synthase (glutamine-hydrolysing)	GO:0004066(asparagine synthase (glutamine-hydrolyzing) activity);GO:0005524(ATP binding);GO:0006529(asparagine biosynthetic process);GO:0006541(glutamine metabolic process)	ko00250(Alanine, aspartate and glutamate metabolism);ko00910(Nitrogen metabolism)	KOG0571	AND1
ptc-MIR171i-p5_1ss3TC_1	CTCCTTTTTCTTCTTCTT	comp19096_c0	-	GO:0009543(chloroplast thylakoid lumen);GO:0019898(extrinsic to membrane);GO:0009654(oxygen evolving complex);GO:0005509(calcium ion binding);GO:0015979(photosynthesis)	-	-	At3g63540
ptc-MIR171i-p3_1ss4TC	TCTCCTTTTTCTTCTTCTTC	comp46962_c0	DnaJ homolog, subfamily C, member 2	GO:0005829(cytosol);GO:0005634(nucleus);GO:0003682(chromatin binding);GO:0003677(DNA binding);GO:0031072(heat shock protein binding);GO:0042393(histone binding);GO:0043130(ubiquitin binding);GO:0016568(chromatin modification);GO:0045893(positive regulation of transcription, DNA-dependent);GO:0006351(transcription, DNA-dependent)	-	KOG0724	dnajc2
ptc-MIR6426b-p3_2ss16GA18AG	GAAGAAGAAGAAGAAAAGGGA	comp57466_c0	-	-	-	-	-
bna-MIR169h-p3_1ss18TA	GACAGTTCTCTTTCTCCA	comp18422_c0	SWI/SNF-related matrix-associated actin-dependent regulator of chromatin subfamily A member 5	GO:0005622(intracellular);GO:0005524(ATP binding);GO:0003677(DNA binding);GO:0004519(endonuclease activity);GO:0004386(helicase activity);GO:0008270(zinc ion binding)	-	KOG1000	Zranb3
ptc-MIR171i-p5_1ss3TC_2	CTCCTTTTTCTTCTTCTTC	comp7926_c0	-	-	-	-	-
ptc-MIR171i-p5_1ss4TC_1	TCTCCTTTTTCTTCTTCTTCT	comp23032_c0	E3 ubiquitin-protein ligase RFWD2	GO:0005737(cytoplasm);GO:0000152(nuclear ubiquitin ligase complex);GO:0042802(identical protein binding);GO:0004842(ubiquitin-protein ligase activity);GO:0008270(zinc ion binding);GO:0046283(anthocyanin metabolic process);GO:0006281(DNA repair);GO:0009649(entrainment of circadian clock);GO:0009640(photomorphogenesis);GO:0048573(photoperiodism, flowering);GO:0009585(red, far-red light phototransdu…	ko04115(p53 signaling pathway);ko04120(Ubiquitin mediated proteolysis)	-	COP1
lus-MIR160b-p5_2ss12CT17CG	AGCCATGCATGTCTAAGTA	comp19059_c1	chloride channel, other eukaryote	GO:0034707(chloride channel complex);GO:0005802(trans-Golgi network);GO:0005247(voltage-gated chloride channel activity);GO:0009826(unidimensional cell growth)	-	KOG0474	CLC-D
bdi-MIR5067-p5_2ss6AT17GC	GATTTTGTGCAACTTTCT	comp19307_c0	programmed cell death 6-interacting protein	GO:0005576(extracellular region);GO:0009505(plant-type cell wall);GO:0009506(plasmodesma);GO:0005515(protein binding);GO:0007047(cellular cell wall organization)	ko04144(Endocytosis)	KOG2220	LRX3
ptc-MIR171i-p3_1ss4TC	TCTCCTTTTTCTTCTTCTTC	comp23793_c0	-	-	-	-	CLC2
ptc-MIR6426b-p5_2ss1TC20GC	CTTTTCTTCTTCTTCTTCTCC	comp18319_c0	-	-	-	KOG4197	-
gra-MIR8771d-p5_2ss14CA19GA	AAGAAAAAGGAGAAGAATA	comp22982_c0	proton-dependent oligopeptide transporter, POT family	GO:0016021(integral to membrane);GO:0015293(symporter activity);GO:0042128(nitrate assimilation);GO:0006857(oligopeptide transport);GO:0009753(response to jasmonic acid stimulus);GO:0009611(response to wounding)	-	KOG1237	NRT1.4
ptc-MIR171i-p5_1ss3TC_2	CTCCTTTTTCTTCTTCTTC	comp15556_c0	-	-	-	KOG1603	-
ptc-MIR399d-p3_2ss4CT18CG	CAGTAAGAGTTTGCTCAGT	comp23602_c0	translation initiation factor eIF-6	GO:0005829(cytosol);GO:0005730(nucleolus);GO:0043022(ribosome binding);GO:0003743(translation initiation factor activity);GO:0071215(cellular response to abscisic acid stimulus);GO:0009793(embryo development ending in seed dormancy);GO:0042256(mature ribosome assembly)	-	KOG3185	EIF6-2
cme-MIR169g-p3_2ss4TA17TG	CAAATCCATTCTTGGCGA	comp83094_c0	-	-	-	-	-
ptc-MIR171i-p3_1ss4TC	TCTCCTTTTTCTTCTTCTTC	comp18624_c0	-	-	-	KOG0800	-
ptc-MIR171i-p3_1ss4TC	TCTCCTTTTTCTTCTTCTTC	comp23032_c0	E3 ubiquitin-protein ligase RFWD2	GO:0005737(cytoplasm);GO:0000152(nuclear ubiquitin ligase complex);GO:0042802(identical protein binding);GO:0004842(ubiquitin-protein ligase activity);GO:0008270(zinc ion binding);GO:0046283(anthocyanin metabolic process);GO:0006281(DNA repair);GO:0009649(entrainment of circadian clock);GO:0009640(photomorphogenesis);GO:0048573(photoperiodism, flowering);GO:0009585(red, far-red light phototransdu…	ko04115(p53 signaling pathway);ko04120(Ubiquitin mediated proteolysis)	-	COP1
ath-MIR5021-p3_1ss20AG	AGAAGAAGAAGAAGAAAAGGG	comp23033_c2	-	-	-	KOG1187	-
ptc-MIR171i-p3_1ss6TC	CTTCTCCTTTTTCTTCTTCTTC	comp21454_c0	E3 ubiquitin-protein ligase UBR4	GO:0005829(cytosol);GO:0016021(integral to membrane);GO:0009506(plasmodesma);GO:0004842(ubiquitin-protein ligase activity);GO:0008270(zinc ion binding);GO:0009734(auxin mediated signaling pathway);GO:0009926(auxin polar transport);GO:0048281(inflorescence morphogenesis);GO:0010311(lateral root formation);GO:0009640(photomorphogenesis);GO:0009620(response to fungus);GO:0009826(unidimensional cell …	-	KOG1776	BIG
ptc-MIR171i-p3_1ss6TC	CTTCTCCTTTTTCTTCTTCTTC	comp22750_c0	-	GO:0005634(nucleus);GO:0008270(zinc ion binding)	-	-	At1g67340
ptc-MIR171i-p3_1ss4TC	TCTCCTTTTTCTTCTTCTTC	comp15355_c0	-	-	-	-	-
ptc-MIR171i-p5_1ss8TC_2	TTCTTCTCCTTTTTCTTCTTCTTC	comp15525_c0	peptidylprolyl isomerase	-	-	KOG0543	FKBP20-1
ptc-MIR6426b-p5_2ss1TC20GC	CTTTTCTTCTTCTTCTTCTCC	comp11174_c0	-	-	-	-	-
ptc-MIR171i-p3_1ss8TC	TTCTTCTCCTTTTTCTTCTTC	comp17899_c0	-	GO:0016021(integral to membrane)	-	-	At3g02645
ptc-MIR6426b-p5_2ss13GA19GA	GAAGAAGAAGAAAAAGGAA	comp17339_c1	-	-	-	KOG4416	-
gma-MIR169g-p3_1ss4CT	CTTTTTCTTCTTCTTCTTTCA	comp58046_c0	-	-	-	-	-
ptc-MIR6426b-p5_2ss1TC20GC	CTTTTCTTCTTCTTCTTCTCC	comp19746_c0	orotidine-5'-phosphate decarboxylase	GO:0004588(orotate phosphoribosyltransferase activity);GO:0004590(orotidine-5'-phosphate decarboxylase activity);GO:0006207('de novo' pyrimidine base biosynthetic process);GO:0044205('de novo' UMP biosynthetic process)	ko00240(Pyrimidine metabolism)	KOG1377	PYR5-6
ptc-MIR171i-p5_1ss3TC_1	CTCCTTTTTCTTCTTCTT	comp45995_c0	calcium binding protein 39	GO:0005737(cytoplasm);GO:0005488(binding);GO:0030295(protein kinase activator activity)	ko04150(mTOR signaling pathway)	KOG1566	Cab39
nta-MIR172g-p5_1ss9AT	GCAGCATTTTCAAGATTCAC	comp20055_c0	3-oxoacyl-[acyl-carrier-protein] synthase II	GO:0009941(chloroplast envelope);GO:0009570(chloroplast stroma);GO:0016020(membrane);GO:0004315(3-oxoacyl-[acyl-carrier-protein] synthase activity);GO:0010020(chloroplast fission);GO:0009790(embryo development);GO:0006633(fatty acid biosynthetic process)	ko00061(Fatty acid biosynthesis)	KOG1394	KAS1
ath-MIR5655-p5_2ss1CG17TA	GAAGAAAAAGGAGAAGAA	comp13075_c0	-	-	-	-	-
ptc-MIR6426b-p5_1ss11GA	AGAAGAAGAAAAAGGAGA	comp23528_c0	dual-specificity kinase	GO:0005524(ATP binding);GO:0005515(protein binding);GO:0004674(protein serine/threonine kinase activity);GO:0004712(protein serine/threonine/tyrosine kinase activity);GO:0006355(regulation of transcription, DNA-dependent)	-	KOG0671	AFC1
ptc-MIR171i-p3_1ss5TC	TTCTCCTTTTTCTTCTTCTTC	comp11174_c0	-	-	-	-	-
ptc-MIR171i-p3_2ss3TC22GT	CTCCTTTTTCTTCTTCTTCTTT	comp15906_c0	-	-	-	KOG1471	-
ptc-MIR6426b-p3_2ss16GA18AG	GAAGAAGAAGAAGAAAAGGGA	comp21439_c0	-	-	-	-	-
ptc-MIR171i-p5_1ss6TC_1	CTTCTCCTTTTTCTTCTTCTT	comp21454_c0	E3 ubiquitin-protein ligase UBR4	GO:0005829(cytosol);GO:0016021(integral to membrane);GO:0009506(plasmodesma);GO:0004842(ubiquitin-protein ligase activity);GO:0008270(zinc ion binding);GO:0009734(auxin mediated signaling pathway);GO:0009926(auxin polar transport);GO:0048281(inflorescence morphogenesis);GO:0010311(lateral root formation);GO:0009640(photomorphogenesis);GO:0009620(response to fungus);GO:0009826(unidimensional cell …	-	KOG1776	BIG
zma-MIR2275b-p3_2ss3CT17AT	AATTGAACCATCATCTTTT	comp14819_c0	indolepyruvate decarboxylase	GO:0000287(magnesium ion binding);GO:0004737(pyruvate decarboxylase activity);GO:0030976(thiamine pyrophosphate binding)	ko00380(Tryptophan metabolism)	KOG1184	PDC1
ptc-MIR171i-p3_1ss4TC	TCTCCTTTTTCTTCTTCTTC	comp20674_c0	-	-	-	-	-
mdm-MIR167f-p5_2ss9GA17GA	GAAAGAAGAAGAAGAAAAA	comp22977_c0	-	-	-	-	-
aly-MIR169k-p3_3ss2TC19GT20AC	TCCTTCTTTCTCATCTCATC	comp8057_c0	-	GO:0009507(chloroplast);GO:0005634(nucleus);GO:0000166(nucleotide binding);GO:0003723(RNA binding);GO:0006281(DNA repair)	-	KOG1996	DRT111
ptc-MIR6426b-p5_1ss13GA	GAAGAAGAAGAAAAAGGAGA	comp22504_c0	syntaxin 1B/2/3	GO:0016021(integral to membrane);GO:0005886(plasma membrane);GO:0009506(plasmodesma);GO:0043495(protein anchor);GO:0005484(SNAP receptor activity);GO:0050832(defense response to fungus);GO:0009867(jasmonic acid mediated signaling pathway);GO:0051245(negative regulation of cellular defense response);GO:0043069(negative regulation of programmed cell death);GO:0006612(protein targeting to membrane);…	ko04130(SNARE interactions in vesicular transport)	KOG0810	SYP121
ptc-MIR171i-p5_2ss1TC20GT	CCTTTTTCTTCTTCTTCTTT	comp14214_c0	-	-	-	-	Os06g0731800
ptc-MIR171i-p3_1ss5TC	TTCTCCTTTTTCTTCTTCTTC	comp18986_c0	-	GO:0005634(nucleus);GO:0008270(zinc ion binding);GO:0032786(positive regulation of transcription elongation, DNA-dependent);GO:0006351(transcription, DNA-dependent)	-	KOG3490	At5g63670
ptc-MIR6426b-p5_2ss1TC20GC	CTTTTCTTCTTCTTCTTCTCC	comp11773_c0	-	-	-	-	-
ptc-MIR6426b-p3_2ss16GA18AG	GAAGAAGAAGAAGAAAAGGGA	comp21236_c0	histone H1/5	GO:0000786(nucleosome);GO:0005634(nucleus);GO:0003677(DNA binding);GO:0006334(nucleosome assembly)	-	-	-
ath-MIR5645c-p5_2ss4AG21AG	AAAGAAAAAGAAAAAACGGAGG	comp12690_c0	-	-	-	-	-
mes-miR397_L-1R+2	TTGAGTGCAGCGTTGATGATT	comp24383_c7	-	GO:0019028(viral capsid);GO:0005524(ATP binding);GO:0008026(ATP-dependent helicase activity);GO:0004197(cysteine-type endopeptidase activity);GO:0003723(RNA binding);GO:0003968(RNA-directed RNA polymerase activity);GO:0005198(structural molecule activity);GO:0006508(proteolysis);GO:0018144(RNA-protein covalent cross-linking);GO:0006351(transcription, DNA-dependent);GO:0019079(viral genome replica…	-	-	-
ptc-MIR171i-p3_1ss6TC	CTTCTCCTTTTTCTTCTTCTTC	comp20937_c0	-	GO:0005730(nucleolus);GO:0003676(nucleic acid binding);GO:0008649(rRNA methyltransferase activity)	-	KOG1098	fsjC
ptc-MIR171i-p5_1ss3TC_1	CTCCTTTTTCTTCTTCTT	comp9170_c0	-	-	-	-	-
ptc-MIR171i-p5_2ss1TC20GT	CCTTTTTCTTCTTCTTCTTT	comp10562_c0	-	-	-	-	-
csi-MIR3954-p3_2ss13CA19AG_2	TTGTTCAGGAAAAGATTGGTGA	comp20485_c0	inorganic pyrophosphatase	GO:0000139(Golgi membrane);GO:0016021(integral to membrane);GO:0005773(vacuole);GO:0009678(hydrogen-translocating pyrophosphatase activity);GO:0004427(inorganic diphosphatase activity);GO:0015992(proton transport)	ko00190(Oxidative phosphorylation)	-	AVPL2
ptc-MIR171i-p5_1ss3TC_2	CTCCTTTTTCTTCTTCTTC	comp17599_c0	-	GO:0016021(integral to membrane);GO:0005778(peroxisomal membrane)	-	KOG1944	PMP22
ptc-MIR171i-p5_1ss8TC_2	TTCTTCTCCTTTTTCTTCTTCTTC	comp19746_c0	orotidine-5'-phosphate decarboxylase	GO:0004588(orotate phosphoribosyltransferase activity);GO:0004590(orotidine-5'-phosphate decarboxylase activity);GO:0006207('de novo' pyrimidine base biosynthetic process);GO:0044205('de novo' UMP biosynthetic process)	ko00240(Pyrimidine metabolism)	KOG1377	PYR5-6
nta-miR172c_L-1R+1	GAATCTTGATGATGCTGCATC	comp21294_c0	-	GO:0005730(nucleolus);GO:0032040(small-subunit processome);GO:0003723(RNA binding);GO:0007346(regulation of mitotic cell cycle);GO:0006364(rRNA processing)	-	KOG2874	mis3
ath-MIR5021-p3_1ss20AG	AGAAGAAGAAGAAGAAAAGGG	comp8116_c0	-	-	-	KOG2567	-
gra-MIR8650-p5_2ss15CG19TA	AAAATGCAATCTGAGCCTA	comp21376_c0	-	-	-	-	-
ptc-MIR171i-p5_1ss3TC_2	CTCCTTTTTCTTCTTCTTC	comp15248_c0	-	-	-	-	-
PC-5p-677859_32	TCCTTTCATTTTCTTTTGGTT	comp21886_c0	-	-	-	KOG2306	-
ptc-MIR169k-p5_1ss11GT	CAAAAGAAAATGAGAGAAT	comp18796_c0	-	-	-	KOG3054	At4g27120
zma-MIR2275b-p5_2ss3CT17AT	AATTGAACCATCATCTTT	comp24368_c0	-	GO:0019028(viral capsid);GO:0005524(ATP binding);GO:0008026(ATP-dependent helicase activity);GO:0004197(cysteine-type endopeptidase activity);GO:0003723(RNA binding);GO:0003968(RNA-directed RNA polymerase activity);GO:0005198(structural molecule activity);GO:0006508(proteolysis);GO:0018144(RNA-protein covalent cross-linking);GO:0006351(transcription, DNA-dependent);GO:0019079(viral genome replica…	-	-	-
ppe-MIR169k-p3_2ss10CT17CT	TTGGGCTCTTTTCGTTTCATG	comp20916_c0	-	GO:0030674(protein binding, bridging);GO:0009873(ethylene mediated signaling pathway);GO:0043161(proteasomal ubiquitin-dependent protein catabolic process);GO:0010364(regulation of ethylene biosynthetic process);GO:2000069(regulation of post-embryonic root development);GO:0017145(stem cell division);GO:0010182(sugar mediated signaling pathway)	-	-	ETO1
ptc-MIR171i-p5_1ss4TC_2	TCTCCTTTTTCTTCTTCTTCTT	comp24149_c0	-	GO:0009570(chloroplast stroma);GO:0030529(ribonucleoprotein complex);GO:0003723(RNA binding);GO:0006397(mRNA processing);GO:0006417(regulation of translation);GO:0008380(RNA splicing)	-	KOG1990	Os08g0360100
gma-MIR169g-p3_1ss4CT	CTTTTTCTTCTTCTTCTTTCA	comp22666_c0	-	-	-	-	-
ath-MIR5655-p5_2ss1CG17TA	GAAGAAAAAGGAGAAGAA	comp19787_c0	coatomer protein complex, subunit alpha (xenin)	GO:0030126(COPI vesicle coat);GO:0005829(cytosol);GO:0005886(plasma membrane);GO:0005198(structural molecule activity);GO:0006886(intracellular protein transport);GO:0016192(vesicle-mediated transport)	ko04080(Neuroactive ligand-receptor interaction)	KOG0292	At1g62020
ptc-MIR2111b-p3_2ss13TA17CT	GTCAGGATTGGGAAATTT	comp19367_c1	-	GO:0005634(nucleus);GO:0043565(sequence-specific DNA binding);GO:0003700(sequence-specific DNA binding transcription factor activity)	-	-	WRKY3
ptc-MIR6426b-p3_1ss13GA	GAAGAAGAAGAAAAAGGAGAA	comp11720_c0	-	-	-	KOG0118	-
bdi-MIR5067-p5_2ss6AT17GC	GATTTTGTGCAACTTTCT	comp17088_c0	-	-	-	KOG1470	-
ptc-MIR171i-p5_1ss6TC_2	CTTCTCCTTTTTCTTCTTCTTCTT	comp22750_c0	-	GO:0005634(nucleus);GO:0008270(zinc ion binding)	-	-	At1g67340
ptc-MIR6426b-p5_2ss13GA22TG	GAAGAAGAAGAAAAAGGAGAAG	comp21948_c0	-	-	-	KOG1303	At5g41800
ptc-MIR171i-p5_1ss6TC_1	CTTCTCCTTTTTCTTCTTCTT	comp22617_c0	-	-	-	-	TON1A
csi-MIR3954-p3_2ss13CA19AG_1	TTGTTCAGGAAAAGATTGGT	comp22913_c0	glutamate dehydrogenase (NAD(P)+)	GO:0005488(binding);GO:0004353(glutamate dehydrogenase [NAD(P)+] activity);GO:0006520(cellular amino acid metabolic process)	ko00250(Alanine, aspartate and glutamate metabolism);ko00330(Arginine and proline metabolism);ko00471(D-Glutamine and D-glutamate metabolism);ko00910(Nitrogen metabolism);ko04964(Proximal tubule bicarbonate reclamation)	KOG2250	GDHB
ptc-MIR171i-p5_1ss3TC_1	CTCCTTTTTCTTCTTCTT	comp21135_c0	-	-	-	KOG2722	-
cca-MIR156c-p5_2ss7CT17AC	AGAGCATTGAGAGGACCT	comp23239_c0	dynamin GTPase	GO:0005874(microtubule);GO:0005739(mitochondrion);GO:0009524(phragmoplast);GO:0005886(plasma membrane);GO:0009506(plasmodesma);GO:0005774(vacuolar membrane);GO:0005525(GTP binding);GO:0003924(GTPase activity);GO:0007049(cell cycle);GO:0051301(cell division);GO:0050832(defense response to fungus);GO:0046686(response to cadmium ion)	ko04144(Endocytosis);ko04666(Fc gamma R-mediated phagocytosis);ko05100(Bacterial invasion of epithelial cells)	KOG0446	DRP1E
ata-MIR169h-p3_2ss14AG17TC	TGAATCCATGCTGGTACTT	comp17846_c0	chromodomain-helicase-DNA-binding protein 4	GO:0005634(nucleus);GO:0005524(ATP binding);GO:0003677(DNA binding);GO:0004386(helicase activity);GO:0008270(zinc ion binding);GO:0008283(cell proliferation);GO:0009736(cytokinin mediated signaling pathway);GO:0009788(negative regulation of abscisic acid mediated signaling pathway);GO:0045892(negative regulation of transcription, DNA-dependent);GO:2000023(regulation of lateral root development);G…	-	KOG0383	PKL
vvi-MIR166f-p3_2ss3AG20GT	GGGATGTTGGCTGGCTCGATG	comp20536_c1	U1 small nuclear ribonucleoprotein 70kDa	GO:0005681(spliceosomal complex);GO:0003723(RNA binding);GO:0000398(nuclear mRNA splicing, via spliceosome)	ko03040(Spliceosome)	KOG3228	CWC15
ptc-MIR6426b-p5_2ss1TC20GC	CTTTTCTTCTTCTTCTTCTCC	comp7551_c0	-	GO:0005730(nucleolus);GO:0006364(rRNA processing)	-	KOG2055	At5g14050
vvi-miR3627-5p_1ss16CA	TTGTCGCAGGAGAGAAGGCACT	comp19447_c0	Ca2+-transporting ATPase	GO:0016021(integral to membrane);GO:0005886(plasma membrane);GO:0009506(plasmodesma);GO:0005524(ATP binding);GO:0005388(calcium-transporting ATPase activity);GO:0005516(calmodulin binding);GO:0046872(metal ion binding);GO:0006754(ATP biosynthetic process)	-	KOG0204	ACA10
ppe-MIR403-p3_2ss7GA18CT	CACGATATTAACTCAATT	comp19440_c0	-	GO:0009535(chloroplast thylakoid membrane);GO:0010287(plastoglobule);GO:0005198(structural molecule activity)	-	-	PAP4
ptc-MIR171i-p3_1ss4TC	TCTCCTTTTTCTTCTTCTTC	comp21523_c0	glutamyl-tRNA synthetase	GO:0009507(chloroplast);GO:0005739(mitochondrion);GO:0005524(ATP binding);GO:0004818(glutamate-tRNA ligase activity);GO:0003723(RNA binding);GO:0006424(glutamyl-tRNA aminoacylation)	ko00860(Porphyrin and chlorophyll metabolism);ko00970(Aminoacyl-tRNA biosynthesis)	KOG1149	-
ptc-MIR171i-p5_1ss3TC_2	CTCCTTTTTCTTCTTCTTC	comp7215_c0	-	GO:0016021(integral to membrane);GO:0005886(plasma membrane);GO:0005524(ATP binding);GO:0004674(protein serine/threonine kinase activity);GO:0004872(receptor activity)	-	KOG1603	PERK2
ptc-MIR6426b-p5_1ss13GA	GAAGAAGAAGAAAAAGGAGA	comp24363_c0	beta-glucosidase	GO:0048046(apoplast);GO:0009505(plant-type cell wall);GO:0005578(proteinaceous extracellular matrix);GO:0046556(alpha-N-arabinofuranosidase activity);GO:0005975(carbohydrate metabolic process);GO:0010214(seed coat development)	ko00460(Cyanoamino acid metabolism);ko00500(Starch and sucrose metabolism);ko00940(Phenylpropanoid biosynthesis)	-	BXL1
bra-miR156b-3p	GCTCACTCTCTATCTGTCACC	comp20957_c0	-	-	-	KOG4178	-
sbi-MIR5389-p5_2ss7AT17CG	GTACTATTGCTTTGTTGG	comp23100_c0	cinnamoyl-CoA reductase	-	ko00940(Phenylpropanoid biosynthesis)	KOG1502	CCR1
ata-MIR169j-p5_2ss1CA18TC	AGATAGCCAAGGATGATC	comp23791_c0	Niemann-Pick C1 protein	GO:0005783(endoplasmic reticulum);GO:0005887(integral to plasma membrane);GO:0031902(late endosome membrane);GO:0005765(lysosomal membrane);GO:0005635(nuclear envelope);GO:0048471(perinuclear region of cytoplasm);GO:0008158(hedgehog receptor activity);GO:0008206(bile acid metabolic process);GO:0042632(cholesterol homeostasis);GO:0030301(cholesterol transport);GO:0007041(lysosomal transport)	ko04142(Lysosome)	KOG1933	Npc1
ptc-MIR171i-p5_1ss6TC_1	CTTCTCCTTTTTCTTCTTCTT	comp22951_c0	tubulin alpha	-	ko04145(Phagosome);ko04540(Gap junction);ko05130(Pathogenic Escherichia coli infection)	KOG1376	TUBA3
ath-MIR5639-p3_2ss3TC17GT	TTCTGTCAACCCTTTTTCA	comp23160_c0	-	-	-	-	FBX6
bdi-MIR164f-p5_2ss4CA17CA	CGGAGGCGAGCTGGAAAG	comp11320_c0	-	GO:0009570(chloroplast stroma);GO:0051536(iron-sulfur cluster binding);GO:0046872(metal ion binding);GO:0005198(structural molecule activity);GO:0016226(iron-sulfur cluster assembly)	-	KOG1120	ISCA
ptc-MIR6426b-p5_2ss13GA19GT	GAAGAAGAAGAAAAAGGAT	comp12397_c0	asparagine synthase (glutamine-hydrolysing)	GO:0004066(asparagine synthase (glutamine-hydrolyzing) activity);GO:0005524(ATP binding);GO:0006529(asparagine biosynthetic process);GO:0006541(glutamine metabolic process)	ko00250(Alanine, aspartate and glutamate metabolism);ko00910(Nitrogen metabolism)	KOG0571	AND1
ptc-MIR171i-p5_1ss3TC_1	CTCCTTTTTCTTCTTCTT	comp20980_c0	-	-	-	-	-
ptc-MIR171i-p5_1ss4TC_1	TCTCCTTTTTCTTCTTCTTCT	comp14625_c0	-	-	-	-	-
ptc-MIR171i-p5_2ss1TC20GT	CCTTTTTCTTCTTCTTCTTT	comp23957_c0	template-activating factor I	GO:0047631(ADP-ribose diphosphatase activity);GO:0046872(metal ion binding);GO:0000210(NAD+ diphosphatase activity)	-	KOG1508	NUDT4
ptc-MIR171i-p5_2ss1TC20GT	CCTTTTTCTTCTTCTTCTTT	comp19373_c0	-	GO:0005829(cytosol);GO:0009966(regulation of signal transduction);GO:0009409(response to cold)	-	KOG2830	TAP46
ptc-MIR6426b-p5_2ss1TC20GC	CTTTTCTTCTTCTTCTTCTCC	comp18206_c0	-	GO:0005737(cytoplasm);GO:0005524(ATP binding);GO:0031072(heat shock protein binding);GO:0046872(metal ion binding);GO:0051082(unfolded protein binding);GO:0006260(DNA replication);GO:0006457(protein folding);GO:0009408(response to heat)	-	KOG0715	dnaJ
ptc-MIR171i-p5_1ss4TC_1	TCTCCTTTTTCTTCTTCTTCT	comp24149_c0	-	GO:0009570(chloroplast stroma);GO:0030529(ribonucleoprotein complex);GO:0003723(RNA binding);GO:0006397(mRNA processing);GO:0006417(regulation of translation);GO:0008380(RNA splicing)	-	KOG1990	Os08g0360100
ath-MIR5639-p3_2ss3TC17GT	TTCTGTCAACCCTTTTTCA	comp22172_c0	-	GO:0019028(viral capsid);GO:0005524(ATP binding);GO:0008026(ATP-dependent helicase activity);GO:0004197(cysteine-type endopeptidase activity);GO:0003723(RNA binding);GO:0003968(RNA-directed RNA polymerase activity);GO:0005198(structural molecule activity);GO:0006508(proteolysis);GO:0018144(RNA-protein covalent cross-linking);GO:0006351(transcription, DNA-dependent);GO:0019079(viral genome replica…	-	-	-
ghr-MIR7485-p5_2ss11TC17AT	AATGAAAGAACAATTTTA	comp19975_c1	sterile alpha motif and leucine zipper containing kinase AZK	GO:0005789(endoplasmic reticulum membrane);GO:0005524(ATP binding);GO:0005515(protein binding);GO:0004674(protein serine/threonine kinase activity);GO:0071281(cellular response to iron ion);GO:0009873(ethylene mediated signaling pathway);GO:0009686(gibberellin biosynthetic process);GO:0010105(negative regulation of ethylene mediated signaling pathway);GO:0046777(protein autophosphorylation);GO:20…	ko04010(MAPK signaling pathway);ko04530(Tight junction)	KOG0192	CTR1
PC-3p-259481_90	TCATCAACAAACATGTTCATC	comp23277_c0	-	-	-	-	-
ptc-MIR171i-p5_1ss6TC_1	CTTCTCCTTTTTCTTCTTCTT	comp20937_c0	-	GO:0005730(nucleolus);GO:0003676(nucleic acid binding);GO:0008649(rRNA methyltransferase activity)	-	KOG1098	fsjC
ptc-MIR6426b-p5_2ss13GA19GT	GAAGAAGAAGAAAAAGGAT	comp13075_c0	-	-	-	-	-
ptc-MIR171i-p5_1ss4TC_2	TCTCCTTTTTCTTCTTCTTCTT	comp16868_c0	-	GO:0005730(nucleolus)	-	KOG3031	Os01g0513800
bdi-MIR5184-p3_2ss14TC20GT	ATTTTCATGACTGCTTGCATG	comp24383_c9	-	-	-	-	-
sly-miR168b-3p_2ss3CT16CT	CCTGCCTTGCATCAATTGAAT	comp18097_c0	divalent anion:Na+ symporter, DASS family	-	-	-	DIT2-1
bdi-MIR5067-p5_2ss6AT17GC	GATTTTGTGCAACTTTCT	comp14542_c0	-	GO:0005524(ATP binding);GO:0008026(ATP-dependent helicase activity);GO:0003723(RNA binding)	-	KOG1049	RH42
PC-5p-1546858_11	AAACTTTGTCTGAATATG	comp82878_c0	-	-	-	-	-
ptc-MIR171i-p3_1ss4TC	TCTCCTTTTTCTTCTTCTTC	comp18781_c0	phospholipase C, delta	GO:0005829(cytosol);GO:0005886(plasma membrane);GO:0005509(calcium ion binding);GO:0004435(phosphatidylinositol phospholipase C activity);GO:0004871(signal transducer activity);GO:0035556(intracellular signal transduction);GO:0016042(lipid catabolic process)	ko00562(Inositol phosphate metabolism);ko04020(Calcium signaling pathway);ko04070(Phosphatidylinositol signaling system)	KOG0169	PLC4
ptc-MIR6426b-p5_2ss10GA19TA	GAAGAAGAAAAAGGAGAAA	comp22316_c0	26S proteasome regulatory subunit T6	GO:0005829(cytosol);GO:0005634(nucleus);GO:0005886(plasma membrane);GO:0000502(proteasome complex);GO:0005524(ATP binding);GO:0017111(nucleoside-triphosphatase activity);GO:0030163(protein catabolic process)	ko03050(Proteasome)	KOG0728	RPT6A
ptc-MIR171i-p5_2ss1TC20GT	CCTTTTTCTTCTTCTTCTTT	comp21523_c0	glutamyl-tRNA synthetase	GO:0009507(chloroplast);GO:0005739(mitochondrion);GO:0005524(ATP binding);GO:0004818(glutamate-tRNA ligase activity);GO:0003723(RNA binding);GO:0006424(glutamyl-tRNA aminoacylation)	ko00860(Porphyrin and chlorophyll metabolism);ko00970(Aminoacyl-tRNA biosynthesis)	KOG1149	-
ptc-MIR171i-p5_1ss4TC_1	TCTCCTTTTTCTTCTTCTTCT	comp16868_c0	-	GO:0005730(nucleolus)	-	KOG3031	Os01g0513800
PC-3p-182345_128	AGGTGCAAGTGCAAATGCAGA	comp19267_c0	-	-	-	KOG3051	-
lja-MIR7533a-p3_2ss6TA18AT	TTAATATAAGAAGAGAGT	comp19429_c0	-	-	-	KOG0239	-
ptc-MIR171i-p5_1ss3TC_2	CTCCTTTTTCTTCTTCTTC	comp24345_c0	trehalose-phosphatase	GO:0003825(alpha,alpha-trehalose-phosphate synthase (UDP-forming) activity);GO:0004805(trehalose-phosphatase activity);GO:0005992(trehalose biosynthetic process)	ko00500(Starch and sucrose metabolism)	KOG1050	TPS6
zma-miR399b-5p_2ss20TG21GA	GTGCAGCTCTCCTCTGGCAGA	comp17249_c0	-	-	-	KOG2100	-
ptc-MIR6426b-p5_2ss13GA22TG	GAAGAAGAAGAAAAAGGAGAAG	comp23848_c1	EREBP-like factor	GO:0005634(nucleus);GO:0005515(protein binding);GO:0043565(sequence-specific DNA binding);GO:0003700(sequence-specific DNA binding transcription factor activity);GO:0071472(cellular response to salt stress);GO:0009736(cytokinin mediated signaling pathway);GO:0009873(ethylene mediated signaling pathway);GO:0010017(red or far-red light signaling pathway);GO:0045595(regulation of cell differentiatio…	-	-	RAP2-4
stu-miR156a_L+1_1	ATTGACAGAAGATAGAGAGCAC	comp115673_c0	-	-	-	-	-
ptc-MIR6426b-p5_2ss13GA19GA	GAAGAAGAAGAAAAAGGAA	comp24005_c0	-	-	-	-	-
bdi-MIR7716-p5_2ss12TC19AT	TTTTTCTCCTCCTCCTGCT	comp12845_c1	cell division protease FtsH	GO:0005886(plasma membrane);GO:0019210(kinase inhibitor activity);GO:0009742(brassinosteroid mediated signaling pathway)	-	-	MAKR1
ptc-MIR171i-p3_1ss8TC	TTCTTCTCCTTTTTCTTCTTC	comp28664_c0	3-oxoacyl-[acyl-carrier protein] reductase	GO:0009507(chloroplast);GO:0004316(3-oxoacyl-[acyl-carrier-protein] reductase (NADPH) activity);GO:0051287(NAD binding);GO:0006633(fatty acid biosynthetic process)	ko00061(Fatty acid biosynthesis);ko01040(Biosynthesis of unsaturated fatty acids)	KOG1200	CLKR27
ptc-MIR171i-p5_1ss3TC_1	CTCCTTTTTCTTCTTCTT	comp10088_c0	large subunit ribosomal protein L35e	GO:0022625(cytosolic large ribosomal subunit);GO:0005730(nucleolus);GO:0009506(plasmodesma);GO:0003735(structural constituent of ribosome);GO:0006412(translation)	ko03010(Ribosome)	KOG3436	RPL35A
ptc-MIR171i-p5_1ss3TC_2	CTCCTTTTTCTTCTTCTTC	comp14499_c0	peptidylprolyl isomerase	-	-	KOG0552	FKBP53
ptc-MIR171i-p3_2ss3TC22GT	CTCCTTTTTCTTCTTCTTCTTT	comp14499_c0	peptidylprolyl isomerase	-	-	KOG0552	FKBP53
ptc-MIR171i-p3_1ss6TC	CTTCTCCTTTTTCTTCTTCTTC	comp22617_c0	-	-	-	-	TON1A
ptc-MIR171i-p3_1ss4TC	TCTCCTTTTTCTTCTTCTTC	comp24149_c0	-	GO:0009570(chloroplast stroma);GO:0030529(ribonucleoprotein complex);GO:0003723(RNA binding);GO:0006397(mRNA processing);GO:0006417(regulation of translation);GO:0008380(RNA splicing)	-	KOG1990	Os08g0360100
ptc-MIR6426b-p5_2ss1TC20GC	CTTTTCTTCTTCTTCTTCTCC	comp22868_c0	-	GO:0003779(actin binding);GO:0004721(phosphoprotein phosphatase activity);GO:0030036(actin cytoskeleton organization)	-	-	FH20
ptc-MIR394b-p5_2ss10TC18TC	AAGGGTTTCCTACAGAGCTTA	comp20000_c0	-	-	-	-	-
ptc-MIR171i-p5_1ss6TC_2	CTTCTCCTTTTTCTTCTTCTTCTT	comp20937_c0	-	GO:0005730(nucleolus);GO:0003676(nucleic acid binding);GO:0008649(rRNA methyltransferase activity)	-	KOG1098	fsjC
ppe-MIR169i-p3_2ss1TC17GT	CTTCTCTTCTTTCTTTTTT	comp18429_c0	DNA topoisomerase I	GO:0005694(chromosome);GO:0005634(nucleus);GO:0005524(ATP binding);GO:0003918(DNA topoisomerase (ATP-hydrolyzing) activity);GO:0003917(DNA topoisomerase type I activity);GO:0005515(protein binding);GO:0006338(chromatin remodeling);GO:0006265(DNA topological change);GO:0009793(embryo development ending in seed dormancy);GO:0048439(flower morphogenesis);GO:0009965(leaf morphogenesis);GO:0009933(mer…	-	KOG0981	TOP1
gra-MIR8771d-p5_2ss14CA19GA	AAGAAAAAGGAGAAGAATA	comp23033_c2	-	-	-	KOG1187	-
stu-miR172a-3p_R-1	AGAATCTTGATGATGCTGCA	comp24271_c0	-	-	-	KOG0959	-
ptc-MIR171i-p5_1ss3TC_1	CTCCTTTTTCTTCTTCTT	comp14499_c0	peptidylprolyl isomerase	-	-	KOG0552	FKBP53
ppe-MIR169i-p3_2ss1TC17GT	CTTCTCTTCTTTCTTTTTT	comp3714_c0	-	GO:0005794(Golgi apparatus)	-	-	GC4
vvi-MIR171i-p3_2ss3AG17TA	GAGGAAGGTGGGGATGAT	comp24175_c0	-	-	-	KOG0403	-
ptc-MIR6426b-p3_1ss13GA	GAAGAAGAAGAAAAAGGAGAA	comp23848_c1	EREBP-like factor	GO:0005634(nucleus);GO:0005515(protein binding);GO:0043565(sequence-specific DNA binding);GO:0003700(sequence-specific DNA binding transcription factor activity);GO:0071472(cellular response to salt stress);GO:0009736(cytokinin mediated signaling pathway);GO:0009873(ethylene mediated signaling pathway);GO:0010017(red or far-red light signaling pathway);GO:0045595(regulation of cell differentiatio…	-	-	RAP2-4
osa-MIR2876-p5_2ss14AC19TA	TTTCTGTAAAATACTTGCA	comp21081_c0	ubiquitin-activating enzyme E1	GO:0005829(cytosol);GO:0005886(plasma membrane);GO:0009506(plasmodesma);GO:0005524(ATP binding);GO:0008641(small protein activating enzyme activity);GO:0004842(ubiquitin-protein ligase activity);GO:0046686(response to cadmium ion);GO:0051707(response to other organism)	ko04120(Ubiquitin mediated proteolysis);ko05012(Parkinson's disease)	KOG2012	UBA1
zma-MIR2275b-p5_2ss3CT17AT	AATTGAACCATCATCTTT	comp14819_c0	indolepyruvate decarboxylase	GO:0000287(magnesium ion binding);GO:0004737(pyruvate decarboxylase activity);GO:0030976(thiamine pyrophosphate binding)	ko00380(Tryptophan metabolism)	KOG1184	PDC1
ppt-MIR529d-p5_2ss12CG17GC	ACAATTTCTCAGCCTCCTTGG	comp17287_c0	-	-	-	-	-
ptc-MIR166q-p5_1ss19TA	CGGACCAGGCTTCATTCCAT	comp14742_c0	homeobox-leucine zipper protein	GO:0005634(nucleus);GO:0043565(sequence-specific DNA binding);GO:0003700(sequence-specific DNA binding transcription factor activity);GO:0030154(cell differentiation);GO:0009855(determination of bilateral symmetry);GO:0009944(polarity specification of adaxial/abaxial axis);GO:0010072(primary shoot apical meristem specification)	-	-	ATHB-14
ptc-MIR171i-p5_1ss3TC_1	CTCCTTTTTCTTCTTCTT	comp8531_c0	-	GO:0016021(integral to membrane);GO:0005741(mitochondrial outer membrane);GO:0015031(protein transport)	-	-	TOM6
ata-MIR169j-p5_2ss1CA18TC	AGATAGCCAAGGATGATC	comp23464_c0	-	GO:0016787(hydrolase activity);GO:0016747(transferase activity, transferring acyl groups other than amino-acyl groups)	-	-	HST
ptc-MIR6426b-p5_2ss1TC20GC	CTTTTCTTCTTCTTCTTCTCC	comp14046_c0	-	-	-	KOG2654	-
ath-MIR5021-p3_1ss20AG	AGAAGAAGAAGAAGAAAAGGG	comp12845_c1	cell division protease FtsH	GO:0005886(plasma membrane);GO:0019210(kinase inhibitor activity);GO:0009742(brassinosteroid mediated signaling pathway)	-	-	MAKR1
PC-3p-862361_24	ATTTTCAAGATCACAAGAA	comp12656_c0	-	-	-	-	-
ath-MIR5655-p5_2ss1CG17TA	GAAGAAAAAGGAGAAGAA	comp12690_c0	-	-	-	-	-
ptc-MIR171i-p3_1ss8TC	TTCTTCTCCTTTTTCTTCTTC	comp16872_c1	-	-	-	-	BAG7
gma-MIR169g-p3_1ss4CT	CTTTTTCTTCTTCTTCTTTCA	comp23106_c0	-	-	-	-	At2g27310
ptc-MIR6426b-p5_2ss1TC20GC	CTTTTCTTCTTCTTCTTCTCC	comp2414_c1	-	GO:0005737(cytoplasm);GO:0005524(ATP binding);GO:0051082(unfolded protein binding);GO:0006457(protein folding);GO:0006950(response to stress)	-	KOG0019	HSP90
ppe-MIR403-p3_2ss7GA18CT	CACGATATTAACTCAATT	comp22988_c0	-	-	-	KOG1901	Ythdf1
ath-MIR5655-p5_2ss1CG17TA	GAAGAAAAAGGAGAAGAA	comp22766_c0	-	GO:0005634(nucleus);GO:0003677(DNA binding);GO:0005515(protein binding);GO:0009738(abscisic acid mediated signaling pathway);GO:0009963(positive regulation of flavonoid biosynthetic process);GO:0045893(positive regulation of transcription, DNA-dependent);GO:2000068(regulation of defense response to insect);GO:0051090(regulation of sequence-specific DNA binding transcription factor activity);GO:00…	-	-	RAP1
ptc-MIR6426b-p5_2ss1TC20GC	CTTTTCTTCTTCTTCTTCTCC	comp17129_c0	-	GO:0003677(DNA binding);GO:0008270(zinc ion binding)	-	KOG1763	Os01g0834700
ptc-MIR171i-p5_1ss8TC_1	TTCTTCTCCTTTTTCTTCTTCT	comp72304_c0	-	-	-	-	-
ptc-MIR171i-p5_1ss8TC_1	TTCTTCTCCTTTTTCTTCTTCT	comp21836_c0	transducin (beta)-like 1	GO:0005667(transcription factor complex);GO:0003682(chromatin binding);GO:0005515(protein binding);GO:0003714(transcription corepressor activity);GO:0044212(transcription regulatory region DNA binding);GO:0045444(fat cell differentiation);GO:0045892(negative regulation of transcription, DNA-dependent);GO:0045944(positive regulation of transcription from RNA polymerase II promoter);GO:0043161(prot…	ko04310(Wnt signaling pathway)	KOG0273	Tbl1x
ptc-MIR171i-p5_1ss3TC_2	CTCCTTTTTCTTCTTCTTC	comp23565_c0	-	-	-	-	-
cme-MIR160c-p5_2ss13AG17AG	AGCCATGCATGTGTAAGT	comp13323_c0	glycosylphosphatidylinositol transamidase	-	ko00563(Glycosylphosphatidylinositol(GPI)-anchor biosynthesis)	KOG3566	-
ptc-MIR171i-p5_1ss6TC_1	CTTCTCCTTTTTCTTCTTCTT	comp24038_c0	mitochondrial chaperone BCS1	GO:0016021(integral to membrane);GO:0005743(mitochondrial inner membrane);GO:0005524(ATP binding);GO:0016887(ATPase activity);GO:0051131(chaperone-mediated protein complex assembly)	-	KOG0743	bcsl1b
ptc-MIR171i-p5_1ss3TC_1	CTCCTTTTTCTTCTTCTT	comp13566_c0	-	-	-	-	-
mes-MIR1446-p5_2ss2CT18AG	TTTGAACTCTCTCCCTCGT	comp20958_c0	-	GO:0009507(chloroplast);GO:0005753(mitochondrial proton-transporting ATP synthase complex);GO:0005730(nucleolus);GO:0045263(proton-transporting ATP synthase complex, coupling factor F(o));GO:0050897(cobalt ion binding);GO:0005507(copper ion binding);GO:0008270(zinc ion binding);GO:0009555(pollen development);GO:0015992(proton transport)	-	-	At2g21870
ptc-MIR171i-p5_1ss4TC_1	TCTCCTTTTTCTTCTTCTTCT	comp16423_c0	-	-	-	-	-
ptc-MIR171i-p3_1ss5TC	TTCTCCTTTTTCTTCTTCTTC	comp4908_c0	-	-	-	-	-
bdi-MIR7716-p5_2ss12TC19AT	TTTTTCTCCTCCTCCTGCT	comp21436_c0	cellulose synthase A	GO:0016021(integral to membrane);GO:0005886(plasma membrane);GO:0016760(cellulose synthase (UDP-forming) activity);GO:0008270(zinc ion binding);GO:0007047(cellular cell wall organization);GO:0030244(cellulose biosynthetic process)	-	-	CESA2
mes-MIR319e-p5_2ss12GC19GA	TTTGATCCAACCAAGCAGA	comp24383_c7	-	GO:0019028(viral capsid);GO:0005524(ATP binding);GO:0008026(ATP-dependent helicase activity);GO:0004197(cysteine-type endopeptidase activity);GO:0003723(RNA binding);GO:0003968(RNA-directed RNA polymerase activity);GO:0005198(structural molecule activity);GO:0006508(proteolysis);GO:0018144(RNA-protein covalent cross-linking);GO:0006351(transcription, DNA-dependent);GO:0019079(viral genome replica…	-	-	-
gma-MIR169g-p3_1ss4CT	CTTTTTCTTCTTCTTCTTTCA	comp14733_c0	-	-	-	-	-
ptc-MIR6426b-p3_1ss15GA_1	AAGAAGAAGAAGAAAAAGGA	comp17844_c0	-	-	-	-	-
ptc-MIR171i-p3_1ss5TC	TTCTCCTTTTTCTTCTTCTTC	comp21597_c0	-	GO:0005783(endoplasmic reticulum);GO:0016021(integral to membrane);GO:0005635(nuclear envelope);GO:0005515(protein binding);GO:0006916(anti-apoptosis);GO:0006915(apoptosis);GO:0006983(ER overload response);GO:0009414(response to water deprivation);GO:0000038(very long-chain fatty acid metabolic process)	-	KOG1629	BI-1
ptc-MIR171i-p5_1ss6TC_1	CTTCTCCTTTTTCTTCTTCTT	comp13253_c0	-	-	-	-	-
ptc-MIR6426b-p3_1ss11GA	AGAAGAAGAAAAAGGAGAA	comp12845_c1	cell division protease FtsH	GO:0005886(plasma membrane);GO:0019210(kinase inhibitor activity);GO:0009742(brassinosteroid mediated signaling pathway)	-	-	MAKR1
bdi-MIR164f-p5_2ss4CA17CA	CGGAGGCGAGCTGGAAAG	comp20886_c0	histone H1/5	GO:0000786(nucleosome);GO:0005634(nucleus);GO:0003677(DNA binding);GO:0006334(nucleosome assembly)	-	-	-
ptc-MIR171i-p3_1ss6TC	CTTCTCCTTTTTCTTCTTCTTC	comp18455_c0	3-oxoacyl-[acyl-carrier protein] reductase	GO:0009507(chloroplast);GO:0004316(3-oxoacyl-[acyl-carrier-protein] reductase (NADPH) activity);GO:0051287(NAD binding);GO:0006633(fatty acid biosynthetic process)	ko00061(Fatty acid biosynthesis);ko01040(Biosynthesis of unsaturated fatty acids)	KOG1200	CLKR27
gma-miR156b_L+2R-1	CTTGACAGAAGAGAGAGAGCAC	comp115673_c0	-	-	-	-	-
stu-miR166b	TCGGACCAGGCTTCATTCCTC	comp17677_c0	-	GO:0005737(cytoplasm);GO:0008168(methyltransferase activity);GO:0006915(apoptosis)	-	KOG4020	VIT_01s0010g01180
ptc-MIR171i-p5_1ss8TC_2	TTCTTCTCCTTTTTCTTCTTCTTC	comp17899_c0	-	GO:0016021(integral to membrane)	-	-	At3g02645
ptc-MIR6426b-p5_1ss10GA	GAAGAAGAAAAAGGAGAA	comp21428_c0	-	-	-	-	-
ppe-MIR169i-p3_2ss1TC17GT	CTTCTCTTCTTTCTTTTTT	comp14660_c1	-	-	-	-	-
ptc-MIR171i-p5_1ss3TC_1	CTCCTTTTTCTTCTTCTT	comp14976_c0	flavonoid 3'-monooxygenase	GO:0005789(endoplasmic reticulum membrane);GO:0016021(integral to membrane);GO:0009055(electron carrier activity);GO:0016711(flavonoid 3'-monooxygenase activity);GO:0020037(heme binding);GO:0009813(flavonoid biosynthetic process)	ko00941(Flavonoid biosynthesis);ko00944(Flavone and flavonol biosynthesis)	KOG0156	CYP75B2
ptc-MIR171i-p5_1ss8TC_1	TTCTTCTCCTTTTTCTTCTTCT	comp18510_c0	-	-	-	-	-
stu-MIR156e-p3	GCTCACGCTCTATCTGTC	comp20957_c0	-	-	-	KOG4178	-
bdi-MIR7716-p5_2ss12TC19AT	TTTTTCTCCTCCTCCTGCT	comp15525_c0	peptidylprolyl isomerase	-	-	KOG0543	FKBP20-1
pgi-MIR482a-p3_2ss3GA18TC	TTACCAATTCCTCCCATCCCAA	comp15209_c0	-	GO:0005524(ATP binding);GO:0006915(apoptosis);GO:0050832(defense response to fungus);GO:0002238(response to molecule of fungal origin)	-	KOG4658	LOV1
PC-5p-457_16337	GGGACTTGTGGTTAGGAAAGC	comp8345_c0	-	-	-	-	-
ptc-MIR171i-p5_1ss4TC_2	TCTCCTTTTTCTTCTTCTTCTT	comp22830_c0	histidyl-tRNA synthetase	GO:0005737(cytoplasm);GO:0016841(ammonia-lyase activity);GO:0005524(ATP binding);GO:0004821(histidine-tRNA ligase activity);GO:0006427(histidyl-tRNA aminoacylation)	ko00970(Aminoacyl-tRNA biosynthesis)	KOG1936	Os05g0150900
stu-MIR8005c-p3_1ss12AG	TAGGGTTTAGGGTTTAGGGTT	comp11895_c2	-	-	-	KOG4282	-
cme-MIR160c-p5_2ss13AG17AG	AGCCATGCATGTGTAAGT	comp21029_c0	-	-	-	KOG2770	-
ptc-MIR171i-p3_1ss6TC	CTTCTCCTTTTTCTTCTTCTTC	comp9746_c0	-	GO:0005634(nucleus);GO:0048511(rhythmic process)	-	KOG2894	XCT
stu-MIR396-p5_2ss18AT19CT	TTCCACAGCTTTCTTGATTT	comp23200_c0	xylose isomerase	GO:0005783(endoplasmic reticulum);GO:0005774(vacuolar membrane);GO:0046872(metal ion binding);GO:0009045(xylose isomerase activity);GO:0042732(D-xylose metabolic process);GO:0006098(pentose-phosphate shunt)	ko00040(Pentose and glucuronate interconversions);ko00051(Fructose and mannose metabolism)	-	XYLA
ptc-MIR171i-p3_1ss6TC	CTTCTCCTTTTTCTTCTTCTTC	comp20060_c0	sterile alpha motif and leucine zipper containing kinase AZK	GO:0005524(ATP binding);GO:0004674(protein serine/threonine kinase activity);GO:0010119(regulation of stomatal movement)	ko04010(MAPK signaling pathway);ko04530(Tight junction)	KOG0192	HT1
tae-MIR408-p3_2ss13TA19TC	AGCTTCTGTTGCAGTTGTC	comp24383_c4	-	GO:0019028(viral capsid);GO:0005524(ATP binding);GO:0008026(ATP-dependent helicase activity);GO:0004197(cysteine-type endopeptidase activity);GO:0003723(RNA binding);GO:0003968(RNA-directed RNA polymerase activity);GO:0005198(structural molecule activity);GO:0006508(proteolysis);GO:0018144(RNA-protein covalent cross-linking);GO:0006351(transcription, DNA-dependent);GO:0019079(viral genome replica…	-	-	-
cca-MIR156c-p5_2ss7CT17AC	AGAGCATTGAGAGGACCT	comp13864_c0	-	GO:0005737(cytoplasm);GO:0046872(metal ion binding);GO:0004222(metalloendopeptidase activity);GO:0006364(rRNA processing)	-	-	ybeY
ptc-MIR6426b-p5_1ss10GA	GAAGAAGAAAAAGGAGAA	comp8345_c0	-	-	-	-	-
ppe-MIR169i-p3_2ss1TC17GT	CTTCTCTTCTTTCTTTTTT	comp16349_c0	-	-	-	-	-
ptc-MIR6426b-p5_1ss10GA	GAAGAAGAAAAAGGAGAA	comp17897_c0	-	-	-	-	-
ptc-MIR6426b-p5_1ss10GA	GAAGAAGAAAAAGGAGAA	comp19549_c0	-	-	-	-	-
gma-MIR1520m-p3_2ss2AT18AC	GTACATGACATGTGACACT	comp24368_c0	-	GO:0019028(viral capsid);GO:0005524(ATP binding);GO:0008026(ATP-dependent helicase activity);GO:0004197(cysteine-type endopeptidase activity);GO:0003723(RNA binding);GO:0003968(RNA-directed RNA polymerase activity);GO:0005198(structural molecule activity);GO:0006508(proteolysis);GO:0018144(RNA-protein covalent cross-linking);GO:0006351(transcription, DNA-dependent);GO:0019079(viral genome replica…	-	-	-
ptc-MIR6426b-p5_2ss13GA19GT	GAAGAAGAAGAAAAAGGAT	comp17854_c0	thiosulfate sulfurtransferase	-	-	KOG1529	STR1
gma-MIR4350-p3_2ss3CA18TC_1	AAATAACGGCACAACATC	comp16872_c0	-	-	-	-	BAG7
ptc-MIR171i-p5_1ss3TC_1	CTCCTTTTTCTTCTTCTT	comp12728_c0	ATP-binding cassette, sub-family F, member 3	GO:0005829(cytosol);GO:0005524(ATP binding);GO:0016887(ATPase activity);GO:0046686(response to cadmium ion);GO:0006810(transport)	-	KOG0062	ABCF3
ptc-MIR171i-p5_1ss3TC_2	CTCCTTTTTCTTCTTCTTC	comp24125_c0	X-Pro aminopeptidase	GO:0009507(chloroplast);GO:0016021(integral to membrane);GO:0005886(plasma membrane);GO:0008289(lipid binding);GO:0002020(protease binding);GO:0005215(transporter activity);GO:0007049(cell cycle);GO:0051301(cell division)	-	-	PATL2
bdi-MIR7716-p5_2ss12TC19AT	TTTTTCTCCTCCTCCTGCT	comp21597_c0	-	GO:0005783(endoplasmic reticulum);GO:0016021(integral to membrane);GO:0005635(nuclear envelope);GO:0005515(protein binding);GO:0006916(anti-apoptosis);GO:0006915(apoptosis);GO:0006983(ER overload response);GO:0009414(response to water deprivation);GO:0000038(very long-chain fatty acid metabolic process)	-	KOG1629	BI-1
vvi-MIR160a-p5_2ss11TA18CA	GAATGCCATCAAAGAAGAT	comp22908_c0	-	GO:0016021(integral to membrane);GO:0005886(plasma membrane);GO:0005524(ATP binding);GO:0004674(protein serine/threonine kinase activity);GO:0004872(receptor activity)	-	-	PERK2
ptc-MIR171i-p5_1ss3TC_2	CTCCTTTTTCTTCTTCTTC	comp20980_c0	-	-	-	-	-
ptc-MIR171i-p5_1ss3TC_1	CTCCTTTTTCTTCTTCTT	comp16349_c0	-	-	-	-	-
ptc-MIR171i-p5_2ss1TC20GT	CCTTTTTCTTCTTCTTCTTT	comp43628_c0	-	-	-	-	-
ghr-MIR7496a-p5_2ss9TG20AG	TTAAATCAGGACCAAATTGGT	comp13538_c0	-	-	-	-	-
ptc-MIR171i-p5_2ss1TC20GT	CCTTTTTCTTCTTCTTCTTT	comp19083_c0	-	-	-	-	-
ptc-MIR171i-p5_1ss3TC_1	CTCCTTTTTCTTCTTCTT	comp15749_c0	-	-	-	-	-
ptc-MIR6426b-p3_1ss11GA	AGAAGAAGAAAAAGGAGAA	comp23528_c0	dual-specificity kinase	GO:0005524(ATP binding);GO:0005515(protein binding);GO:0004674(protein serine/threonine kinase activity);GO:0004712(protein serine/threonine/tyrosine kinase activity);GO:0006355(regulation of transcription, DNA-dependent)	-	KOG0671	AFC1
gma-MIR169g-p3_1ss4CT	CTTTTTCTTCTTCTTCTTTCA	comp20852_c0	-	-	-	-	-
ath-MIR5655-p5_2ss1CG17TA	GAAGAAAAAGGAGAAGAA	comp20545_c0	-	-	-	KOG3063	VPS26A
ptc-MIR6426b-p5_1ss10GA	GAAGAAGAAAAAGGAGAA	comp1566_c0	-	GO:0005737(cytoplasm);GO:0004871(signal transducer activity);GO:0009640(photomorphogenesis);GO:0006355(regulation of transcription, DNA-dependent);GO:0006351(transcription, DNA-dependent)	-	-	PAT1
ptc-MIR171i-p5_2ss1TC20GT	CCTTTTTCTTCTTCTTCTTT	comp15556_c0	-	-	-	KOG1603	-
stu-miR396-5p_L-3	CACAGCTTTCTTGAACTT	comp18063_c1	-	GO:0009507(chloroplast);GO:0005886(plasma membrane);GO:0009506(plasmodesma);GO:0005774(vacuolar membrane);GO:0043424(protein histidine kinase binding)	-	KOG2620	HIR2
stu-MIR8005a-p5_1ss12AG	TAGGGTTTAGGGTTTAGGGTTT	comp11895_c2	-	-	-	KOG4282	-
bdi-MIR5067-p5_2ss6AT17GC	GATTTTGTGCAACTTTCT	comp17722_c0	-	GO:0000151(ubiquitin ligase complex);GO:0005488(binding);GO:0004842(ubiquitin-protein ligase activity);GO:0010200(response to chitin)	-	-	PUB27
ptc-MIR171i-p5_1ss8TC_2	TTCTTCTCCTTTTTCTTCTTCTTC	comp23414_c0	-	GO:0005634(nucleus);GO:0003676(nucleic acid binding);GO:0009870(defense response signaling pathway, resistance gene-dependent);GO:0042742(defense response to bacterium)	-	KOG4315	MOS2
ptc-MIR171i-p5_1ss3TC_1	CTCCTTTTTCTTCTTCTT	comp19203_c0	-	GO:0005634(nucleus);GO:0043565(sequence-specific DNA binding);GO:0003700(sequence-specific DNA binding transcription factor activity);GO:0008270(zinc ion binding);GO:0007623(circadian rhythm);GO:0045893(positive regulation of transcription, DNA-dependent);GO:0009845(seed germination)	-	KOG1601	GATA8
ptc-MIR6426b-p5_2ss1TC20GC	CTTTTCTTCTTCTTCTTCTCC	comp12603_c0	-	-	-	-	-
tae-MIR408-p3_2ss13TA19TC	AGCTTCTGTTGCAGTTGTC	comp22172_c0	-	GO:0019028(viral capsid);GO:0005524(ATP binding);GO:0008026(ATP-dependent helicase activity);GO:0004197(cysteine-type endopeptidase activity);GO:0003723(RNA binding);GO:0003968(RNA-directed RNA polymerase activity);GO:0005198(structural molecule activity);GO:0006508(proteolysis);GO:0018144(RNA-protein covalent cross-linking);GO:0006351(transcription, DNA-dependent);GO:0019079(viral genome replica…	-	-	-
ptc-MIR171i-p5_1ss6TC_1	CTTCTCCTTTTTCTTCTTCTT	comp21115_c0	-	-	-	-	-
ptc-MIR171i-p3_1ss8TC	TTCTTCTCCTTTTTCTTCTTC	comp15525_c0	peptidylprolyl isomerase	-	-	KOG0543	FKBP20-1
ptc-MIR6426b-p5_2ss1TC20GC	CTTTTCTTCTTCTTCTTCTCC	comp17680_c0	-	-	-	KOG2038	-
ptc-MIR6426b-p5_2ss1TC20GC	CTTTTCTTCTTCTTCTTCTCC	comp21687_c0	-	GO:0071782(endoplasmic reticulum tubular network);GO:0071458(integral to cytosolic side of endoplasmic reticulum membrane);GO:0005886(plasma membrane);GO:0071786(endoplasmic reticulum tubular network organization)	-	KOG1792	RTNLB2
aly-MIR397a-p3_2ss14TG17TC	ATTATGTTTTTCTGATCT	comp21200_c0	-	GO:0005737(cytoplasm);GO:0005634(nucleus);GO:0005488(binding);GO:0008565(protein transporter activity);GO:0006886(intracellular protein transport)	-	KOG1991	DDB_G0269860
PC-3p-27897_777	CAAGTCATCCTTAGCTAACT	comp9647_c0	-	-	-	KOG2409	Kri1
ptc-MIR171i-p5_1ss3TC_1	CTCCTTTTTCTTCTTCTT	comp18102_c0	-	GO:0005737(cytoplasm);GO:0005525(GTP binding)	-	KOG1486	DRG2
ptc-MIR171i-p5_1ss8TC_1	TTCTTCTCCTTTTTCTTCTTCT	comp11174_c0	-	-	-	-	-
gma-MIR169g-p5_2ss4CT22CA	CTTTTTCTTCTTCTTCTTTCAA	comp18933_c0	-	GO:0005634(nucleus);GO:0046983(protein dimerization activity);GO:0043565(sequence-specific DNA binding);GO:0003700(sequence-specific DNA binding transcription factor activity)	-	-	RF2a
bdi-MIR164f-p5_2ss4CA17CA	CGGAGGCGAGCTGGAAAG	comp20238_c0	beta-glucosidase	GO:0008422(beta-glucosidase activity);GO:0043169(cation binding);GO:0005975(carbohydrate metabolic process)	ko00460(Cyanoamino acid metabolism);ko00500(Starch and sucrose metabolism);ko00940(Phenylpropanoid biosynthesis)	KOG0626	BGLU47
bna-MIR169h-p3_1ss18TA	GACAGTTCTCTTTCTCCA	comp23316_c0	-	GO:0016747(transferase activity, transferring acyl groups other than amino-acyl groups)	-	-	HSR201
ptc-MIR6426b-p5_2ss13GA20AT	GAAGAAGAAGAAAAAGGAGT	comp13075_c0	-	-	-	-	-
ptc-MIR6426b-p5_2ss13GA19GT	GAAGAAGAAGAAAAAGGAT	comp24005_c0	-	-	-	-	-
vvi-MIR319c-p5	GAGCTTTCTTCAGTCCACTC	comp22960_c0	magnesium chelatase subunit I	GO:0009570(chloroplast stroma);GO:0005524(ATP binding);GO:0016851(magnesium chelatase activity);GO:0017111(nucleoside-triphosphatase activity);GO:0015995(chlorophyll biosynthetic process);GO:0015979(photosynthesis)	ko00860(Porphyrin and chlorophyll metabolism)	-	CHLD
ptc-MIR171i-p5_1ss3TC_2	CTCCTTTTTCTTCTTCTTC	comp15355_c0	-	-	-	-	-
ptc-MIR171i-p5_2ss1TC20GT	CCTTTTTCTTCTTCTTCTTT	comp22584_c0	-	-	-	-	-
ptc-MIR171i-p5_1ss4TC_1	TCTCCTTTTTCTTCTTCTTCT	comp23957_c0	template-activating factor I	GO:0047631(ADP-ribose diphosphatase activity);GO:0046872(metal ion binding);GO:0000210(NAD+ diphosphatase activity)	-	KOG1508	NUDT4
ptc-MIR6426b-p3_1ss11GA	AGAAGAAGAAAAAGGAGAA	comp18169_c0	-	-	-	KOG0324	-
ptc-MIR171i-p3_1ss4TC	TCTCCTTTTTCTTCTTCTTC	comp12711_c0	NADH dehydrogenase	GO:0005747(mitochondrial respiratory chain complex I);GO:0050897(cobalt ion binding);GO:0009055(electron carrier activity);GO:0008137(NADH dehydrogenase (ubiquinone) activity);GO:0022900(electron transport chain);GO:0006810(transport)	ko00190(Oxidative phosphorylation)	KOG3382	At3g03100
stu-miR156d-3p_R-4	GCTCTCTATGCTTCTGTC	comp17176_c0	-	GO:0047631(ADP-ribose diphosphatase activity);GO:0046872(metal ion binding);GO:0051287(NAD binding);GO:0000210(NAD+ diphosphatase activity);GO:0006979(response to oxidative stress)	-	KOG0648	NUDT2
ptc-MIR171i-p3_1ss4TC	TCTCCTTTTTCTTCTTCTTC	comp16868_c0	-	GO:0005730(nucleolus)	-	KOG3031	Os01g0513800
osa-MIR2876-p5_2ss14AC19TA	TTTCTGTAAAATACTTGCA	comp17021_c0	-	-	-	-	-
ptc-MIR171i-p3_1ss6TC	CTTCTCCTTTTTCTTCTTCTTC	comp14046_c0	-	-	-	KOG2654	-
PC-5p-78694_294	TCTTTTAGCTCTCCTCAATCC	comp21535_c0	-	-	-	-	-
ptc-MIR171i-p5_1ss4TC_1	TCTCCTTTTTCTTCTTCTTCT	comp19017_c0	-	GO:0016021(integral to membrane);GO:0005886(plasma membrane);GO:0005524(ATP binding);GO:0004674(protein serine/threonine kinase activity)	-	KOG1187	At5g15080
ptc-MIR6426b-p5_2ss10GA20GT	GAAGAAGAAAAAGGAGAATT	comp19549_c0	-	-	-	-	-
gra-MIR8771d-p5_2ss14CA19GA	AAGAAAAAGGAGAAGAATA	comp8278_c0	-	-	-	-	-
ptc-MIR171i-p5_1ss8TC_1	TTCTTCTCCTTTTTCTTCTTCT	comp28664_c0	3-oxoacyl-[acyl-carrier protein] reductase	GO:0009507(chloroplast);GO:0004316(3-oxoacyl-[acyl-carrier-protein] reductase (NADPH) activity);GO:0051287(NAD binding);GO:0006633(fatty acid biosynthetic process)	ko00061(Fatty acid biosynthesis);ko01040(Biosynthesis of unsaturated fatty acids)	KOG1200	CLKR27
ptc-MIR6426b-p5_2ss13GA19GA	GAAGAAGAAGAAAAAGGAA	comp13075_c0	-	-	-	-	-
ptc-MIR6426b-p3_1ss15GA_1	AAGAAGAAGAAGAAAAAGGA	comp21804_c0	chloride channel, other eukaryote	GO:0034707(chloride channel complex);GO:0009705(plant-type vacuole membrane);GO:0009671(nitrate:hydrogen symporter activity);GO:0005247(voltage-gated chloride channel activity)	-	KOG0474	CLC-B
bdi-MIR408-p3_1ss2GA	AAAGCTGCTGCTGCTGTGT	comp20075_c0	large subunit ribosomal protein L37e	GO:0022625(cytosolic large ribosomal subunit);GO:0046872(metal ion binding);GO:0019843(rRNA binding);GO:0003735(structural constituent of ribosome);GO:0006412(translation)	ko03010(Ribosome)	KOG3475	RPL37C
ptc-MIR171i-p5_1ss8TC_2	TTCTTCTCCTTTTTCTTCTTCTTC	comp28664_c0	3-oxoacyl-[acyl-carrier protein] reductase	GO:0009507(chloroplast);GO:0004316(3-oxoacyl-[acyl-carrier-protein] reductase (NADPH) activity);GO:0051287(NAD binding);GO:0006633(fatty acid biosynthetic process)	ko00061(Fatty acid biosynthesis);ko01040(Biosynthesis of unsaturated fatty acids)	KOG1200	CLKR27
ptc-MIR171i-p5_1ss3TC_1	CTCCTTTTTCTTCTTCTT	comp15556_c0	-	-	-	KOG1603	-
gma-MIR169g-p3_1ss4CT	CTTTTTCTTCTTCTTCTTTCA	comp19717_c0	-	GO:0005829(cytosol);GO:0005634(nucleus);GO:0008270(zinc ion binding);GO:0016568(chromatin modification);GO:0006355(regulation of transcription, DNA-dependent);GO:0006351(transcription, DNA-dependent)	-	KOG1632	AL6
ptc-MIR171i-p3_2ss3TC22GT	CTCCTTTTTCTTCTTCTTCTTT	comp15556_c0	-	-	-	KOG1603	-
ptc-MIR171i-p5_1ss4TC_2	TCTCCTTTTTCTTCTTCTTCTT	comp23957_c0	template-activating factor I	GO:0047631(ADP-ribose diphosphatase activity);GO:0046872(metal ion binding);GO:0000210(NAD+ diphosphatase activity)	-	KOG1508	NUDT4
PC-5p-1546858_11	AAACTTTGTCTGAATATG	comp18868_c0	2-isopropylmalate synthase	GO:0003852(2-isopropylmalate synthase activity);GO:0009098(leucine biosynthetic process)	ko00290(Valine, leucine and isoleucine biosynthesis);ko00620(Pyruvate metabolism)	KOG2367	IPMSA
ptc-MIR6426b-p3_1ss13GA	GAAGAAGAAGAAAAAGGAGAA	comp22504_c0	syntaxin 1B/2/3	GO:0016021(integral to membrane);GO:0005886(plasma membrane);GO:0009506(plasmodesma);GO:0043495(protein anchor);GO:0005484(SNAP receptor activity);GO:0050832(defense response to fungus);GO:0009867(jasmonic acid mediated signaling pathway);GO:0051245(negative regulation of cellular defense response);GO:0043069(negative regulation of programmed cell death);GO:0006612(protein targeting to membrane);…	ko04130(SNARE interactions in vesicular transport)	KOG0810	SYP121
stu-miR167a-5p	TGAAGCTGCCAGCATGATCTA	comp24014_c0	-	GO:0000139(Golgi membrane);GO:0016021(integral to membrane)	-	-	At1g04910
ptc-MIR171i-p3_1ss4TC	TCTCCTTTTTCTTCTTCTTC	comp19017_c0	-	GO:0016021(integral to membrane);GO:0005886(plasma membrane);GO:0005524(ATP binding);GO:0004674(protein serine/threonine kinase activity)	-	KOG1187	At5g15080
mdm-MIR167f-p5_2ss9GA17GA	GAAAGAAGAAGAAGAAAAA	comp22448_c0	-	-	-	-	-
ptc-MIR171i-p3_1ss8TC	TTCTTCTCCTTTTTCTTCTTC	comp11174_c0	-	-	-	-	-
stu-miR156d-3p_R-4	GCTCTCTATGCTTCTGTC	comp15066_c0	-	GO:0005737(cytoplasm);GO:0005634(nucleus);GO:0046872(metal ion binding)	-	KOG2923	DPH3
aly-MIR167c-p3_2ss2AT20AT	ATTATAAAGATTTTGTACATT	comp23051_c0	saccharopine dehydrogenase (NAD+, L-glutamate forming)	GO:0005829(cytosol);GO:0005488(binding);GO:0047131(saccharopine dehydrogenase (NAD+, L-glutamate-forming) activity);GO:0047130(saccharopine dehydrogenase (NADP+, L-lysine-forming) activity);GO:0019477(L-lysine catabolic process)	ko00310(Lysine degradation)	KOG0172	LKR/SDH
gra-MIR8771d-p5_2ss14CA19GA	AAGAAAAAGGAGAAGAATA	comp19178_c0	-	-	-	-	-
bdi-MIR7716-p5_2ss12TC19AT	TTTTTCTCCTCCTCCTGCT	comp21173_c0	-	-	-	-	-
ptc-MIR171i-p3_1ss8TC	TTCTTCTCCTTTTTCTTCTTC	comp22271_c0	-	GO:0005634(nucleus);GO:0043565(sequence-specific DNA binding);GO:0003700(sequence-specific DNA binding transcription factor activity)	-	-	WRKY65
stu-miR396-5p_L-3	CACAGCTTTCTTGAACTT	comp17689_c0	nicotinate-nucleotide pyrophosphorylase (carboxylating)	GO:0004514(nicotinate-nucleotide diphosphorylase (carboxylating) activity);GO:0009435(NAD biosynthetic process)	ko00760(Nicotinate and nicotinamide metabolism)	KOG3008	nadC
csi-MIR3954-p3_2ss13CA19AG_1	TTGTTCAGGAAAAGATTGGT	comp20485_c0	inorganic pyrophosphatase	GO:0000139(Golgi membrane);GO:0016021(integral to membrane);GO:0005773(vacuole);GO:0009678(hydrogen-translocating pyrophosphatase activity);GO:0004427(inorganic diphosphatase activity);GO:0015992(proton transport)	ko00190(Oxidative phosphorylation)	-	AVPL2
ptc-MIR171i-p5_1ss4TC_2	TCTCCTTTTTCTTCTTCTTCTT	comp46962_c0	DnaJ homolog, subfamily C, member 2	GO:0005829(cytosol);GO:0005634(nucleus);GO:0003682(chromatin binding);GO:0003677(DNA binding);GO:0031072(heat shock protein binding);GO:0042393(histone binding);GO:0043130(ubiquitin binding);GO:0016568(chromatin modification);GO:0045893(positive regulation of transcription, DNA-dependent);GO:0006351(transcription, DNA-dependent)	-	KOG0724	dnajc2
bna-MIR169h-p3_1ss18TA	GACAGTTCTCTTTCTCCA	comp17701_c0	-	-	-	-	-
ptc-MIR171i-p3_1ss4TC	TCTCCTTTTTCTTCTTCTTC	comp23957_c0	template-activating factor I	GO:0047631(ADP-ribose diphosphatase activity);GO:0046872(metal ion binding);GO:0000210(NAD+ diphosphatase activity)	-	KOG1508	NUDT4
stu-MIR8005c-p3_1ss12AG	TAGGGTTTAGGGTTTAGGGTT	comp24044_c0	cytochrome P450, family 26, subfamily A	GO:0005634(nucleus);GO:0003677(DNA binding);GO:0042803(protein homodimerization activity);GO:0008270(zinc ion binding);GO:0051302(regulation of cell division);GO:0045604(regulation of epidermal cell differentiation);GO:0010075(regulation of meristem growth);GO:0006355(regulation of transcription, DNA-dependent);GO:0048364(root development);GO:0006351(transcription, DNA-dependent)	ko00830(Retinol metabolism)	KOG1721	JKD
ptc-MIR6426b-p3_1ss14GA_1	AGAAGAAGAAGAAAAAGGAG	comp23119_c0	-	-	-	-	-
aly-MIR397a-p3_2ss14TG17TC	ATTATGTTTTTCTGATCT	comp19375_c0	aarF domain-containing kinase	GO:0010287(plastoglobule);GO:0005524(ATP binding);GO:0004672(protein kinase activity)	-	KOG1235	At1g79600
osa-MIR1871-p3_2ss18GA21TG	AAATCTAACATGGTATCAGAGC	comp15078_c0	-	-	-	-	-
ptc-MIR171i-p5_2ss1TC20GT	CCTTTTTCTTCTTCTTCTTT	comp22496_c0	3-hydroxy-3-methylglutaryl-CoA reductase	GO:0005789(endoplasmic reticulum membrane);GO:0016021(integral to membrane);GO:0004420(hydroxymethylglutaryl-CoA reductase (NADPH) activity);GO:0050661(NADP binding);GO:0015936(coenzyme A metabolic process);GO:0008299(isoprenoid biosynthetic process)	ko00900(Terpenoid backbone biosynthesis)	KOG2480	HMGR
ptc-MIR171i-p5_1ss8TC_2	TTCTTCTCCTTTTTCTTCTTCTTC	comp23937_c0	-	-	-	KOG1305	-
ath-MIR5655-p5_2ss1CG17TA	GAAGAAAAAGGAGAAGAA	comp21439_c0	-	-	-	-	-
ptc-MIR6426b-p5_2ss13GA20AT	GAAGAAGAAGAAAAAGGAGT	comp21439_c0	-	-	-	-	-
vvi-MIR171i-p3_2ss3AG17TA	GAGGAAGGTGGGGATGAT	comp14691_c0	protein phosphatase	GO:0005654(nucleoplasm);GO:0046872(metal ion binding);GO:0004722(protein serine/threonine phosphatase activity);GO:0009785(blue light signaling pathway);GO:0009408(response to heat)	-	KOG0376	PP7
ptc-MIR6426b-p5_1ss13GA	GAAGAAGAAGAAAAAGGAGA	comp23848_c1	EREBP-like factor	GO:0005634(nucleus);GO:0005515(protein binding);GO:0043565(sequence-specific DNA binding);GO:0003700(sequence-specific DNA binding transcription factor activity);GO:0071472(cellular response to salt stress);GO:0009736(cytokinin mediated signaling pathway);GO:0009873(ethylene mediated signaling pathway);GO:0010017(red or far-red light signaling pathway);GO:0045595(regulation of cell differentiatio…	-	-	RAP2-4
ptc-MIR171i-p5_1ss3TC_2	CTCCTTTTTCTTCTTCTTC	comp18102_c0	-	GO:0005737(cytoplasm);GO:0005525(GTP binding)	-	KOG1486	DRG2
ptc-MIR171i-p5_1ss3TC_1	CTCCTTTTTCTTCTTCTT	comp18245_c0	-	GO:0006397(mRNA processing);GO:0007399(nervous system development);GO:0008380(RNA splicing)	-	KOG2627	Dgcr14
ptc-MIR6426b-p5_2ss13GA19GA	GAAGAAGAAGAAAAAGGAA	comp12397_c0	asparagine synthase (glutamine-hydrolysing)	GO:0004066(asparagine synthase (glutamine-hydrolyzing) activity);GO:0005524(ATP binding);GO:0006529(asparagine biosynthetic process);GO:0006541(glutamine metabolic process)	ko00250(Alanine, aspartate and glutamate metabolism);ko00910(Nitrogen metabolism)	KOG0571	AND1
ptc-MIR171i-p5_1ss8TC_2	TTCTTCTCCTTTTTCTTCTTCTTC	comp23964_c0	-	-	-	KOG1603	-
ccl-MIR396-p3_2ss4GC17GC	AGTCGTCCTTGAAATACC	comp18169_c0	-	-	-	KOG0324	-
ptc-MIR6426b-p3_1ss14GA_1	AGAAGAAGAAGAAAAAGGAG	comp13075_c0	-	-	-	-	-
ppe-MIR169i-p3_2ss1TC17GT	CTTCTCTTCTTTCTTTTTT	comp24038_c0	mitochondrial chaperone BCS1	GO:0016021(integral to membrane);GO:0005743(mitochondrial inner membrane);GO:0005524(ATP binding);GO:0016887(ATPase activity);GO:0051131(chaperone-mediated protein complex assembly)	-	KOG0743	bcsl1b
ptc-MIR171i-p5_1ss6TC_1	CTTCTCCTTTTTCTTCTTCTT	comp15288_c0	-	-	-	-	CP12-3
nta-MIR1446-p5_1ss1TC	CTCTGAACTCTCTCCCTCAAT	comp20906_c0	-	GO:0006952(defense response);GO:0009607(response to biotic stimulus)	-	-	-
ptc-MIR6426b-p5_1ss13GA	GAAGAAGAAGAAAAAGGAGA	comp15590_c0	-	-	-	-	-
ptc-MIR6426b-p5_2ss13GA19GA	GAAGAAGAAGAAAAAGGAA	comp15590_c0	-	-	-	-	-
stu-miR162a-3p_R-2	TCGATAAACCTCTGCATCC	comp13665_c0	endoribonuclease Dicer	GO:0010445(nuclear dicing body);GO:0005524(ATP binding);GO:0003677(DNA binding);GO:0003725(double-stranded RNA binding);GO:0004386(helicase activity);GO:0046872(metal ion binding);GO:0005515(protein binding);GO:0004525(ribonuclease III activity);GO:0000910(cytokinesis);GO:0009880(embryonic pattern specification);GO:0009908(flower development);GO:0035279(mRNA cleavage involved in gene silencing by…	-	KOG0701	DCL1
stu-miR162a-3p	TCGATAAACCTCTGCATCCAG	comp13665_c0	endoribonuclease Dicer	GO:0010445(nuclear dicing body);GO:0005524(ATP binding);GO:0003677(DNA binding);GO:0003725(double-stranded RNA binding);GO:0004386(helicase activity);GO:0046872(metal ion binding);GO:0005515(protein binding);GO:0004525(ribonuclease III activity);GO:0000910(cytokinesis);GO:0009880(embryonic pattern specification);GO:0009908(flower development);GO:0035279(mRNA cleavage involved in gene silencing by…	-	KOG0701	DCL1
ptc-MIR171i-p5_2ss1TC20GT	CCTTTTTCTTCTTCTTCTTT	comp5524_c0	translation initiation factor IF-2 unclassified subunit	GO:0005737(cytoplasm);GO:0005525(GTP binding);GO:0003924(GTPase activity);GO:0003743(translation initiation factor activity)	-	KOG1144	Eif5b
ptc-MIR171i-p5_1ss6TC_1	CTTCTCCTTTTTCTTCTTCTT	comp21860_c0	-	-	-	-	-
ptc-MIR6426b-p3_1ss11GA	AGAAGAAGAAAAAGGAGAA	comp20232_c0	-	-	-	-	-
vvi-miR156a_R+2_1ss14GT	TGACAGAAGAGAGTGAGCACAA	comp115673_c0	-	-	-	-	-
ccl-MIR396-p3_2ss4GC17GC	AGTCGTCCTTGAAATACC	comp21198_c0	translation initiation factor eIF-1A	GO:0003743(translation initiation factor activity)	-	KOG3403	-
ath-MIR5655-p5_2ss2CG18TA	AGAAGAAAAAGGAGAAGAA	comp20232_c0	-	-	-	-	-
gma-MIR169g-p5_2ss4CT22CA	CTTTTTCTTCTTCTTCTTTCAA	comp12052_c2	-	-	-	-	-
ath-MIR5655-p5_2ss2CG18TA	AGAAGAAAAAGGAGAAGAA	comp17844_c0	-	-	-	-	-
ptc-MIR171i-p5_1ss4TC_2	TCTCCTTTTTCTTCTTCTTCTT	comp23354_c0	F-type H+-transporting ATPase subunit b	GO:0009535(chloroplast thylakoid membrane);GO:0016021(integral to membrane);GO:0045263(proton-transporting ATP synthase complex, coupling factor F(o));GO:0005524(ATP binding);GO:0015078(hydrogen ion transmembrane transporter activity);GO:0015986(ATP synthesis coupled proton transport)	ko00190(Oxidative phosphorylation);ko00195(Photosynthesis)	-	ATPG
ptc-MIR171i-p3_1ss5TC	TTCTCCTTTTTCTTCTTCTTC	comp20327_c0	tubulin alpha	-	ko04145(Phagosome);ko04540(Gap junction);ko05130(Pathogenic Escherichia coli infection)	KOG1376	TUBA3
ptc-MIR6426b-p3_1ss11GA	AGAAGAAGAAAAAGGAGAA	comp17844_c0	-	-	-	-	-
ptc-MIR171i-p5_1ss4TC_2	TCTCCTTTTTCTTCTTCTTCTT	comp15584_c0	-	-	-	-	-
ptc-MIR171i-p3_1ss8TC	TTCTTCTCCTTTTTCTTCTTC	comp33299_c0	-	-	-	KOG2573	-
ptc-MIR6426b-p3_1ss11GA	AGAAGAAGAAAAAGGAGAA	comp24244_c0	non-specific serine/threonine protein kinase	GO:0005524(ATP binding);GO:0009882(blue light photoreceptor activity);GO:0004674(protein serine/threonine kinase activity);GO:0000155(two-component sensor activity);GO:0018298(protein-chromophore linkage);GO:0006355(regulation of transcription, DNA-dependent)	-	-	PHOT2
ptc-MIR171i-p3_1ss5TC	TTCTCCTTTTTCTTCTTCTTC	comp15355_c0	-	-	-	-	-
ptc-MIR6426b-p5_1ss11GA	AGAAGAAGAAAAAGGAGA	comp17844_c0	-	-	-	-	-
stu-miR156a_L-1	TGACAGAAGATAGAGAGCAC	comp115673_c0	-	-	-	-	-
stu-miR156f-5p_L-1R+2	TGACAGAAGAGAGTGAGCACC	comp115673_c0	-	-	-	-	-
ptc-MIR6426b-p5_1ss11GA	AGAAGAAGAAAAAGGAGA	comp24244_c0	non-specific serine/threonine protein kinase	GO:0005524(ATP binding);GO:0009882(blue light photoreceptor activity);GO:0004674(protein serine/threonine kinase activity);GO:0000155(two-component sensor activity);GO:0018298(protein-chromophore linkage);GO:0006355(regulation of transcription, DNA-dependent)	-	-	PHOT2
ptc-MIR171i-p5_1ss4TC_1	TCTCCTTTTTCTTCTTCTTCT	comp15584_c0	-	-	-	-	-
ptc-MIR171i-p3_1ss4TC	TCTCCTTTTTCTTCTTCTTC	comp23354_c0	F-type H+-transporting ATPase subunit b	GO:0009535(chloroplast thylakoid membrane);GO:0016021(integral to membrane);GO:0045263(proton-transporting ATP synthase complex, coupling factor F(o));GO:0005524(ATP binding);GO:0015078(hydrogen ion transmembrane transporter activity);GO:0015986(ATP synthesis coupled proton transport)	ko00190(Oxidative phosphorylation);ko00195(Photosynthesis)	-	ATPG
ath-MIR5021-p3_1ss20AG	AGAAGAAGAAGAAGAAAAGGG	comp20232_c0	-	-	-	-	-
ptc-MIR171i-p3_1ss4TC	TCTCCTTTTTCTTCTTCTTC	comp15525_c0	peptidylprolyl isomerase	-	-	KOG0543	FKBP20-1
ppe-MIR169i-p3_2ss1TC17GT	CTTCTCTTCTTTCTTTTTT	comp22267_c0	-	-	-	KOG2266	-
ptc-MIR6426b-p3_1ss14GA_1	AGAAGAAGAAGAAAAAGGAG	comp17844_c0	-	-	-	-	-
ptc-MIR6426b-p3_1ss14GA_2	AGAAGAAGAAGAAAAAGGAGAA	comp17844_c0	-	-	-	-	-
ptc-MIR171i-p5_1ss8TC_1	TTCTTCTCCTTTTTCTTCTTCT	comp33299_c0	-	-	-	KOG2573	-
ptc-MIR171i-p3_1ss4TC	TCTCCTTTTTCTTCTTCTTC	comp19812_c0	large subunit ribosomal protein LP2	GO:0005840(ribosome);GO:0003735(structural constituent of ribosome);GO:0006414(translational elongation)	ko03010(Ribosome)	KOG3449	RPP2A
ptc-MIR171i-p5_1ss4TC_1	TCTCCTTTTTCTTCTTCTTCT	comp19812_c0	large subunit ribosomal protein LP2	GO:0005840(ribosome);GO:0003735(structural constituent of ribosome);GO:0006414(translational elongation)	ko03010(Ribosome)	KOG3449	RPP2A
ptc-MIR171i-p5_1ss8TC_2	TTCTTCTCCTTTTTCTTCTTCTTC	comp33299_c0	-	-	-	KOG2573	-
ptc-MIR171i-p5_1ss6TC_1	CTTCTCCTTTTTCTTCTTCTT	comp19071_c0	-	GO:0005829(cytosol);GO:0005576(extracellular region);GO:0050897(cobalt ion binding);GO:0004869(cysteine-type endopeptidase inhibitor activity);GO:0006952(defense response);GO:0009628(response to abiotic stimulus)	-	-	CYS6
gma-miR156b_R-1	TGACAGAAGAGAGAGAGCAC	comp115673_c0	-	-	-	-	-
ath-MIR5645e-p3_2ss17TA19TC	AAACGACGTCGTTTTGAGC	comp21750_c0	calmodulin	GO:0005886(plasma membrane);GO:0005509(calcium ion binding)	ko04020(Calcium signaling pathway);ko04070(Phosphatidylinositol signaling system);ko04114(Oocyte meiosis);ko04270(Vascular smooth muscle contraction);ko04626(Plant-pathogen interaction);ko04720(Long-term potentiation);ko04722(Neurotrophin signaling pathway);ko04740(Olfactory transduction);ko04744(Phototransduction);ko04745(Phototransduction - fly);ko04910(Insulin signaling pathway);ko04912(GnRH s…	KOG0027	CML36
ptc-MIR6426b-p3_1ss14GA_1	AGAAGAAGAAGAAAAAGGAG	comp20232_c0	-	-	-	-	-
ptc-MIR6426b-p3_1ss14GA_2	AGAAGAAGAAGAAAAAGGAGAA	comp20232_c0	-	-	-	-	-
ptc-MIR171i-p5_1ss4TC_1	TCTCCTTTTTCTTCTTCTTCT	comp15525_c0	peptidylprolyl isomerase	-	-	KOG0543	FKBP20-1
gra-MIR8674b-p3_2ss11TC18AC	AAACCCTAAACCCTAAACC	comp24305_c0	-	GO:0006959(humoral immune response)	-	KOG1901	YTHDF2
ptc-MIR171i-p5_2ss1TC20GT	CCTTTTTCTTCTTCTTCTTT	comp23354_c0	F-type H+-transporting ATPase subunit b	GO:0009535(chloroplast thylakoid membrane);GO:0016021(integral to membrane);GO:0045263(proton-transporting ATP synthase complex, coupling factor F(o));GO:0005524(ATP binding);GO:0015078(hydrogen ion transmembrane transporter activity);GO:0015986(ATP synthesis coupled proton transport)	ko00190(Oxidative phosphorylation);ko00195(Photosynthesis)	-	ATPG
ptc-MIR6426b-p5_1ss11GA	AGAAGAAGAAAAAGGAGA	comp20232_c0	-	-	-	-	-
ptc-MIR171i-p5_1ss4TC_1	TCTCCTTTTTCTTCTTCTTCT	comp23354_c0	F-type H+-transporting ATPase subunit b	GO:0009535(chloroplast thylakoid membrane);GO:0016021(integral to membrane);GO:0045263(proton-transporting ATP synthase complex, coupling factor F(o));GO:0005524(ATP binding);GO:0015078(hydrogen ion transmembrane transporter activity);GO:0015986(ATP synthesis coupled proton transport)	ko00190(Oxidative phosphorylation);ko00195(Photosynthesis)	-	ATPG
nta-miR156a_R+1	TGACAGAAGAGAGTGAGCACA	comp115673_c0	-	-	-	-	-
mes-MIR319e-p5_2ss12GC19GA	TTTGATCCAACCAAGCAGA	comp23770_c0	omega-3 fatty acid desaturase (delta-15 desaturase)	GO:0031969(chloroplast membrane);GO:0016717(oxidoreductase activity, acting on paired donors, with oxidation of a pair of donors resulting in the reduction of molecular oxygen to two molecules of water);GO:0006633(fatty acid biosynthetic process)	ko01040(Biosynthesis of unsaturated fatty acids)	-	FAD7
ptc-MIR171i-p3_1ss4TC	TCTCCTTTTTCTTCTTCTTC	comp15584_c0	-	-	-	-	-
ptc-MIR171i-p3_1ss4TC	TCTCCTTTTTCTTCTTCTTC	comp21887_c0	-	-	-	-	-
ptc-MIR171i-p5_1ss4TC_1	TCTCCTTTTTCTTCTTCTTCT	comp21887_c0	-	-	-	-	-
ptc-MIR171i-p5_1ss8TC_2	TTCTTCTCCTTTTTCTTCTTCTTC	comp24038_c0	mitochondrial chaperone BCS1	GO:0016021(integral to membrane);GO:0005743(mitochondrial inner membrane);GO:0005524(ATP binding);GO:0016887(ATPase activity);GO:0051131(chaperone-mediated protein complex assembly)	-	KOG0743	bcsl1b
ptc-MIR171i-p3_1ss8TC	TTCTTCTCCTTTTTCTTCTTC	comp24038_c0	mitochondrial chaperone BCS1	GO:0016021(integral to membrane);GO:0005743(mitochondrial inner membrane);GO:0005524(ATP binding);GO:0016887(ATPase activity);GO:0051131(chaperone-mediated protein complex assembly)	-	KOG0743	bcsl1b
ptc-MIR171i-p5_2ss1TC20GT	CCTTTTTCTTCTTCTTCTTT	comp19401_c0	-	-	-	KOG2266	-
ptc-MIR171i-p3_1ss5TC	TTCTCCTTTTTCTTCTTCTTC	comp20248_c0	-	-	-	-	-
ptc-MIR171i-p5_1ss8TC_1	TTCTTCTCCTTTTTCTTCTTCT	comp24038_c0	mitochondrial chaperone BCS1	GO:0016021(integral to membrane);GO:0005743(mitochondrial inner membrane);GO:0005524(ATP binding);GO:0016887(ATPase activity);GO:0051131(chaperone-mediated protein complex assembly)	-	KOG0743	bcsl1b
ptc-MIR171i-p5_1ss6TC_2	CTTCTCCTTTTTCTTCTTCTTCTT	comp24256_c0	-	GO:0005737(cytoplasm);GO:0005634(nucleus);GO:0046982(protein heterodimerization activity);GO:0042803(protein homodimerization activity);GO:0043565(sequence-specific DNA binding);GO:0003700(sequence-specific DNA binding transcription factor activity);GO:0010197(polar nucleus fusion);GO:0009737(response to abscisic acid stimulus);GO:0010201(response to continuous far red light stimulus by the high-…	-	KOG0773	BLH1
ptc-MIR171i-p5_1ss4TC_1	TCTCCTTTTTCTTCTTCTTCT	comp23499_c0	-	GO:0016020(membrane);GO:0005730(nucleolus);GO:0042254(ribosome biogenesis)	-	KOG2572	NOP5-2
ptc-MIR171i-p3_1ss4TC	TCTCCTTTTTCTTCTTCTTC	comp23499_c0	-	GO:0016020(membrane);GO:0005730(nucleolus);GO:0042254(ribosome biogenesis)	-	KOG2572	NOP5-2
ptc-MIR171i-p5_1ss4TC_2	TCTCCTTTTTCTTCTTCTTCTT	comp23499_c0	-	GO:0016020(membrane);GO:0005730(nucleolus);GO:0042254(ribosome biogenesis)	-	KOG2572	NOP5-2
ptc-MIR171i-p5_1ss3TC_2	CTCCTTTTTCTTCTTCTTC	comp15590_c0	-	-	-	-	-
mes-miR827_R+2_1ss9CT	TTAGATGATCATCAACAAACACA	comp22537_c0	-	GO:0016021(integral to membrane);GO:0055085(transmembrane transport)	-	KOG2325	At4g22990
stu-miR827-3p_1ss9AT	TTAGATGATCATCAACAAACA	comp22537_c0	-	GO:0016021(integral to membrane);GO:0055085(transmembrane transport)	-	KOG2325	At4g22990
ptc-MIR171i-p5_1ss8TC_1	TTCTTCTCCTTTTTCTTCTTCT	comp22036_c0	-	GO:0008287(protein serine/threonine phosphatase complex);GO:0046872(metal ion binding);GO:0004722(protein serine/threonine phosphatase activity);GO:0006470(protein dephosphorylation)	-	KOG0951	F42G9.1
ptc-MIR171i-p5_1ss3TC_1	CTCCTTTTTCTTCTTCTT	comp21887_c0	-	-	-	-	-
ptc-MIR171i-p3_1ss8TC	TTCTTCTCCTTTTTCTTCTTC	comp22036_c0	-	GO:0008287(protein serine/threonine phosphatase complex);GO:0046872(metal ion binding);GO:0004722(protein serine/threonine phosphatase activity);GO:0006470(protein dephosphorylation)	-	KOG0951	F42G9.1
ptc-MIR171i-p5_1ss3TC_2	CTCCTTTTTCTTCTTCTTC	comp21887_c0	-	-	-	-	-
ptc-MIR171i-p5_1ss8TC_2	TTCTTCTCCTTTTTCTTCTTCTTC	comp22036_c0	-	GO:0008287(protein serine/threonine phosphatase complex);GO:0046872(metal ion binding);GO:0004722(protein serine/threonine phosphatase activity);GO:0006470(protein dephosphorylation)	-	KOG0951	F42G9.1
ptc-MIR6426b-p5_1ss10GA	GAAGAAGAAAAAGGAGAA	comp16447_c0	-	-	-	-	-
ath-MIR5655-p5_2ss1CG17TA	GAAGAAAAAGGAGAAGAA	comp16447_c0	-	-	-	-	-
ptc-MIR6426b-p5_1ss13GA	GAAGAAGAAGAAAAAGGAGA	comp16447_c0	-	-	-	-	-
ptc-MIR6426b-p5_2ss10GA19TA	GAAGAAGAAAAAGGAGAAA	comp16447_c0	-	-	-	-	-
ptc-MIR6426b-p5_2ss13GA19GA	GAAGAAGAAGAAAAAGGAA	comp16447_c0	-	-	-	-	-
ptc-MIR171i-p5_2ss1TC20GT	CCTTTTTCTTCTTCTTCTTT	comp7696_c0	-	GO:0005737(cytoplasm);GO:0005730(nucleolus);GO:0005524(ATP binding);GO:0034512(box C/D snoRNA binding);GO:0034513(box H/ACA snoRNA binding);GO:0005525(GTP binding);GO:0008139(nuclear localization sequence binding);GO:0019904(protein domain specific binding);GO:0003700(sequence-specific DNA binding transcription factor activity);GO:0008134(transcription factor binding);GO:0033979(box H/ACA snoRNA …	-	KOG2992	Nolc1
ptc-MIR171i-p5_1ss3TC_1	CTCCTTTTTCTTCTTCTT	comp22661_c0	-	GO:0071013(catalytic step 2 spliceosome);GO:0005829(cytosol);GO:0016363(nuclear matrix);GO:0016607(nuclear speck);GO:0003677(DNA binding);GO:0003723(RNA binding);GO:0031124(mRNA 3'-end processing);GO:0006406(mRNA export from nucleus);GO:0000398(nuclear mRNA splicing, via spliceosome);GO:0006369(termination of RNA polymerase II transcription)	-	KOG2146	SRRM1
ptc-MIR171i-p5_1ss3TC_2	CTCCTTTTTCTTCTTCTTC	comp22661_c0	-	GO:0071013(catalytic step 2 spliceosome);GO:0005829(cytosol);GO:0016363(nuclear matrix);GO:0016607(nuclear speck);GO:0003677(DNA binding);GO:0003723(RNA binding);GO:0031124(mRNA 3'-end processing);GO:0006406(mRNA export from nucleus);GO:0000398(nuclear mRNA splicing, via spliceosome);GO:0006369(termination of RNA polymerase II transcription)	-	KOG2146	SRRM1
osa-MIR818b-p3_2ss5TA18AC	GTGAAACATCTCAGTACC	comp23838_c0	elongation factor EF-Tu	GO:0009507(chloroplast);GO:0005525(GTP binding);GO:0003924(GTPase activity);GO:0003746(translation elongation factor activity)	ko04626(Plant-pathogen interaction)	KOG0460	TUFA
ptc-MIR6426b-p5_2ss1TC20GC	CTTTTCTTCTTCTTCTTCTCC	comp21094_c0	-	-	-	-	-
ptc-MIR171i-p5_2ss1TC20GT	CCTTTTTCTTCTTCTTCTTT	comp22592_c0	large subunit ribosomal protein L6e	GO:0005840(ribosome);GO:0003735(structural constituent of ribosome);GO:0006412(translation)	ko03010(Ribosome)	KOG1694	RPL6
ppe-MIR169i-p3_2ss1TC17GT	CTTCTCTTCTTTCTTTTTT	comp22391_c0	-	GO:0003676(nucleic acid binding);GO:0008270(zinc ion binding)	-	KOG3116	Zcchc10
nta-miR168d_R+1	TCGCTTGGTGCAGGTCGGGAAC	comp18677_c0	argonaute	GO:0005829(cytosol);GO:0005634(nucleus);GO:0030529(ribonucleoprotein complex);GO:0004521(endoribonuclease activity);GO:0035198(miRNA binding);GO:0035197(siRNA binding);GO:0048830(adventitious root development);GO:0009850(auxin metabolic process);GO:0009793(embryo development ending in seed dormancy);GO:0035195(gene silencing by miRNA);GO:0009965(leaf morphogenesis);GO:0006355(regulation of transc…	-	KOG1041	AGO1
nta-miR168d_1ss21AC	TCGCTTGGTGCAGGTCGGGAC	comp18677_c0	argonaute	GO:0005829(cytosol);GO:0005634(nucleus);GO:0030529(ribonucleoprotein complex);GO:0004521(endoribonuclease activity);GO:0035198(miRNA binding);GO:0035197(siRNA binding);GO:0048830(adventitious root development);GO:0009850(auxin metabolic process);GO:0009793(embryo development ending in seed dormancy);GO:0035195(gene silencing by miRNA);GO:0009965(leaf morphogenesis);GO:0006355(regulation of transc…	-	KOG1041	AGO1
nta-miR168d	TCGCTTGGTGCAGGTCGGGAA	comp18677_c0	argonaute	GO:0005829(cytosol);GO:0005634(nucleus);GO:0030529(ribonucleoprotein complex);GO:0004521(endoribonuclease activity);GO:0035198(miRNA binding);GO:0035197(siRNA binding);GO:0048830(adventitious root development);GO:0009850(auxin metabolic process);GO:0009793(embryo development ending in seed dormancy);GO:0035195(gene silencing by miRNA);GO:0009965(leaf morphogenesis);GO:0006355(regulation of transc…	-	KOG1041	AGO1
nta-miR168d_1ss2CT	TTGCTTGGTGCAGGTCGGGAA	comp18677_c0	argonaute	GO:0005829(cytosol);GO:0005634(nucleus);GO:0030529(ribonucleoprotein complex);GO:0004521(endoribonuclease activity);GO:0035198(miRNA binding);GO:0035197(siRNA binding);GO:0048830(adventitious root development);GO:0009850(auxin metabolic process);GO:0009793(embryo development ending in seed dormancy);GO:0035195(gene silencing by miRNA);GO:0009965(leaf morphogenesis);GO:0006355(regulation of transc…	-	KOG1041	AGO1
ptc-MIR171i-p3_1ss8TC	TTCTTCTCCTTTTTCTTCTTC	comp23038_c0	-	GO:0005886(plasma membrane);GO:0048032(galacturonate binding);GO:0007267(cell-cell signaling);GO:0006810(transport)	-	-	-
stu-miR156a_R+2_1ss12TG	TTGACAGAAGAGAGAGAGCACCA	comp17733_c0	-	GO:0005634(nucleus);GO:0003677(DNA binding);GO:0046872(metal ion binding);GO:0006355(regulation of transcription, DNA-dependent);GO:0006351(transcription, DNA-dependent)	-	-	SPL12
stu-miR156a	TTGACAGAAGATAGAGAGCAC	comp17733_c0	-	GO:0005634(nucleus);GO:0003677(DNA binding);GO:0046872(metal ion binding);GO:0006355(regulation of transcription, DNA-dependent);GO:0006351(transcription, DNA-dependent)	-	-	SPL12
ath-miR156h_L+1	TTGACAGAAGAAAGAGAGCAC	comp17733_c0	-	GO:0005634(nucleus);GO:0003677(DNA binding);GO:0046872(metal ion binding);GO:0006355(regulation of transcription, DNA-dependent);GO:0006351(transcription, DNA-dependent)	-	-	SPL12
vvi-miR156a_L+1_1ss15GT	ATGACAGAAGAGAGTGAGCAC	comp17733_c0	-	GO:0005634(nucleus);GO:0003677(DNA binding);GO:0046872(metal ion binding);GO:0006355(regulation of transcription, DNA-dependent);GO:0006351(transcription, DNA-dependent)	-	-	SPL12
stu-miR156a_R+2	TTGACAGAAGATAGAGAGCACCA	comp17733_c0	-	GO:0005634(nucleus);GO:0003677(DNA binding);GO:0046872(metal ion binding);GO:0006355(regulation of transcription, DNA-dependent);GO:0006351(transcription, DNA-dependent)	-	-	SPL12
stu-MIR156b-p5_2ss18GT19CT	TTGACAGAAGATAGAGATT	comp17733_c0	-	GO:0005634(nucleus);GO:0003677(DNA binding);GO:0046872(metal ion binding);GO:0006355(regulation of transcription, DNA-dependent);GO:0006351(transcription, DNA-dependent)	-	-	SPL12
stu-miR156e_L+1R+1	CTGACAGAAGAGAGTGAGCACA	comp17733_c0	-	GO:0005634(nucleus);GO:0003677(DNA binding);GO:0046872(metal ion binding);GO:0006355(regulation of transcription, DNA-dependent);GO:0006351(transcription, DNA-dependent)	-	-	SPL12
gma-miR156b_L+1R-1	TTGACAGAAGAGAGAGAGCAC	comp17733_c0	-	GO:0005634(nucleus);GO:0003677(DNA binding);GO:0046872(metal ion binding);GO:0006355(regulation of transcription, DNA-dependent);GO:0006351(transcription, DNA-dependent)	-	-	SPL12
stu-miR156a_1ss21CT	TTGACAGAAGATAGAGAGCAT	comp17733_c0	-	GO:0005634(nucleus);GO:0003677(DNA binding);GO:0046872(metal ion binding);GO:0006355(regulation of transcription, DNA-dependent);GO:0006351(transcription, DNA-dependent)	-	-	SPL12
stu-miR156a_R+1_1ss12TG	TTGACAGAAGAGAGAGAGCACT	comp17733_c0	-	GO:0005634(nucleus);GO:0003677(DNA binding);GO:0046872(metal ion binding);GO:0006355(regulation of transcription, DNA-dependent);GO:0006351(transcription, DNA-dependent)	-	-	SPL12
ptc-MIR171i-p3_1ss5TC	TTCTCCTTTTTCTTCTTCTTC	comp20292_c2	translation initiation factor IF-2 unclassified subunit	GO:0005634(nucleus);GO:0005524(ATP binding);GO:0003677(DNA binding);GO:0003910(DNA ligase (ATP) activity);GO:0046872(metal ion binding);GO:0007049(cell cycle);GO:0051301(cell division);GO:0051103(DNA ligation involved in DNA repair);GO:0006310(DNA recombination);GO:0006260(DNA replication)	-	KOG2266	lig1
stu-miR396-5p	TTCCACAGCTTTCTTGAACTT	comp20722_c0	-	-	-	-	GRF2
stu-miR396-5p_2ss20TC21TC	TTCCACAGCTTTCTTGAACCC	comp20722_c0	-	-	-	-	GRF2
ata-miR396a-5p	TCCACAGGCTTTCTTGAACTG	comp20722_c0	-	-	-	-	GRF2
stu-miR396-5p_1ss21TG	TTCCACAGCTTTCTTGAACTG	comp20722_c0	-	-	-	-	GRF2
vvi-miR396a_1ss20TC	TTCCACAGCTTTCTTGAACCA	comp20722_c0	-	-	-	-	GRF2
ptc-MIR171i-p3_1ss4TC	TCTCCTTTTTCTTCTTCTTC	comp16349_c0	-	-	-	-	-
ptc-MIR171i-p5_1ss4TC_2	TCTCCTTTTTCTTCTTCTTCTT	comp16349_c0	-	-	-	-	-
ptc-MIR171i-p5_2ss1TC20GT	CCTTTTTCTTCTTCTTCTTT	comp17844_c0	-	-	-	-	-
stu-MIR156b-p5_2ss18GT19CT	TTGACAGAAGATAGAGATT	comp20409_c0	-	-	-	-	-
ptc-MIR171i-p5_1ss6TC_1	CTTCTCCTTTTTCTTCTTCTT	comp20248_c0	-	-	-	-	-
ptc-MIR171i-p5_1ss4TC_1	TCTCCTTTTTCTTCTTCTTCT	comp16349_c0	-	-	-	-	-
ptc-MIR171i-p5_2ss1TC20GT	CCTTTTTCTTCTTCTTCTTT	comp15355_c0	-	-	-	-	-
ptc-MIR171i-p5_1ss3TC_1	CTCCTTTTTCTTCTTCTT	comp24180_c0	-	GO:0005524(ATP binding);GO:0004674(protein serine/threonine kinase activity)	-	KOG1181	drkD
ppt-MIR904b-p3_2ss6GA19CA	GGTGCAAGCTCTTGATCGA	comp17586_c0	small subunit ribosomal protein S19e	GO:0005618(cell wall);GO:0022627(cytosolic small ribosomal subunit);GO:0009506(plasmodesma);GO:0003735(structural constituent of ribosome);GO:0006412(translation)	ko03010(Ribosome)	KOG3411	RPS19A
ptc-MIR171i-p3_1ss5TC	TTCTCCTTTTTCTTCTTCTTC	comp16406_c0	-	-	-	-	-
ptc-MIR171i-p5_1ss8TC_1	TTCTTCTCCTTTTTCTTCTTCT	comp18605_c0	-	GO:0005634(nucleus);GO:0003677(DNA binding);GO:0006355(regulation of transcription, DNA-dependent);GO:0006351(transcription, DNA-dependent)	-	KOG1793	IWS1
ptc-MIR171i-p3_1ss6TC	CTTCTCCTTTTTCTTCTTCTTC	comp20248_c0	-	-	-	-	-
ptc-MIR171i-p5_2ss1TC20GT	CCTTTTTCTTCTTCTTCTTT	comp23106_c0	-	-	-	-	At2g27310
bdi-MIR408-p3_1ss2GA	AAAGCTGCTGCTGCTGTGT	comp14823_c0	-	-	-	-	-
ptc-MIR171i-p5_1ss3TC_2	CTCCTTTTTCTTCTTCTTC	comp11208_c0	-	-	-	-	-
ptc-MIR6426b-p3_2ss16GA18AG	GAAGAAGAAGAAGAAAAGGGA	comp17844_c0	-	-	-	-	-
ptc-MIR6426b-p5_1ss11GA	AGAAGAAGAAAAAGGAGA	comp11250_c0	-	GO:0016021(integral to membrane);GO:0005886(plasma membrane);GO:0004842(ubiquitin-protein ligase activity);GO:0008270(zinc ion binding);GO:0006915(apoptosis);GO:0006952(defense response);GO:0043068(positive regulation of programmed cell death);GO:0051865(protein autoubiquitination);GO:0009617(response to bacterium);GO:0010200(response to chitin);GO:0002238(response to molecule of fungal origin)	-	KOG0800	ATL55
ptc-MIR171i-p5_1ss3TC_1	CTCCTTTTTCTTCTTCTT	comp11208_c0	-	-	-	-	-
gma-MIR169g-p3_1ss4CT	CTTTTTCTTCTTCTTCTTTCA	comp17305_c0	methionyl aminopeptidase	GO:0005737(cytoplasm);GO:0004177(aminopeptidase activity);GO:0046872(metal ion binding);GO:0008235(metalloexopeptidase activity);GO:0009987(cellular process);GO:0016485(protein processing);GO:0006508(proteolysis)	-	KOG2775	MAP2B
sly-MIR9479-p3_2ss13AG17GC	TGTCACGGGTTCGAATCC	comp24365_c0	lipoxygenase	GO:0009570(chloroplast stroma);GO:0009534(chloroplast thylakoid);GO:0005506(iron ion binding);GO:0016165(lipoxygenase activity);GO:0031408(oxylipin biosynthetic process)	ko00591(Linoleic acid metabolism);ko00592(alpha-Linolenic acid metabolism)	-	LOX2.1
zma-MIR2275b-p5_2ss3CT17AT	AATTGAACCATCATCTTT	comp11929_c0	-	GO:0048471(perinuclear region of cytoplasm);GO:0031047(gene silencing by RNA);GO:0050688(regulation of defense response to virus)	-	-	SGS3
ptc-MIR171i-p5_2ss1TC20GT	CCTTTTTCTTCTTCTTCTTT	comp21139_c0	-	-	-	KOG4306	-
ptc-MIR6426b-p5_2ss1TC20GC	CTTTTCTTCTTCTTCTTCTCC	comp17305_c0	methionyl aminopeptidase	GO:0005737(cytoplasm);GO:0004177(aminopeptidase activity);GO:0046872(metal ion binding);GO:0008235(metalloexopeptidase activity);GO:0009987(cellular process);GO:0016485(protein processing);GO:0006508(proteolysis)	-	KOG2775	MAP2B
gma-MIR169g-p3_1ss4CT	CTTTTTCTTCTTCTTCTTTCA	comp9779_c0	-	-	-	-	-
ptc-MIR6426b-p5_2ss1TC20GC	CTTTTCTTCTTCTTCTTCTCC	comp22239_c0	-	-	-	KOG1203	-
ptc-MIR171i-p5_2ss1TC20GT	CCTTTTTCTTCTTCTTCTTT	comp19401_c0	-	-	-	KOG2266	-
ptc-MIR6426b-p5_2ss1TC20GC	CTTTTCTTCTTCTTCTTCTCC	comp23704_c0	-	-	-	KOG0051	-
ptc-MIR171i-p5_1ss3TC_1	CTCCTTTTTCTTCTTCTT	comp14738_c0	-	-	-	KOG3376	At4g33640
gra-MIR8785-p5_2ss15AT17GC	TTATCTCCTCTGTATCCGT	comp23476_c0	cytokinin trans-hydroxylase	GO:0016021(integral to membrane);GO:0009055(electron carrier activity);GO:0020037(heme binding);GO:0016705(oxidoreductase activity, acting on paired donors, with incorporation or reduction of molecular oxygen);GO:0008395(steroid hydroxylase activity);GO:0010268(brassinosteroid homeostasis);GO:0016131(brassinosteroid metabolic process);GO:0040008(regulation of growth);GO:0009741(response to brassi…	ko00908(Zeatin biosynthesis)	KOG0157	CYP734A1
gra-MIR8674b-p3_2ss11TC18AC	AAACCCTAAACCCTAAACC	comp15803_c0	-	-	-	KOG4374	-
ptc-MIR171i-p5_1ss6TC_1	CTTCTCCTTTTTCTTCTTCTT	comp23106_c0	-	-	-	-	At2g27310
PC-5p-205357_114	TTTTATAATCAACCCATGCAG	comp8403_c0	mitochondrial import receptor subunit TOM40	GO:0005743(mitochondrial inner membrane);GO:0005742(mitochondrial outer membrane translocase complex);GO:0046930(pore complex);GO:0005774(vacuolar membrane);GO:0015288(porin activity);GO:0005515(protein binding);GO:0008308(voltage-gated anion channel activity);GO:0015031(protein transport)	ko05014(Amyotrophic lateral sclerosis (ALS))	KOG3296	TOM40-1
PC-5p-32123_688	GGGTCGGCATGAGAGCAC	comp21419_c0	translation initiation factor eIF-3 subunit 6	GO:0005737(cytoplasm);GO:0003743(translation initiation factor activity)	-	KOG2758	v1g163572
ptc-MIR6426b-p3_1ss11GA	AGAAGAAGAAAAAGGAGAA	comp20439_c0	phospholipid-translocating ATPase	GO:0005789(endoplasmic reticulum membrane);GO:0000139(Golgi membrane);GO:0016021(integral to membrane);GO:0005886(plasma membrane);GO:0005524(ATP binding);GO:0015662(ATPase activity, coupled to transmembrane movement of ions, phosphorylative mechanism);GO:0000287(magnesium ion binding);GO:0004012(phospholipid-translocating ATPase activity);GO:0006754(ATP biosynthetic process);GO:0048194(Golgi ves…	-	KOG0206	ALA3
ptc-MIR6426b-p5_2ss1TC20GC	CTTTTCTTCTTCTTCTTCTCC	comp23937_c0	-	-	-	KOG1305	-
ppt-MIR904b-p3_2ss6GA19CA	GGTGCAAGCTCTTGATCGA	comp5854_c0	-	GO:0042641(actomyosin);GO:0005826(actomyosin contractile ring);GO:0032982(myosin filament);GO:0016460(myosin II complex);GO:0001931(uropod);GO:0051015(actin filament binding);GO:0030898(actin-dependent ATPase activity);GO:0005524(ATP binding);GO:0005516(calmodulin binding);GO:0000146(microfilament motor activity);GO:0042803(protein homodimerization activity);GO:0033275(actin-myosin filament slidi…	-	-	mhcA
ptc-MIR171i-p5_1ss3TC_1	CTCCTTTTTCTTCTTCTT	comp11076_c1	-	-	-	KOG0152	PRP40B
bdi-MIR7716-p5_2ss12TC19AT	TTTTTCTCCTCCTCCTGCT	comp24377_c0	magnesium chelatase subunit H	-	ko00860(Porphyrin and chlorophyll metabolism)	-	CHLH
ptc-MIR171i-p5_1ss8TC_1	TTCTTCTCCTTTTTCTTCTTCT	comp14358_c0	peptidylprolyl isomerase	-	-	KOG0552	FKBP53
ptc-MIR6426b-p3_1ss11GA	AGAAGAAGAAAAAGGAGAA	comp16552_c0	EREBP-like factor	GO:0005634(nucleus);GO:0005515(protein binding);GO:0043565(sequence-specific DNA binding);GO:0003700(sequence-specific DNA binding transcription factor activity);GO:0071472(cellular response to salt stress);GO:0009736(cytokinin mediated signaling pathway);GO:0009873(ethylene mediated signaling pathway);GO:0010017(red or far-red light signaling pathway);GO:0045595(regulation of cell differentiatio…	-	-	RAP2-4
ath-MIR5645e-p5_2ss17TG18GT	AAACGACGTCGTTTTGGTT	comp23721_c0	-	GO:0005634(nucleus);GO:0046872(metal ion binding);GO:0016491(oxidoreductase activity)	-	-	At3g21360
mdm-MIR167f-p5_2ss9GA17GA	GAAAGAAGAAGAAGAAAAA	comp22689_c0	phytochrome-interacting factor 3	GO:0005634(nucleus);GO:0009506(plasmodesma);GO:0003677(DNA binding);GO:0009567(double fertilization forming a zygote and endosperm);GO:0006355(regulation of transcription, DNA-dependent);GO:0006351(transcription, DNA-dependent)	ko04712(Circadian rhythm - plant)	-	UNE10
ptc-MIR6426b-p5_2ss13GA19GA	GAAGAAGAAGAAAAAGGAA	comp20732_c0	small nuclear ribonucleoprotein	GO:0005829(cytosol);GO:0030532(small nuclear ribonucleoprotein complex);GO:0005515(protein binding);GO:0003723(RNA binding);GO:0043928(exonucleolytic nuclear-transcribed mRNA catabolic process involved in deadenylation-dependent decay);GO:0006397(mRNA processing);GO:0008380(RNA splicing);GO:0006364(rRNA processing);GO:0008033(tRNA processing)	-	KOG1783	LSM6
ptc-MIR6426b-p5_1ss11GA	AGAAGAAGAAAAAGGAGA	comp16552_c0	EREBP-like factor	GO:0005634(nucleus);GO:0005515(protein binding);GO:0043565(sequence-specific DNA binding);GO:0003700(sequence-specific DNA binding transcription factor activity);GO:0071472(cellular response to salt stress);GO:0009736(cytokinin mediated signaling pathway);GO:0009873(ethylene mediated signaling pathway);GO:0010017(red or far-red light signaling pathway);GO:0045595(regulation of cell differentiatio…	-	-	RAP2-4
ptc-MIR6426b-p5_1ss10GA	GAAGAAGAAAAAGGAGAA	comp4887_c0	-	GO:0005634(nucleus);GO:0003677(DNA binding)	-	-	HMGB14
ptc-MIR171i-p3_1ss8TC	TTCTTCTCCTTTTTCTTCTTC	comp14358_c0	peptidylprolyl isomerase	-	-	KOG0552	FKBP53
bna-MIR169h-p3_1ss18TA	GACAGTTCTCTTTCTCCA	comp23466_c0	-	-	-	KOG0504	-
bdi-MIR7716-p5_2ss12TC19AT	TTTTTCTCCTCCTCCTGCT	comp19671_c0	-	-	-	-	-
gra-MIR8771d-p5_2ss14CA19GA	AAGAAAAAGGAGAAGAATA	comp22573_c0	-	GO:0005634(nucleus);GO:0046982(protein heterodimerization activity);GO:0030154(cell differentiation);GO:0009908(flower development);GO:0080001(mucilage extrusion from seed coat);GO:0045892(negative regulation of transcription, DNA-dependent);GO:0006351(transcription, DNA-dependent)	-	KOG0266	LUG
ptc-MIR171i-p5_1ss6TC_1	CTTCTCCTTTTTCTTCTTCTT	comp20318_c0	small subunit ribosomal protein S25e	GO:0005840(ribosome)	ko03010(Ribosome)	KOG1767	RPS25
ptc-MIR6426b-p5_1ss11GA	AGAAGAAGAAAAAGGAGA	comp20439_c0	phospholipid-translocating ATPase	GO:0005789(endoplasmic reticulum membrane);GO:0000139(Golgi membrane);GO:0016021(integral to membrane);GO:0005886(plasma membrane);GO:0005524(ATP binding);GO:0015662(ATPase activity, coupled to transmembrane movement of ions, phosphorylative mechanism);GO:0000287(magnesium ion binding);GO:0004012(phospholipid-translocating ATPase activity);GO:0006754(ATP biosynthetic process);GO:0048194(Golgi ves…	-	KOG0206	ALA3
sly-miR168b-3p_2ss3CT16CT	CCTGCCTTGCATCAATTGAAT	comp12723_c0	structural maintenance of chromosome 3 (chondroitin sulfate proteoglycan 6)	-	ko04110(Cell cycle);ko04111(Cell cycle - yeast);ko04113(Meiosis - yeast);ko04114(Oocyte meiosis)	KOG0964	SMC3
bdi-miR159b-3p.1_L-1	TTGGATTGAAGGGAGCTCTG	comp15893_c0	-	GO:0005634(nucleus);GO:0003677(DNA binding);GO:0006355(regulation of transcription, DNA-dependent);GO:0006351(transcription, DNA-dependent)	-	-	BHLH35
ptc-MIR171i-p3_1ss4TC	TCTCCTTTTTCTTCTTCTTC	comp22255_c0	-	GO:0005829(cytosol);GO:0005634(nucleus);GO:0005524(ATP binding);GO:0019903(protein phosphatase binding);GO:0004674(protein serine/threonine kinase activity);GO:0009738(abscisic acid mediated signaling pathway);GO:0042742(defense response to bacterium);GO:0040007(growth);GO:0048366(leaf development);GO:0010359(regulation of anion channel activity);GO:2000377(regulation of reactive oxygen species m…	-	KOG0583	SRK2E
mdm-MIR167f-p5_2ss9GA17GA	GAAAGAAGAAGAAGAAAAA	comp20232_c0	-	-	-	-	-
ptc-MIR6426b-p5_1ss11GA	AGAAGAAGAAAAAGGAGA	comp22689_c0	phytochrome-interacting factor 3	GO:0005634(nucleus);GO:0009506(plasmodesma);GO:0003677(DNA binding);GO:0009567(double fertilization forming a zygote and endosperm);GO:0006355(regulation of transcription, DNA-dependent);GO:0006351(transcription, DNA-dependent)	ko04712(Circadian rhythm - plant)	-	UNE10
gma-MIR169g-p3_1ss4CT	CTTTTTCTTCTTCTTCTTTCA	comp23725_c0	-	-	-	-	-
ath-MIR5645e-p3_2ss17TA18GT	AAACGACGTCGTTTTGATT	comp19160_c0	-	GO:0005730(nucleolus);GO:0000166(nucleotide binding);GO:0003723(RNA binding);GO:0006364(rRNA processing)	-	KOG0118	NOP12
ptc-MIR6426b-p3_1ss15GA_1	AAGAAGAAGAAGAAAAAGGA	comp22573_c0	-	GO:0005634(nucleus);GO:0046982(protein heterodimerization activity);GO:0030154(cell differentiation);GO:0009908(flower development);GO:0080001(mucilage extrusion from seed coat);GO:0045892(negative regulation of transcription, DNA-dependent);GO:0006351(transcription, DNA-dependent)	-	KOG0266	LUG
ptc-MIR6426b-p5_2ss13GA19GT	GAAGAAGAAGAAAAAGGAT	comp20732_c0	small nuclear ribonucleoprotein	GO:0005829(cytosol);GO:0030532(small nuclear ribonucleoprotein complex);GO:0005515(protein binding);GO:0003723(RNA binding);GO:0043928(exonucleolytic nuclear-transcribed mRNA catabolic process involved in deadenylation-dependent decay);GO:0006397(mRNA processing);GO:0008380(RNA splicing);GO:0006364(rRNA processing);GO:0008033(tRNA processing)	-	KOG1783	LSM6
ppe-MIR169i-p3_2ss1TC17GT	CTTCTCTTCTTTCTTTTTT	comp17065_c0	adenylate kinase	GO:0009570(chloroplast stroma);GO:0004017(adenylate kinase activity);GO:0005524(ATP binding)	ko00230(Purine metabolism)	KOG3078	At5g47840
ath-MIR2937-p5_2ss15GC18TA	ATAACTCCAACAAGCACA	comp17587_c1	large subunit ribosomal protein L3e	GO:0005618(cell wall);GO:0022625(cytosolic large ribosomal subunit);GO:0005730(nucleolus);GO:0005886(plasma membrane);GO:0009506(plasmodesma);GO:0005774(vacuolar membrane);GO:0003735(structural constituent of ribosome);GO:0006412(translation)	ko03010(Ribosome)	KOG0746	ARP1
aly-MIR169k-p3_3ss2TC19GT20AC	TCCTTCTTTCTCATCTCATC	comp11550_c1	-	-	-	-	-
ptc-MIR171i-p5_1ss3TC_2	CTCCTTTTTCTTCTTCTTC	comp11076_c1	-	-	-	KOG0152	PRP40B
gma-MIR169g-p3_1ss4CT	CTTTTTCTTCTTCTTCTTTCA	comp28664_c0	3-oxoacyl-[acyl-carrier protein] reductase	GO:0009507(chloroplast);GO:0004316(3-oxoacyl-[acyl-carrier-protein] reductase (NADPH) activity);GO:0051287(NAD binding);GO:0006633(fatty acid biosynthetic process)	ko00061(Fatty acid biosynthesis);ko01040(Biosynthesis of unsaturated fatty acids)	KOG1200	CLKR27
ptc-MIR171i-p3_1ss4TC	TCTCCTTTTTCTTCTTCTTC	comp18510_c0	-	-	-	-	-
ptc-MIR6426b-p3_1ss14GA_1	AGAAGAAGAAGAAAAAGGAG	comp15952_c0	-	-	-	-	-
gma-miR156b_L+1R-1	TTGACAGAAGAGAGAGAGCAC	comp15776_c0	-	GO:0016021(integral to membrane)	-	KOG1278	Tm9sf4
bna-MIR166b-p3_1ss20TC	ATTGTGATGATGATGATGACGA	comp21979_c0	-	-	-	KOG4210	-
ptc-MIR171i-p5_1ss3TC_2	CTCCTTTTTCTTCTTCTTC	comp19401_c0	-	-	-	KOG2266	-
ptc-MIR171i-p5_2ss1TC20GT	CCTTTTTCTTCTTCTTCTTT	comp22391_c0	-	GO:0003676(nucleic acid binding);GO:0008270(zinc ion binding)	-	KOG3116	Zcchc10
ath-MIR5655-p5_2ss2CG18TA	AGAAGAAAAAGGAGAAGAA	comp23033_c2	-	-	-	KOG1187	-
ptc-MIR171i-p5_1ss6TC_1	CTTCTCCTTTTTCTTCTTCTT	comp21383_c1	-	GO:0009507(chloroplast);GO:0030529(ribonucleoprotein complex);GO:0000166(nucleotide binding);GO:0003723(RNA binding);GO:0006397(mRNA processing)	-	KOG0118	-
sbi-MIR5389-p5_2ss7AT17CG	GTACTATTGCTTTGTTGG	comp21760_c0	-	GO:0005634(nucleus);GO:0043565(sequence-specific DNA binding);GO:0003700(sequence-specific DNA binding transcription factor activity);GO:0044212(transcription regulatory region DNA binding);GO:0008270(zinc ion binding);GO:0007623(circadian rhythm)	-	KOG1601	GATA1
stu-miR156a_R+1_1ss12TG	TTGACAGAAGAGAGAGAGCACT	comp15776_c0	-	GO:0016021(integral to membrane)	-	KOG1278	Tm9sf4
vvi-MIR171i-p3_2ss3AG17TA	GAGGAAGGTGGGGATGAT	comp23261_c0	-	-	-	-	-
vvi-MIR319c-p5	GAGCTTTCTTCAGTCCACTC	comp23749_c0	-	GO:0031969(chloroplast membrane);GO:0009570(chloroplast stroma);GO:0009055(electron carrier activity);GO:0016671(oxidoreductase activity, acting on a sulfur group of donors, disulfide as acceptor);GO:0015035(protein disulfide oxidoreductase activity);GO:0045454(cell redox homeostasis);GO:0022900(electron transport chain);GO:0006662(glycerol ether metabolic process);GO:0006810(transport)	-	KOG0907	At1g08570
ptc-MIR171i-p5_1ss3TC_1	CTCCTTTTTCTTCTTCTT	comp19401_c0	-	-	-	KOG2266	-
ptc-MIR171i-p5_1ss3TC_2	CTCCTTTTTCTTCTTCTTC	comp21383_c1	-	GO:0009507(chloroplast);GO:0030529(ribonucleoprotein complex);GO:0000166(nucleotide binding);GO:0003723(RNA binding);GO:0006397(mRNA processing)	-	KOG0118	-
ptc-MIR171i-p3_1ss8TC	TTCTTCTCCTTTTTCTTCTTC	comp11371_c0	-	GO:0005524(ATP binding);GO:0008026(ATP-dependent helicase activity);GO:0003723(RNA binding)	-	KOG0334	RH42
ptc-MIR171i-p5_1ss8TC_1	TTCTTCTCCTTTTTCTTCTTCT	comp11371_c0	-	GO:0005524(ATP binding);GO:0008026(ATP-dependent helicase activity);GO:0003723(RNA binding)	-	KOG0334	RH42
gma-MIR169g-p3_1ss4CT	CTTTTTCTTCTTCTTCTTTCA	comp15036_c0	large subunit ribosomal protein L35e	GO:0005840(ribosome);GO:0003735(structural constituent of ribosome);GO:0006412(translation)	ko03010(Ribosome)	KOG3436	RPL35
gma-MIR169g-p3_1ss4CT	CTTTTTCTTCTTCTTCTTTCA	comp14358_c0	peptidylprolyl isomerase	-	-	KOG0552	FKBP53
vvi-MIR171i-p5_2ss3AG17TA	GAGGAAGGTGGGGATGATG	comp17395_c0	myb proto-oncogene protein, plant	GO:0005634(nucleus);GO:0003677(DNA binding);GO:0006355(regulation of transcription, DNA-dependent);GO:0006351(transcription, DNA-dependent)	-	KOG0048	MYB306
gma-MIR169g-p5_2ss4CT22CA	CTTTTTCTTCTTCTTCTTTCAA	comp14358_c0	peptidylprolyl isomerase	-	-	KOG0552	FKBP53
gra-MIR8707-p3_2ss12AC20AC	AAAAACTTTTGCATAATTCC	comp19275_c0	-	-	-	KOG0767	MPT3
ptc-MIR171i-p3_1ss4TC	TCTCCTTTTTCTTCTTCTTC	comp41824_c0	-	GO:0005634(nucleus)	-	KOG4102	YPI2
ptc-MIR171i-p5_2ss1TC20GT	CCTTTTTCTTCTTCTTCTTT	comp18067_c0	-	GO:0005634(nucleus);GO:0003677(DNA binding);GO:0006355(regulation of transcription, DNA-dependent);GO:0006351(transcription, DNA-dependent)	-	-	NAC090
vvi-MIR171i-p3_2ss3AG17TA	GAGGAAGGTGGGGATGAT	comp17395_c0	myb proto-oncogene protein, plant	GO:0005634(nucleus);GO:0003677(DNA binding);GO:0006355(regulation of transcription, DNA-dependent);GO:0006351(transcription, DNA-dependent)	-	KOG0048	MYB306
ptc-MIR171i-p5_1ss6TC_2	CTTCTCCTTTTTCTTCTTCTTCTT	comp12841_c0	-	-	-	KOG1603	-
ppe-MIR169i-p3_2ss1TC17GT	CTTCTCTTCTTTCTTTTTT	comp12841_c0	-	-	-	KOG1603	-
bdi-MIR7716-p5_2ss12TC19AT	TTTTTCTCCTCCTCCTGCT	comp23724_c0	-	-	-	-	-
ptc-MIR171i-p3_1ss6TC	CTTCTCCTTTTTCTTCTTCTTC	comp12841_c0	-	-	-	KOG1603	-
tcc-miR172d_L+2R-2	TGAGAATCCTGATGATGCTGC	comp16754_c0	-	-	-	-	-
ptc-MIR171i-p3_2ss3TC22GT	CTCCTTTTTCTTCTTCTTCTTT	comp21383_c1	-	GO:0009507(chloroplast);GO:0030529(ribonucleoprotein complex);GO:0000166(nucleotide binding);GO:0003723(RNA binding);GO:0006397(mRNA processing)	-	KOG0118	-
vvi-MIR171i-p5_2ss3AG17TA	GAGGAAGGTGGGGATGATG	comp23261_c0	-	-	-	-	-
ppe-MIR169i-p3_2ss1TC17GT	CTTCTCTTCTTTCTTTTTT	comp15355_c0	-	-	-	-	-
aly-MIR397a-p3_2ss14TG17TC	ATTATGTTTTTCTGATCT	comp24079_c0	-	-	-	-	-
ath-MIR5021-p3_1ss20AG	AGAAGAAGAAGAAGAAAAGGG	comp15952_c0	-	-	-	-	-
ptc-MIR6426b-p3_1ss14GA_2	AGAAGAAGAAGAAAAAGGAGAA	comp15952_c0	-	-	-	-	-
gra-MIR8782-p5_2ss8AT19TA	CAAAAATTGAGAGGCCTCAT	comp17107_c0	-	GO:0005509(calcium ion binding);GO:0005515(protein binding);GO:0009733(response to auxin stimulus)	-	KOG0028	PBP1
osa-MIR2105-p5_2ss2TC18TG	TCTGGATCTGTGATGTAGTT	comp16778_c0	-	-	-	KOG3215	-
ptc-MIR6426b-p5_2ss1TC20GC	CTTTTCTTCTTCTTCTTCTCC	comp12659_c0	charged multivesicular body protein 2A	-	ko04144(Endocytosis)	KOG3230	VPS2.1
ptc-MIR171i-p3_1ss6TC	CTTCTCCTTTTTCTTCTTCTTC	comp21383_c1	-	GO:0009507(chloroplast);GO:0030529(ribonucleoprotein complex);GO:0000166(nucleotide binding);GO:0003723(RNA binding);GO:0006397(mRNA processing)	-	KOG0118	-
ptc-MIR6426b-p3_2ss16GA18AG	GAAGAAGAAGAAGAAAAGGGA	comp16268_c0	-	-	-	-	-
ptc-MIR171i-p5_1ss4TC_1	TCTCCTTTTTCTTCTTCTTCT	comp18510_c0	-	-	-	-	-
PC-5p-1546858_11	AAACTTTGTCTGAATATG	comp20757_c0	-	GO:0016021(integral to membrane);GO:0005886(plasma membrane);GO:0006979(response to oxidative stress)	-	-	PCR8
ptc-MIR171i-p5_1ss3TC_1	CTCCTTTTTCTTCTTCTT	comp21860_c0	-	-	-	-	-
ptc-MIR171i-p5_1ss3TC_2	CTCCTTTTTCTTCTTCTTC	comp21860_c0	-	-	-	-	-
gma-MIR169g-p5_2ss4CT22CA	CTTTTTCTTCTTCTTCTTTCAA	comp22586_c0	-	-	-	KOG3410	-
gma-MIR169g-p3_1ss4CT	CTTTTTCTTCTTCTTCTTTCA	comp22586_c0	-	-	-	KOG3410	-
stu-miR166a-3p_1ss20CA	TCGGACCAGGCTTCATTCCAC	comp21204_c1	homeobox-leucine zipper protein	GO:0005634(nucleus);GO:0043565(sequence-specific DNA binding);GO:0003700(sequence-specific DNA binding transcription factor activity);GO:0030154(cell differentiation);GO:0048263(determination of dorsal identity);GO:0009965(leaf morphogenesis);GO:0010014(meristem initiation);GO:0010087(phloem or xylem histogenesis);GO:0010075(regulation of meristem growth)	-	-	ATHB-15
stu-miR166a-3p	TCGGACCAGGCTTCATTCCCC	comp21204_c1	homeobox-leucine zipper protein	GO:0005634(nucleus);GO:0043565(sequence-specific DNA binding);GO:0003700(sequence-specific DNA binding transcription factor activity);GO:0030154(cell differentiation);GO:0048263(determination of dorsal identity);GO:0009965(leaf morphogenesis);GO:0010014(meristem initiation);GO:0010087(phloem or xylem histogenesis);GO:0010075(regulation of meristem growth)	-	-	ATHB-15
stu-miR166b	TCGGACCAGGCTTCATTCCTC	comp21204_c1	homeobox-leucine zipper protein	GO:0005634(nucleus);GO:0043565(sequence-specific DNA binding);GO:0003700(sequence-specific DNA binding transcription factor activity);GO:0030154(cell differentiation);GO:0048263(determination of dorsal identity);GO:0009965(leaf morphogenesis);GO:0010014(meristem initiation);GO:0010087(phloem or xylem histogenesis);GO:0010075(regulation of meristem growth)	-	-	ATHB-15
bdi-MIR7716-p5_2ss12TC19AT	TTTTTCTCCTCCTCCTGCT	comp20754_c0	small subunit ribosomal protein S17e	GO:0005840(ribosome);GO:0003735(structural constituent of ribosome);GO:0006412(translation)	ko03010(Ribosome)	KOG0187	RPS17
ptc-MIR171i-p3_1ss4TC	TCTCCTTTTTCTTCTTCTTC	comp15590_c0	-	-	-	-	-
ptc-MIR171i-p5_1ss4TC_1	TCTCCTTTTTCTTCTTCTTCT	comp15590_c0	-	-	-	-	-
ptc-MIR171i-p5_1ss3TC_1	CTCCTTTTTCTTCTTCTT	comp22036_c0	-	GO:0008287(protein serine/threonine phosphatase complex);GO:0046872(metal ion binding);GO:0004722(protein serine/threonine phosphatase activity);GO:0006470(protein dephosphorylation)	-	KOG0951	F42G9.1
ppe-MIR169i-p3_2ss1TC17GT	CTTCTCTTCTTTCTTTTTT	comp22036_c0	-	GO:0008287(protein serine/threonine phosphatase complex);GO:0046872(metal ion binding);GO:0004722(protein serine/threonine phosphatase activity);GO:0006470(protein dephosphorylation)	-	KOG0951	F42G9.1
ptc-MIR171i-p5_2ss1TC20GT	CCTTTTTCTTCTTCTTCTTT	comp20292_c2	translation initiation factor IF-2 unclassified subunit	GO:0005634(nucleus);GO:0005524(ATP binding);GO:0003677(DNA binding);GO:0003910(DNA ligase (ATP) activity);GO:0046872(metal ion binding);GO:0007049(cell cycle);GO:0051301(cell division);GO:0051103(DNA ligation involved in DNA repair);GO:0006310(DNA recombination);GO:0006260(DNA replication)	-	KOG2266	lig1
gma-MIR169g-p5_2ss4CT22CA	CTTTTTCTTCTTCTTCTTTCAA	comp22391_c0	-	GO:0003676(nucleic acid binding);GO:0008270(zinc ion binding)	-	KOG3116	Zcchc10
ppe-MIR169i-p3_2ss1TC17GT	CTTCTCTTCTTTCTTTTTT	comp7696_c0	-	GO:0005737(cytoplasm);GO:0005730(nucleolus);GO:0005524(ATP binding);GO:0034512(box C/D snoRNA binding);GO:0034513(box H/ACA snoRNA binding);GO:0005525(GTP binding);GO:0008139(nuclear localization sequence binding);GO:0019904(protein domain specific binding);GO:0003700(sequence-specific DNA binding transcription factor activity);GO:0008134(transcription factor binding);GO:0033979(box H/ACA snoRNA …	-	KOG2992	Nolc1
ptc-MIR6426b-p5_2ss1TC20GC	CTTTTCTTCTTCTTCTTCTCC	comp7696_c0	-	GO:0005737(cytoplasm);GO:0005730(nucleolus);GO:0005524(ATP binding);GO:0034512(box C/D snoRNA binding);GO:0034513(box H/ACA snoRNA binding);GO:0005525(GTP binding);GO:0008139(nuclear localization sequence binding);GO:0019904(protein domain specific binding);GO:0003700(sequence-specific DNA binding transcription factor activity);GO:0008134(transcription factor binding);GO:0033979(box H/ACA snoRNA …	-	KOG2992	Nolc1
gma-MIR399i-p5_2ss12CG20GT	GTGCAATTCTCGTTTGGCATG	comp21324_c0	signal recognition particle receptor subunit beta	-	ko03060(Protein export)	KOG0090	-
gma-MIR169g-p3_1ss4CT	CTTTTTCTTCTTCTTCTTTCA	comp22391_c0	-	GO:0003676(nucleic acid binding);GO:0008270(zinc ion binding)	-	KOG3116	Zcchc10
nta-miR172c_L-1R+1	GAATCTTGATGATGCTGCATC	comp22573_c1	AP2-like factor, euAP2 lineage	GO:0005634(nucleus);GO:0003677(DNA binding);GO:0003700(sequence-specific DNA binding transcription factor activity);GO:0030154(cell differentiation);GO:0010073(meristem maintenance);GO:0048316(seed development);GO:0010093(specification of floral organ identity)	-	-	AP2
ptc-MIR171i-p3_1ss4TC	TCTCCTTTTTCTTCTTCTTC	comp21860_c0	-	-	-	-	-
ptc-MIR171i-p5_1ss4TC_1	TCTCCTTTTTCTTCTTCTTCT	comp21860_c0	-	-	-	-	-
ptc-MIR171i-p5_1ss4TC_2	TCTCCTTTTTCTTCTTCTTCTT	comp22036_c0	-	GO:0008287(protein serine/threonine phosphatase complex);GO:0046872(metal ion binding);GO:0004722(protein serine/threonine phosphatase activity);GO:0006470(protein dephosphorylation)	-	KOG0951	F42G9.1
ptc-MIR171i-p3_1ss4TC	TCTCCTTTTTCTTCTTCTTC	comp22036_c0	-	GO:0008287(protein serine/threonine phosphatase complex);GO:0046872(metal ion binding);GO:0004722(protein serine/threonine phosphatase activity);GO:0006470(protein dephosphorylation)	-	KOG0951	F42G9.1
ptc-MIR171i-p5_1ss4TC_1	TCTCCTTTTTCTTCTTCTTCT	comp22036_c0	-	GO:0008287(protein serine/threonine phosphatase complex);GO:0046872(metal ion binding);GO:0004722(protein serine/threonine phosphatase activity);GO:0006470(protein dephosphorylation)	-	KOG0951	F42G9.1
gra-miR482d_R-4_1ss12CT	TTTCCTATGCCTCCCATT	comp13764_c0	-	-	-	KOG1049	-
ptc-MIR171i-p5_2ss1TC20GT	CCTTTTTCTTCTTCTTCTTT	comp22036_c0	-	GO:0008287(protein serine/threonine phosphatase complex);GO:0046872(metal ion binding);GO:0004722(protein serine/threonine phosphatase activity);GO:0006470(protein dephosphorylation)	-	KOG0951	F42G9.1
ptc-MIR171i-p5_1ss6TC_2	CTTCTCCTTTTTCTTCTTCTTCTT	comp23499_c0	-	GO:0016020(membrane);GO:0005730(nucleolus);GO:0042254(ribosome biogenesis)	-	KOG2572	NOP5-2
ptc-MIR171i-p3_1ss6TC	CTTCTCCTTTTTCTTCTTCTTC	comp23499_c0	-	GO:0016020(membrane);GO:0005730(nucleolus);GO:0042254(ribosome biogenesis)	-	KOG2572	NOP5-2
ptc-MIR171i-p5_1ss6TC_1	CTTCTCCTTTTTCTTCTTCTT	comp23499_c0	-	GO:0016020(membrane);GO:0005730(nucleolus);GO:0042254(ribosome biogenesis)	-	KOG2572	NOP5-2
vvi-MIR482-p3_2ss13CT17TA	TAGTCTTTCCTATTCCACCCAT	comp15926_c2	-	-	-	-	-
PC-3p-55899_412	TAGTCTTTCCTATTCCACCCAC	comp15926_c2	-	-	-	-	-
ptc-MIR171i-p3_1ss5TC	TTCTCCTTTTTCTTCTTCTTC	comp16856_c0	large subunit ribosomal protein L36e	GO:0022625(cytosolic large ribosomal subunit);GO:0005774(vacuolar membrane);GO:0003735(structural constituent of ribosome);GO:0006412(translation)	ko03010(Ribosome)	KOG3452	RPL36B
ptc-MIR171i-p3_1ss8TC	TTCTTCTCCTTTTTCTTCTTC	comp20292_c2	translation initiation factor IF-2 unclassified subunit	GO:0005634(nucleus);GO:0005524(ATP binding);GO:0003677(DNA binding);GO:0003910(DNA ligase (ATP) activity);GO:0046872(metal ion binding);GO:0007049(cell cycle);GO:0051301(cell division);GO:0051103(DNA ligation involved in DNA repair);GO:0006310(DNA recombination);GO:0006260(DNA replication)	-	KOG2266	lig1
ptc-MIR6426b-p5_1ss13GA	GAAGAAGAAGAAAAAGGAGA	comp12690_c0	-	-	-	-	-
ptc-MIR6426b-p3_1ss13GA	GAAGAAGAAGAAAAAGGAGAA	comp12690_c0	-	-	-	-	-
ptc-MIR171i-p5_2ss1TC20GT	CCTTTTTCTTCTTCTTCTTT	comp21860_c0	-	-	-	-	-
ptc-MIR171i-p5_1ss8TC_2	TTCTTCTCCTTTTTCTTCTTCTTC	comp20292_c2	translation initiation factor IF-2 unclassified subunit	GO:0005634(nucleus);GO:0005524(ATP binding);GO:0003677(DNA binding);GO:0003910(DNA ligase (ATP) activity);GO:0046872(metal ion binding);GO:0007049(cell cycle);GO:0051301(cell division);GO:0051103(DNA ligation involved in DNA repair);GO:0006310(DNA recombination);GO:0006260(DNA replication)	-	KOG2266	lig1
ptc-MIR6426b-p3_1ss14GA_2	AGAAGAAGAAGAAAAAGGAGAA	comp12690_c0	-	-	-	-	-
ptc-MIR171i-p5_1ss8TC_1	TTCTTCTCCTTTTTCTTCTTCT	comp20292_c2	translation initiation factor IF-2 unclassified subunit	GO:0005634(nucleus);GO:0005524(ATP binding);GO:0003677(DNA binding);GO:0003910(DNA ligase (ATP) activity);GO:0046872(metal ion binding);GO:0007049(cell cycle);GO:0051301(cell division);GO:0051103(DNA ligation involved in DNA repair);GO:0006310(DNA recombination);GO:0006260(DNA replication)	-	KOG2266	lig1
ptc-MIR6426b-p5_2ss13GA22TG	GAAGAAGAAGAAAAAGGAGAAG	comp12690_c0	-	-	-	-	-
ptc-MIR6426b-p5_2ss1TC20GC	CTTTTCTTCTTCTTCTTCTCC	comp22586_c0	-	-	-	KOG3410	-
ptc-MIR171i-p5_1ss6TC_1	CTTCTCCTTTTTCTTCTTCTT	comp22036_c0	-	GO:0008287(protein serine/threonine phosphatase complex);GO:0046872(metal ion binding);GO:0004722(protein serine/threonine phosphatase activity);GO:0006470(protein dephosphorylation)	-	KOG0951	F42G9.1
ptc-MIR171i-p3_1ss8TC	TTCTTCTCCTTTTTCTTCTTC	comp11933_c1	-	GO:0005737(cytoplasm);GO:0005634(nucleus);GO:0005515(protein binding);GO:0042742(defense response to bacterium);GO:0050832(defense response to fungus)	-	KOG1309	SGT1
gma-MIR169g-p3_1ss4CT	CTTTTTCTTCTTCTTCTTTCA	comp19862_c0	-	GO:0005634(nucleus);GO:0043565(sequence-specific DNA binding);GO:0003700(sequence-specific DNA binding transcription factor activity);GO:0009965(leaf morphogenesis)	-	KOG0773	BLH2
ptc-MIR171i-p5_1ss6TC_1	CTTCTCCTTTTTCTTCTTCTT	comp15140_c0	-	-	-	-	-
ptc-MIR6426b-p5_2ss13GA20AT	GAAGAAGAAGAAAAAGGAGT	comp17844_c0	-	-	-	-	-
ptc-MIR6426b-p5_2ss1TC20GC	CTTTTCTTCTTCTTCTTCTCC	comp17032_c0	-	-	-	KOG2914	-
ptc-MIR171i-p5_1ss4TC_1	TCTCCTTTTTCTTCTTCTTCT	comp14935_c0	NADH dehydrogenase (ubiquinone) 1 alpha subcomplex 1	GO:0016021(integral to membrane);GO:0005747(mitochondrial respiratory chain complex I);GO:0022900(electron transport chain);GO:0006810(transport)	ko00190(Oxidative phosphorylation);ko05010(Alzheimer's disease);ko05012(Parkinson's disease);ko05016(Huntington's disease)	-	At3g08610
gma-MIR1516b-p5_2ss8GT17AG	TAGAGAATTTTTGAAAGG	comp24239_c0	-	GO:0003677(DNA binding);GO:0008270(zinc ion binding);GO:0006355(regulation of transcription, DNA-dependent)	-	KOG1595	At5g58620
gma-MIR169g-p5_2ss4CT22CA	CTTTTTCTTCTTCTTCTTTCAA	comp19862_c0	-	GO:0005634(nucleus);GO:0043565(sequence-specific DNA binding);GO:0003700(sequence-specific DNA binding transcription factor activity);GO:0009965(leaf morphogenesis)	-	KOG0773	BLH2
ppe-MIR6270-p5_2ss12AT19AT	GCAAGAACAAGTAAATCCT	comp6070_c0	homeobox-leucine zipper protein	GO:0005634(nucleus);GO:0005515(protein binding);GO:0043565(sequence-specific DNA binding);GO:0003700(sequence-specific DNA binding transcription factor activity);GO:0009738(abscisic acid mediated signaling pathway);GO:0009788(negative regulation of abscisic acid mediated signaling pathway);GO:0045893(positive regulation of transcription, DNA-dependent);GO:0009414(response to water deprivation)	-	KOG0483	ATHB-6
ptc-MIR171i-p5_1ss6TC_1	CTTCTCCTTTTTCTTCTTCTT	comp16940_c0	-	-	-	-	-
ptc-MIR171i-p5_2ss1TC20GT	CCTTTTTCTTCTTCTTCTTT	comp15036_c0	large subunit ribosomal protein L35e	GO:0005840(ribosome);GO:0003735(structural constituent of ribosome);GO:0006412(translation)	ko03010(Ribosome)	KOG3436	RPL35
ptc-MIR6426b-p5_2ss1TC20GC	CTTTTCTTCTTCTTCTTCTCC	comp24049_c0	26S proteasome regulatory subunit T1	GO:0005829(cytosol);GO:0005634(nucleus);GO:0005886(plasma membrane);GO:0000502(proteasome complex);GO:0005524(ATP binding);GO:0017111(nucleoside-triphosphatase activity);GO:0030163(protein catabolic process)	ko03050(Proteasome)	KOG0729	RPT1A
bdi-miR845_L+1	TTGCTCTGATACCAATTGTTGG	comp20856_c0	-	-	-	-	-
ptc-MIR171i-p5_1ss3TC_1	CTCCTTTTTCTTCTTCTT	comp43864_c0	-	-	-	KOG3068	-
ptc-MIR171i-p5_1ss3TC_1	CTCCTTTTTCTTCTTCTT	comp13253_c0	-	-	-	-	-
ptc-MIR6426b-p5_1ss11GA	AGAAGAAGAAAAAGGAGA	comp17032_c0	-	-	-	KOG2914	-
ptc-MIR171i-p5_1ss6TC_1	CTTCTCCTTTTTCTTCTTCTT	comp20105_c0	-	-	-	-	-
ptc-MIR171i-p3_1ss4TC	TCTCCTTTTTCTTCTTCTTC	comp19249_c0	aquaporin PIP	GO:0016021(integral to membrane);GO:0005886(plasma membrane);GO:0005215(transporter activity);GO:0055085(transmembrane transport);GO:0006833(water transport)	-	KOG0223	PIP2-1
gma-MIR169g-p3_1ss4CT	CTTTTTCTTCTTCTTCTTTCA	comp19945_c0	-	GO:0005730(nucleolus);GO:0030687(preribosome, large subunit precursor);GO:0005524(ATP binding);GO:0004004(ATP-dependent RNA helicase activity);GO:0003723(RNA binding);GO:0000027(ribosomal large subunit assembly);GO:0006364(rRNA processing)	-	-	DRS1
ptc-MIR6426b-p3_1ss11GA	AGAAGAAGAAAAAGGAGAA	comp16076_c0	cofilin	GO:0005622(intracellular);GO:0003779(actin binding)	ko04360(Axon guidance);ko04666(Fc gamma R-mediated phagocytosis);ko04810(Regulation of actin cytoskeleton)	KOG1735	ADF2
ptc-MIR6426b-p5_2ss1TC20GC	CTTTTCTTCTTCTTCTTCTCC	comp18775_c0	-	GO:0009507(chloroplast);GO:0005524(ATP binding);GO:0008026(ATP-dependent helicase activity);GO:0070180(LSU rRNA binding);GO:0080158(chloroplast ribulose bisphosphate carboxylase complex biogenesis)	-	KOG0331	RH39
gra-MIR8674b-p3_2ss11TC18AC	AAACCCTAAACCCTAAACC	comp19422_c0	-	GO:0031307(integral to mitochondrial outer membrane);GO:0005509(calcium ion binding);GO:0005525(GTP binding);GO:0003924(GTPase activity);GO:0006915(apoptosis);GO:0019725(cellular homeostasis);GO:0047497(mitochondrion transport along microtubule);GO:0007264(small GTPase mediated signal transduction)	-	KOG1707	RHOT2
ptc-MIR6426b-p3_1ss15GA_1	AAGAAGAAGAAGAAAAAGGA	comp20232_c0	-	-	-	-	-
ptc-MIR171i-p3_1ss5TC	TTCTCCTTTTTCTTCTTCTTC	comp15906_c0	-	-	-	KOG1471	-
ptc-MIR171i-p5_1ss4TC_2	TCTCCTTTTTCTTCTTCTTCTT	comp22885_c0	-	-	-	KOG2945	-
ptc-MIR6426b-p5_1ss11GA	AGAAGAAGAAAAAGGAGA	comp21575_c0	-	GO:0009941(chloroplast envelope);GO:0009570(chloroplast stroma);GO:0005515(protein binding);GO:0006886(intracellular protein transport)	-	-	LTD
ptc-MIR171i-p5_1ss4TC_1	TCTCCTTTTTCTTCTTCTTCT	comp10088_c0	large subunit ribosomal protein L35e	GO:0022625(cytosolic large ribosomal subunit);GO:0005730(nucleolus);GO:0009506(plasmodesma);GO:0003735(structural constituent of ribosome);GO:0006412(translation)	ko03010(Ribosome)	KOG3436	RPL35A
gra-MIR8771d-p5_2ss14CA19GA	AAGAAAAAGGAGAAGAATA	comp20232_c0	-	-	-	-	-
ppe-MIR169i-p3_2ss1TC17GT	CTTCTCTTCTTTCTTTTTT	comp23106_c0	-	-	-	-	At2g27310
ath-MIR5655-p5_2ss2CG18TA	AGAAGAAAAAGGAGAAGAA	comp15952_c0	-	-	-	-	-
ptc-MIR6476a-p3_2ss18GA19AT	CAGTGGAGATGAAACATAT	comp15022_c0	ribosome recycling factor	GO:0005737(cytoplasm);GO:0006412(translation)	-	KOG4759	frr
pde-MIR482b-p5_2ss9AT18GA	GGAGTGGGTGGGTAGGAA	comp20066_c1	-	GO:0005789(endoplasmic reticulum membrane);GO:0012507(ER to Golgi transport vesicle membrane);GO:0015031(protein transport);GO:0016192(vesicle-mediated transport)	-	KOG0307	sec31
ptc-MIR171i-p5_1ss6TC_1	CTTCTCCTTTTTCTTCTTCTT	comp20617_c0	profilin	GO:0015629(actin cytoskeleton);GO:0005737(cytoplasm);GO:0003779(actin binding);GO:0030036(actin cytoskeleton organization)	ko04810(Regulation of actin cytoskeleton);ko05131(Shigellosis)	KOG1755	-
ptc-MIR171i-p3_1ss8TC	TTCTTCTCCTTTTTCTTCTTC	comp22526_c0	-	GO:0003824(catalytic activity)	-	KOG2477	Cwf19l2
mdm-MIR167f-p5_2ss9GA17GA	GAAAGAAGAAGAAGAAAAA	comp20936_c0	-	-	-	KOG2089	-
ptc-MIR171i-p5_1ss3TC_1	CTCCTTTTTCTTCTTCTT	comp189428_c0	-	-	-	-	-
ptc-MIR6426b-p5_2ss1TC20GC	CTTTTCTTCTTCTTCTTCTCC	comp17028_c0	-	GO:0008234(cysteine-type peptidase activity)	-	KOG2605	DDB_G0284757
ptc-MIR171i-p5_1ss4TC_1	TCTCCTTTTTCTTCTTCTTCT	comp24011_c0	-	GO:0005524(ATP binding);GO:0005515(protein binding);GO:0004674(protein serine/threonine kinase activity);GO:0010540(basipetal auxin transport);GO:0042538(hyperosmotic salinity response);GO:0007275(multicellular organismal development);GO:0009414(response to water deprivation);GO:0007165(signal transduction)	-	KOG0583	CIPK6
osa-miR166g-5p_1ss5GA	AATGAAGGCTGATCCAAGATC	comp22948_c0	-	GO:0048046(apoplast);GO:0009941(chloroplast envelope);GO:0016020(membrane);GO:0005777(peroxisome);GO:0009506(plasmodesma);GO:0010287(plastoglobule);GO:0005840(ribosome);GO:0010319(stromule);GO:0005773(vacuole);GO:0003824(catalytic activity);GO:0050662(coenzyme binding);GO:0009658(chloroplast organization);GO:0007623(circadian rhythm);GO:0042742(defense response to bacterium);GO:0009409(response t…	-	-	CSP41B
ccl-MIR396-p3_2ss4GC17GC	AGTCGTCCTTGAAATACC	comp19026_c0	-	-	-	-	LQY1
vvi-miR171e	TGATTGAGCCGCGCCAATATC	comp22019_c0	-	GO:0005634(nucleus);GO:0051301(cell division);GO:0006355(regulation of transcription, DNA-dependent);GO:0048768(root hair cell tip growth);GO:0006351(transcription, DNA-dependent)	-	-	SCL22
ptc-MIR171i-p5_1ss6TC_2	CTTCTCCTTTTTCTTCTTCTTCTT	comp20617_c0	profilin	GO:0015629(actin cytoskeleton);GO:0005737(cytoplasm);GO:0003779(actin binding);GO:0030036(actin cytoskeleton organization)	ko04810(Regulation of actin cytoskeleton);ko05131(Shigellosis)	KOG1755	-
ptc-MIR171i-p5_2ss1TC20GT	CCTTTTTCTTCTTCTTCTTT	comp13369_c0	-	-	-	-	-
ptc-MIR171i-p5_1ss6TC_1	CTTCTCCTTTTTCTTCTTCTT	comp20248_c0	-	-	-	-	-
ptc-MIR6426b-p5_1ss13GA	GAAGAAGAAGAAAAAGGAGA	comp17844_c0	-	-	-	-	-
ptc-MIR6426b-p5_1ss11GA	AGAAGAAGAAAAAGGAGA	comp15952_c0	-	-	-	-	-
sbi-MIR5389-p5_2ss7AT17CG	GTACTATTGCTTTGTTGG	comp15320_c1	-	-	-	-	-
ptc-MIR171i-p3_1ss4TC	TCTCCTTTTTCTTCTTCTTC	comp24011_c0	-	GO:0005524(ATP binding);GO:0005515(protein binding);GO:0004674(protein serine/threonine kinase activity);GO:0010540(basipetal auxin transport);GO:0042538(hyperosmotic salinity response);GO:0007275(multicellular organismal development);GO:0009414(response to water deprivation);GO:0007165(signal transduction)	-	KOG0583	CIPK6
ptc-MIR171i-p5_2ss1TC20GT	CCTTTTTCTTCTTCTTCTTT	comp21730_c0	sterile alpha motif and leucine zipper containing kinase AZK	GO:0005524(ATP binding);GO:0004715(non-membrane spanning protein tyrosine kinase activity);GO:0004712(protein serine/threonine/tyrosine kinase activity);GO:0030587(sorocarp development);GO:0030435(sporulation resulting in formation of a cellular spore)	ko04010(MAPK signaling pathway);ko04530(Tight junction)	KOG0192	splA
ptc-MIR6426b-p3_2ss12GA21TG	AAGAAGAAGAAAAAGGAGAAG	comp16552_c0	EREBP-like factor	GO:0005634(nucleus);GO:0005515(protein binding);GO:0043565(sequence-specific DNA binding);GO:0003700(sequence-specific DNA binding transcription factor activity);GO:0071472(cellular response to salt stress);GO:0009736(cytokinin mediated signaling pathway);GO:0009873(ethylene mediated signaling pathway);GO:0010017(red or far-red light signaling pathway);GO:0045595(regulation of cell differentiatio…	-	-	RAP2-4
ptc-MIR171i-p5_2ss1TC20GT	CCTTTTTCTTCTTCTTCTTT	comp24378_c0	-	GO:0005737(cytoplasm);GO:0031224(intrinsic to membrane);GO:0005524(ATP binding);GO:0005515(protein binding);GO:0004888(transmembrane signaling receptor activity);GO:0006915(apoptosis);GO:0009626(plant-type hypersensitive response)	-	-	N
gma-MIR169g-p3_1ss4CT	CTTTTTCTTCTTCTTCTTTCA	comp20248_c0	-	-	-	-	-
ptc-MIR171i-p3_2ss3TC22GT	CTCCTTTTTCTTCTTCTTCTTT	comp20617_c0	profilin	GO:0015629(actin cytoskeleton);GO:0005737(cytoplasm);GO:0003779(actin binding);GO:0030036(actin cytoskeleton organization)	ko04810(Regulation of actin cytoskeleton);ko05131(Shigellosis)	KOG1755	-
ptc-MIR171i-p5_1ss3TC_1	CTCCTTTTTCTTCTTCTT	comp17587_c0	large subunit ribosomal protein L3e	GO:0003735(structural constituent of ribosome);GO:0006412(translation)	ko03010(Ribosome)	KOG0746	RPL3
pde-MIR482b-p5_2ss9AT18GA	GGAGTGGGTGGGTAGGAA	comp21745_c0	-	GO:0009507(chloroplast);GO:0005840(ribosome);GO:0019843(rRNA binding);GO:0003735(structural constituent of ribosome);GO:0006412(translation)	-	-	PSRP6
gma-MIR169g-p5_2ss4CT22CA	CTTTTTCTTCTTCTTCTTTCAA	comp20248_c0	-	-	-	-	-
ptc-MIR6426b-p5_2ss13GA19GT	GAAGAAGAAGAAAAAGGAT	comp17844_c0	-	-	-	-	-
ptc-MIR171i-p5_1ss3TC_2	CTCCTTTTTCTTCTTCTTC	comp21860_c0	-	-	-	-	-
ptc-MIR6426b-p5_2ss10GA19TA	GAAGAAGAAAAAGGAGAAA	comp17844_c0	-	-	-	-	-
ptc-MIR6426b-p5_1ss15GA	AAGAAGAAGAAGAAAAAGGAG	comp22640_c0	-	GO:0005829(cytosol);GO:0005634(nucleus);GO:0042803(protein homodimerization activity);GO:0009867(jasmonic acid mediated signaling pathway);GO:0045892(negative regulation of transcription, DNA-dependent);GO:0010072(primary shoot apical meristem specification);GO:0009733(response to auxin stimulus);GO:0006351(transcription, DNA-dependent);GO:0010051(xylem and phloem pattern formation)	-	KOG0266	TPL
bdi-MIR408-p3_1ss2GA	AAAGCTGCTGCTGCTGTGT	comp20409_c0	-	-	-	-	-
ptc-MIR171i-p3_1ss6TC	CTTCTCCTTTTTCTTCTTCTTC	comp20617_c0	profilin	GO:0015629(actin cytoskeleton);GO:0005737(cytoplasm);GO:0003779(actin binding);GO:0030036(actin cytoskeleton organization)	ko04810(Regulation of actin cytoskeleton);ko05131(Shigellosis)	KOG1755	-
ptc-MIR171i-p5_1ss3TC_2	CTCCTTTTTCTTCTTCTTC	comp21161_c0	-	GO:0005634(nucleus);GO:0000166(nucleotide binding);GO:0005515(protein binding);GO:0003723(RNA binding);GO:0003713(transcription coactivator activity);GO:0006397(mRNA processing);GO:0006355(regulation of transcription, DNA-dependent);GO:0008380(RNA splicing);GO:0006351(transcription, DNA-dependent)	-	KOG0147	Rbm39
ptc-MIR171i-p5_1ss6TC_1	CTTCTCCTTTTTCTTCTTCTT	comp12841_c0	-	-	-	KOG1603	-
bdi-MIR7716-p5_2ss12TC19AT	TTTTTCTCCTCCTCCTGCT	comp20060_c0	sterile alpha motif and leucine zipper containing kinase AZK	GO:0005524(ATP binding);GO:0004674(protein serine/threonine kinase activity);GO:0010119(regulation of stomatal movement)	ko04010(MAPK signaling pathway);ko04530(Tight junction)	KOG0192	HT1
gma-MIR169g-p5_2ss4CT22CA	CTTTTTCTTCTTCTTCTTTCAA	comp19945_c0	-	GO:0005730(nucleolus);GO:0030687(preribosome, large subunit precursor);GO:0005524(ATP binding);GO:0004004(ATP-dependent RNA helicase activity);GO:0003723(RNA binding);GO:0000027(ribosomal large subunit assembly);GO:0006364(rRNA processing)	-	-	DRS1
PC-3p-8284_1896	TGACAGATTGTGGGTGATGAT	comp14583_c0	-	GO:0016021(integral to membrane);GO:0044459(plasma membrane part);GO:0009506(plasmodesma);GO:0005524(ATP binding);GO:0005516(calmodulin binding);GO:0004674(protein serine/threonine kinase activity);GO:0004872(receptor activity);GO:0005529(sugar binding);GO:0031625(ubiquitin protein ligase binding);GO:0048544(recognition of pollen)	-	-	SD11
ptc-MIR6426b-p5_2ss15GA24TG	AAGAAGAAGAAGAAAAAGGAGAAG	comp22640_c0	-	GO:0005829(cytosol);GO:0005634(nucleus);GO:0042803(protein homodimerization activity);GO:0009867(jasmonic acid mediated signaling pathway);GO:0045892(negative regulation of transcription, DNA-dependent);GO:0010072(primary shoot apical meristem specification);GO:0009733(response to auxin stimulus);GO:0006351(transcription, DNA-dependent);GO:0010051(xylem and phloem pattern formation)	-	KOG0266	TPL
ppt-MIR160g-p3_2ss2AG18CA	AGTGGGGAATATTGGACA	comp24324_c0	-	GO:0016021(integral to membrane);GO:0005886(plasma membrane);GO:0005524(ATP binding);GO:0019955(cytokine binding);GO:0005034(osmosensor activity);GO:0004721(phosphoprotein phosphatase activity);GO:0043424(protein histidine kinase binding);GO:0009885(transmembrane histidine kinase cytokinin receptor activity);GO:0000156(two-component response regulator activity);GO:0000155(two-component sensor act…	-	KOG0519	AHK4
nta-miR164a	TGGAGAAGCAGGGCACGTGCA	comp18777_c0	-	GO:0005634(nucleus);GO:0003677(DNA binding);GO:0006355(regulation of transcription, DNA-dependent);GO:0006351(transcription, DNA-dependent)	-	-	NAC100
ptc-MIR171i-p5_1ss4TC_1	TCTCCTTTTTCTTCTTCTTCT	comp22885_c0	-	-	-	KOG2945	-
vvi-miR403a_L+1_1ss22GA	CTTAGATTCACGCACAAACTCA	comp17618_c0	argonaute	GO:0030529(ribonucleoprotein complex);GO:0035197(siRNA binding);GO:0051607(defense response to virus);GO:0031047(gene silencing by RNA);GO:0006355(regulation of transcription, DNA-dependent);GO:0006417(regulation of translation);GO:0006351(transcription, DNA-dependent)	-	KOG1041	AGO2
ptc-MIR171i-p5_1ss6TC_1	CTTCTCCTTTTTCTTCTTCTT	comp23438_c0	N-hydroxythioamide S-beta-glucosyltransferase	GO:0052641(benzoic acid glucosyltransferase activity);GO:0052639(salicylic acid glucosyltransferase (ester-forming) activity);GO:0052640(salicylic acid glucosyltransferase (glucoside-forming) activity);GO:0080002(UDP-glucose:4-aminobenzoate acylglucosyltransferase activity);GO:0018874(benzoate metabolic process);GO:0046482(para-aminobenzoic acid metabolic process);GO:0009696(salicylic acid metabo…	ko00380(Tryptophan metabolism);ko00966(Glucosinolate biosynthesis)	KOG1192	UGT74F2
ptc-MIR171i-p5_1ss6TC_2	CTTCTCCTTTTTCTTCTTCTTCTT	comp15140_c0	-	-	-	-	-
ptc-MIR171i-p5_1ss3TC_1	CTCCTTTTTCTTCTTCTT	comp10261_c0	-	-	-	KOG2845	-
bdi-MIR7716-p5_2ss12TC19AT	TTTTTCTCCTCCTCCTGCT	comp10443_c1	-	-	-	-	-
ptc-MIR6426b-p5_1ss11GA	AGAAGAAGAAAAAGGAGA	comp20982_c0	-	GO:0005886(plasma membrane);GO:0004842(ubiquitin-protein ligase activity);GO:0008270(zinc ion binding);GO:0009850(auxin metabolic process);GO:0009690(cytokinin metabolic process)	-	KOG1327	RGLG2
ptc-MIR171i-p3_1ss4TC	TCTCCTTTTTCTTCTTCTTC	comp20980_c0	-	-	-	-	-
stu-miR171c-3p_R+1_1ss14TC	TGATTGAGCCGTGCCAATATCT	comp22019_c0	-	GO:0005634(nucleus);GO:0051301(cell division);GO:0006355(regulation of transcription, DNA-dependent);GO:0048768(root hair cell tip growth);GO:0006351(transcription, DNA-dependent)	-	-	SCL22
bdi-MIR7716-p5_2ss12TC19AT	TTTTTCTCCTCCTCCTGCT	comp18302_c0	-	GO:0016021(integral to membrane);GO:0005886(plasma membrane);GO:0005524(ATP binding);GO:0004674(protein serine/threonine kinase activity)	-	-	PERK9
ptc-MIR6426b-p3_1ss15GA_1	AAGAAGAAGAAGAAAAAGGA	comp22640_c0	-	GO:0005829(cytosol);GO:0005634(nucleus);GO:0042803(protein homodimerization activity);GO:0009867(jasmonic acid mediated signaling pathway);GO:0045892(negative regulation of transcription, DNA-dependent);GO:0010072(primary shoot apical meristem specification);GO:0009733(response to auxin stimulus);GO:0006351(transcription, DNA-dependent);GO:0010051(xylem and phloem pattern formation)	-	KOG0266	TPL
bdi-MIR7716-p5_2ss12TC19AT	TTTTTCTCCTCCTCCTGCT	comp19607_c0	desulfoglucosinolate sulfotransferase A/B/C	GO:0005737(cytoplasm);GO:0080066(3-methylthiopropyl-desulfoglucosinolate sulfotransferase activity);GO:0080067(4-methylthiobutyl-desulfoglucosinolate sulfotransferase activity);GO:0080068(5-methylthiopentyl-desulfoglucosinolate sulfotransferase activity);GO:0080069(7-methylthioheptyl-desulfoglucosinolate sulfotransferase activity);GO:0080070(8-methylthiooctyl-desulfoglucosinolate sulfotransferase…	ko00380(Tryptophan metabolism);ko00966(Glucosinolate biosynthesis)	KOG1584	SOT18
stu-miR396-5p_L-3	CACAGCTTTCTTGAACTT	comp19487_c1	-	-	-	-	-
ptc-MIR171i-p5_1ss3TC_1	CTCCTTTTTCTTCTTCTT	comp19945_c0	-	GO:0005730(nucleolus);GO:0030687(preribosome, large subunit precursor);GO:0005524(ATP binding);GO:0004004(ATP-dependent RNA helicase activity);GO:0003723(RNA binding);GO:0000027(ribosomal large subunit assembly);GO:0006364(rRNA processing)	-	-	DRS1
ptc-MIR6426b-p5_2ss1TC20GC	CTTTTCTTCTTCTTCTTCTCC	comp14550_c0	-	-	-	KOG2626	-
ptc-MIR6426b-p5_2ss10GA20GT	GAAGAAGAAAAAGGAGAATT	comp17844_c0	-	-	-	-	-
sbi-MIR5565c-p3_2ss8TC18CG	TGTGGATCGGAGTGAAAG	comp21183_c0	molecular chaperone DnaJ	GO:0009570(chloroplast stroma);GO:0005634(nucleus);GO:0031072(heat shock protein binding);GO:0051082(unfolded protein binding);GO:0006457(protein folding);GO:0006950(response to stress)	-	KOG0712	ATJ11
ptc-MIR171i-p5_2ss1TC20GT	CCTTTTTCTTCTTCTTCTTT	comp20131_c0	translation initiation factor eIF-2 beta subunit	GO:0046872(metal ion binding);GO:0003743(translation initiation factor activity)	-	KOG2768	-
ath-MIR2937-p5_2ss15GC18TA	ATAACTCCAACAAGCACA	comp23129_c0	-	GO:0016021(integral to membrane);GO:0005774(vacuolar membrane);GO:0022891(substrate-specific transmembrane transporter activity);GO:0008643(carbohydrate transport)	-	KOG0254	At1g75220
ptc-MIR171i-p5_1ss3TC_1	CTCCTTTTTCTTCTTCTT	comp2512_c0	-	-	-	-	-
ptc-MIR171i-p5_1ss6TC_1	CTTCTCCTTTTTCTTCTTCTT	comp16822_c0	-	-	-	KOG4183	-
ptc-MIR6426b-p5_2ss13GA19GA	GAAGAAGAAGAAAAAGGAA	comp17844_c0	-	-	-	-	-
ptc-MIR171i-p5_1ss3TC_1	CTCCTTTTTCTTCTTCTT	comp9688_c0	-	GO:0005634(nucleus);GO:0003677(DNA binding);GO:0046872(metal ion binding);GO:0006355(regulation of transcription, DNA-dependent);GO:0006351(transcription, DNA-dependent)	-	-	SPL1
ptc-MIR6426b-p3_1ss11GA	AGAAGAAGAAAAAGGAGAA	comp20982_c0	-	GO:0005886(plasma membrane);GO:0004842(ubiquitin-protein ligase activity);GO:0008270(zinc ion binding);GO:0009850(auxin metabolic process);GO:0009690(cytokinin metabolic process)	-	KOG1327	RGLG2
ptc-MIR171i-p5_1ss3TC_2	CTCCTTTTTCTTCTTCTTC	comp20617_c0	profilin	GO:0015629(actin cytoskeleton);GO:0005737(cytoplasm);GO:0003779(actin binding);GO:0030036(actin cytoskeleton organization)	ko04810(Regulation of actin cytoskeleton);ko05131(Shigellosis)	KOG1755	-
ath-MIR5021-p3_1ss20AG	AGAAGAAGAAGAAGAAAAGGG	comp21575_c0	-	GO:0009941(chloroplast envelope);GO:0009570(chloroplast stroma);GO:0005515(protein binding);GO:0006886(intracellular protein transport)	-	-	LTD
ptc-MIR171i-p5_2ss1TC20GT	CCTTTTTCTTCTTCTTCTTT	comp19992_c0	-	GO:0010252(auxin homeostasis);GO:0048645(organ formation)	-	KOG1947	FBL15
ptc-MIR171i-p3_1ss4TC	TCTCCTTTTTCTTCTTCTTC	comp30292_c0	-	GO:0016021(integral to membrane);GO:0005741(mitochondrial outer membrane);GO:0015031(protein transport)	-	-	TOM6
ptc-MIR171i-p5_1ss8TC_2	TTCTTCTCCTTTTTCTTCTTCTTC	comp21561_c0	-	GO:0016021(integral to membrane);GO:0009705(plant-type vacuole membrane);GO:0015238(drug transmembrane transporter activity);GO:0015299(solute:hydrogen antiporter activity);GO:0010231(maintenance of seed dormancy);GO:0010023(proanthocyanidin biosynthetic process)	-	KOG1347	TT12
nta-miR164a_R+1	TGGAGAAGCAGGGCACGTGCAT	comp18777_c0	-	GO:0005634(nucleus);GO:0003677(DNA binding);GO:0006355(regulation of transcription, DNA-dependent);GO:0006351(transcription, DNA-dependent)	-	-	NAC100
ptc-MIR171i-p5_2ss1TC20GT	CCTTTTTCTTCTTCTTCTTT	comp14935_c0	NADH dehydrogenase (ubiquinone) 1 alpha subcomplex 1	GO:0016021(integral to membrane);GO:0005747(mitochondrial respiratory chain complex I);GO:0022900(electron transport chain);GO:0006810(transport)	ko00190(Oxidative phosphorylation);ko05010(Alzheimer's disease);ko05012(Parkinson's disease);ko05016(Huntington's disease)	-	At3g08610
ptc-MIR6426b-p3_2ss12GA21TG	AAGAAGAAGAAAAAGGAGAAG	comp20232_c0	-	-	-	-	-
ptc-MIR171i-p5_1ss3TC_2	CTCCTTTTTCTTCTTCTTC	comp21913_c0	pyruvate dehydrogenase E1 component subunit alpha	-	ko00010(Glycolysis / Gluconeogenesis);ko00020(Citrate cycle (TCA cycle));ko00290(Valine, leucine and isoleucine biosynthesis);ko00620(Pyruvate metabolism);ko00650(Butanoate metabolism)	KOG0225	PDH-E1
ptc-MIR171i-p3_1ss5TC	TTCTCCTTTTTCTTCTTCTTC	comp16868_c0	-	GO:0005730(nucleolus)	-	KOG3031	Os01g0513800
ptc-MIR171i-p5_1ss3TC_1	CTCCTTTTTCTTCTTCTT	comp19627_c0	-	-	-	KOG1609	-
gma-MIR169g-p3_1ss4CT	CTTTTTCTTCTTCTTCTTTCA	comp18510_c0	-	-	-	-	-
ptc-MIR171i-p3_1ss4TC	TCTCCTTTTTCTTCTTCTTC	comp19992_c0	-	GO:0010252(auxin homeostasis);GO:0048645(organ formation)	-	KOG1947	FBL15
ssl-MIR171a-p3	TGATTGAGCCGTGCCAATATC	comp22019_c0	-	GO:0005634(nucleus);GO:0051301(cell division);GO:0006355(regulation of transcription, DNA-dependent);GO:0048768(root hair cell tip growth);GO:0006351(transcription, DNA-dependent)	-	-	SCL22
gma-MIR169g-p3_1ss4CT	CTTTTTCTTCTTCTTCTTTCA	comp21913_c0	pyruvate dehydrogenase E1 component subunit alpha	-	ko00010(Glycolysis / Gluconeogenesis);ko00020(Citrate cycle (TCA cycle));ko00290(Valine, leucine and isoleucine biosynthesis);ko00620(Pyruvate metabolism);ko00650(Butanoate metabolism)	KOG0225	PDH-E1
ptc-MIR171i-p5_1ss3TC_2	CTCCTTTTTCTTCTTCTTC	comp17587_c0	large subunit ribosomal protein L3e	GO:0003735(structural constituent of ribosome);GO:0006412(translation)	ko03010(Ribosome)	KOG0746	RPL3
ptc-MIR171i-p3_1ss5TC	TTCTCCTTTTTCTTCTTCTTC	comp20129_c0	-	-	-	KOG2102	DIS3
ptc-MIR171i-p5_1ss3TC_1	CTCCTTTTTCTTCTTCTT	comp7842_c0	U2 small nuclear ribonucleoprotein B''	-	ko03040(Spliceosome)	KOG4206	U2B''
ptc-MIR6426b-p5_1ss10GA	GAAGAAGAAAAAGGAGAA	comp20536_c1	U1 small nuclear ribonucleoprotein 70kDa	GO:0005681(spliceosomal complex);GO:0003723(RNA binding);GO:0000398(nuclear mRNA splicing, via spliceosome)	ko03040(Spliceosome)	KOG3228	CWC15
mdm-MIR167f-p5_2ss9GA17GA	GAAAGAAGAAGAAGAAAAA	comp15952_c0	-	-	-	-	-
ptc-MIR171i-p3_1ss6TC	CTTCTCCTTTTTCTTCTTCTTC	comp15140_c0	-	-	-	-	-
bdi-MIR7716-p5_2ss12TC19AT	TTTTTCTCCTCCTCCTGCT	comp20891_c0	zinc finger protein CONSTANS	GO:0005634(nucleus);GO:0008270(zinc ion binding);GO:0006355(regulation of transcription, DNA-dependent)	ko04712(Circadian rhythm - plant)	KOG1601	COL6
ptc-MIR171i-p5_2ss1TC20GT	CCTTTTTCTTCTTCTTCTTT	comp22114_c0	-	-	-	-	-
ptc-MIR171i-p5_1ss3TC_1	CTCCTTTTTCTTCTTCTT	comp12626_c0	-	-	-	KOG4851	-
ptc-MIR171i-p3_1ss5TC	TTCTCCTTTTTCTTCTTCTTC	comp23724_c0	-	-	-	-	-
stu-MIR8005a-p3_1ss4GA	TTTAGGGTTTAGGGTTTAGGGT	comp17051_c0	nascent polypeptide-associated complex subunit beta	GO:0005737(cytoplasm);GO:0005634(nucleus);GO:0015031(protein transport);GO:0006355(regulation of transcription, DNA-dependent);GO:0006351(transcription, DNA-dependent)	-	KOG2240	EGD1
ptc-MIR171i-p3_1ss4TC	TCTCCTTTTTCTTCTTCTTC	comp16108_c0	EREBP-like factor	GO:0005634(nucleus);GO:0003677(DNA binding);GO:0003700(sequence-specific DNA binding transcription factor activity);GO:0009738(abscisic acid mediated signaling pathway);GO:0006950(response to stress)	-	-	DREB1D
bdi-MIR7716-p5_2ss12TC19AT	TTTTTCTCCTCCTCCTGCT	comp19832_c0	-	GO:0005737(cytoplasm);GO:0006950(response to stress)	-	KOG0710	HSP18.5-C
ppe-MIR169i-p3_2ss1TC17GT	CTTCTCTTCTTTCTTTTTT	comp23964_c0	-	-	-	KOG1603	-
ptc-MIR171i-p3_1ss8TC	TTCTTCTCCTTTTTCTTCTTC	comp11208_c0	-	-	-	-	-
ptc-MIR171i-p5_1ss3TC_1	CTCCTTTTTCTTCTTCTT	comp21913_c0	pyruvate dehydrogenase E1 component subunit alpha	-	ko00010(Glycolysis / Gluconeogenesis);ko00020(Citrate cycle (TCA cycle));ko00290(Valine, leucine and isoleucine biosynthesis);ko00620(Pyruvate metabolism);ko00650(Butanoate metabolism)	KOG0225	PDH-E1
mdm-MIR167f-p5_2ss9GA17GA	GAAAGAAGAAGAAGAAAAA	comp21848_c0	ferrochelatase	GO:0009507(chloroplast);GO:0004325(ferrochelatase activity);GO:0006783(heme biosynthetic process)	ko00860(Porphyrin and chlorophyll metabolism)	KOG1321	HEMH
lja-MIR7528-p5_2ss15AG18TA	AAATGCTAATCTGAGGCAT	comp21939_c0	peptide chain release factor eRF subunit 1	GO:0005737(cytoplasm);GO:0016149(translation release factor activity, codon specific)	-	KOG0688	ERF1-3
bna-miR171a_L+3R+1_1ss24GC	TGATTGAGCCGTGCCAATATCACCA	comp22019_c0	-	GO:0005634(nucleus);GO:0051301(cell division);GO:0006355(regulation of transcription, DNA-dependent);GO:0048768(root hair cell tip growth);GO:0006351(transcription, DNA-dependent)	-	-	SCL22
ptc-MIR6426b-p5_1ss11GA	AGAAGAAGAAAAAGGAGA	comp16076_c0	cofilin	GO:0005622(intracellular);GO:0003779(actin binding)	ko04360(Axon guidance);ko04666(Fc gamma R-mediated phagocytosis);ko04810(Regulation of actin cytoskeleton)	KOG1735	ADF2
ptc-MIR171i-p5_1ss3TC_1	CTCCTTTTTCTTCTTCTT	comp23724_c0	-	-	-	-	-
lja-MIR7533a-p3_2ss6TA18AT	TTAATATAAGAAGAGAGT	comp2909_c1	-	-	-	-	-
bdi-MIR408-p3_1ss2GA	AAAGCTGCTGCTGCTGTGT	comp19723_c0	-	-	-	-	-
ptc-MIR6426b-p3_1ss15GA_2	AAGAAGAAGAAGAAAAAGGAGA	comp22640_c0	-	GO:0005829(cytosol);GO:0005634(nucleus);GO:0042803(protein homodimerization activity);GO:0009867(jasmonic acid mediated signaling pathway);GO:0045892(negative regulation of transcription, DNA-dependent);GO:0010072(primary shoot apical meristem specification);GO:0009733(response to auxin stimulus);GO:0006351(transcription, DNA-dependent);GO:0010051(xylem and phloem pattern formation)	-	KOG0266	TPL
ptc-MIR171i-p5_1ss4TC_2	TCTCCTTTTTCTTCTTCTTCTT	comp14935_c0	NADH dehydrogenase (ubiquinone) 1 alpha subcomplex 1	GO:0016021(integral to membrane);GO:0005747(mitochondrial respiratory chain complex I);GO:0022900(electron transport chain);GO:0006810(transport)	ko00190(Oxidative phosphorylation);ko05010(Alzheimer's disease);ko05012(Parkinson's disease);ko05016(Huntington's disease)	-	At3g08610
bna-MIR169c-p5_2ss12GC17TG	TAAAAGTTACTCTAGGGA	comp23783_c0	-	GO:0005681(spliceosomal complex);GO:0003676(nucleic acid binding);GO:0008270(zinc ion binding);GO:0006397(mRNA processing);GO:0008380(RNA splicing)	-	KOG2560	OsI_27673
ath-MIR5645c-p5_2ss4AG21AG	AAAGAAAAAGAAAAAACGGAGG	comp8177_c0	-	-	-	-	-
ptc-MIR171i-p3_1ss6TC	CTTCTCCTTTTTCTTCTTCTTC	comp16940_c0	-	-	-	-	-
ath-MIR5655-p5_2ss1CG17TA	GAAGAAAAAGGAGAAGAA	comp20536_c1	U1 small nuclear ribonucleoprotein 70kDa	GO:0005681(spliceosomal complex);GO:0003723(RNA binding);GO:0000398(nuclear mRNA splicing, via spliceosome)	ko03040(Spliceosome)	KOG3228	CWC15
stu-miR396-5p_L-3	CACAGCTTTCTTGAACTT	comp13484_c0	-	-	-	KOG0027	-
ptc-MIR171i-p3_1ss4TC	TCTCCTTTTTCTTCTTCTTC	comp10088_c0	large subunit ribosomal protein L35e	GO:0022625(cytosolic large ribosomal subunit);GO:0005730(nucleolus);GO:0009506(plasmodesma);GO:0003735(structural constituent of ribosome);GO:0006412(translation)	ko03010(Ribosome)	KOG3436	RPL35A
ptc-MIR6426b-p5_1ss15GA	AAGAAGAAGAAGAAAAAGGAG	comp20232_c0	-	-	-	-	-
ppe-MIR169i-p3_2ss1TC17GT	CTTCTCTTCTTTCTTTTTT	comp18490_c0	-	GO:0005643(nuclear pore);GO:0046907(intracellular transport);GO:0051028(mRNA transport);GO:0015031(protein transport);GO:0055085(transmembrane transport)	-	KOG0864	RANBP1A
ath-MIR5639-p3_2ss3TC17GT	TTCTGTCAACCCTTTTTCA	comp20500_c0	-	-	-	-	-
ptc-MIR171i-p5_1ss8TC_1	TTCTTCTCCTTTTTCTTCTTCT	comp9779_c0	-	-	-	-	-
ptc-MIR171i-p5_1ss3TC_2	CTCCTTTTTCTTCTTCTTC	comp19945_c0	-	GO:0005730(nucleolus);GO:0030687(preribosome, large subunit precursor);GO:0005524(ATP binding);GO:0004004(ATP-dependent RNA helicase activity);GO:0003723(RNA binding);GO:0000027(ribosomal large subunit assembly);GO:0006364(rRNA processing)	-	-	DRS1
mdm-MIR167f-p5_2ss9GA17GA	GAAAGAAGAAGAAGAAAAA	comp16076_c0	cofilin	GO:0005622(intracellular);GO:0003779(actin binding)	ko04360(Axon guidance);ko04666(Fc gamma R-mediated phagocytosis);ko04810(Regulation of actin cytoskeleton)	KOG1735	ADF2
ptc-MIR6426b-p5_2ss1TC20GC	CTTTTCTTCTTCTTCTTCTCC	comp21022_c0	molecular chaperone DnaJ	GO:0009507(chloroplast);GO:0005634(nucleus);GO:0031072(heat shock protein binding);GO:0051082(unfolded protein binding);GO:0006457(protein folding);GO:0006950(response to stress)	-	KOG0712	ATJ20
ptc-MIR171i-p5_1ss3TC_1	CTCCTTTTTCTTCTTCTT	comp20617_c0	profilin	GO:0015629(actin cytoskeleton);GO:0005737(cytoplasm);GO:0003779(actin binding);GO:0030036(actin cytoskeleton organization)	ko04810(Regulation of actin cytoskeleton);ko05131(Shigellosis)	KOG1755	-
ptc-MIR171i-p3_1ss6TC	CTTCTCCTTTTTCTTCTTCTTC	comp16822_c0	-	-	-	KOG4183	-
ptc-MIR171i-p5_1ss8TC_2	TTCTTCTCCTTTTTCTTCTTCTTC	comp9779_c0	-	-	-	-	-
ppt-MIR166e-p3_2ss14TC18GT	ATGTGCTCCATCTCAACT	comp18719_c0	-	-	-	KOG4372	-
ptc-MIR6426b-p3_1ss11GA	AGAAGAAGAAAAAGGAGAA	comp15952_c0	-	-	-	-	-
ptc-MIR171i-p5_1ss8TC_1	TTCTTCTCCTTTTTCTTCTTCT	comp22526_c0	-	GO:0003824(catalytic activity)	-	KOG2477	Cwf19l2
zma-MIR2275b-p5_2ss3CT17AT	AATTGAACCATCATCTTT	comp22013_c0	4-nitrophenyl phosphatase	-	ko00361(gamma-Hexachlorocyclohexane degradation)	KOG2882	PGLP1A
ptc-MIR171i-p5_1ss3TC_1	CTCCTTTTTCTTCTTCTT	comp21860_c0	-	-	-	-	-
ptc-MIR171i-p5_1ss3TC_1	CTCCTTTTTCTTCTTCTT	comp23961_c0	large subunit ribosomal protein LP0	GO:0005840(ribosome);GO:0003735(structural constituent of ribosome);GO:0042254(ribosome biogenesis);GO:0006414(translational elongation)	ko03010(Ribosome)	KOG0815	-
ptc-MIR171i-p3_1ss5TC	TTCTCCTTTTTCTTCTTCTTC	comp24049_c0	26S proteasome regulatory subunit T1	GO:0005829(cytosol);GO:0005634(nucleus);GO:0005886(plasma membrane);GO:0000502(proteasome complex);GO:0005524(ATP binding);GO:0017111(nucleoside-triphosphatase activity);GO:0030163(protein catabolic process)	ko03050(Proteasome)	KOG0729	RPT1A
ptc-MIR171i-p3_1ss4TC	TCTCCTTTTTCTTCTTCTTC	comp14935_c0	NADH dehydrogenase (ubiquinone) 1 alpha subcomplex 1	GO:0016021(integral to membrane);GO:0005747(mitochondrial respiratory chain complex I);GO:0022900(electron transport chain);GO:0006810(transport)	ko00190(Oxidative phosphorylation);ko05010(Alzheimer's disease);ko05012(Parkinson's disease);ko05016(Huntington's disease)	-	At3g08610
ptc-MIR171i-p5_2ss1TC20GT	CCTTTTTCTTCTTCTTCTTT	comp38616_c0	-	GO:0005524(ATP binding);GO:0004674(protein serine/threonine kinase activity);GO:0004871(signal transducer activity)	-	KOG0663	DDB_G0267686
ppe-MIR169i-p3_2ss1TC17GT	CTTCTCTTCTTTCTTTTTT	comp17858_c0	-	GO:0005829(cytosol);GO:0005886(plasma membrane);GO:0031072(heat shock protein binding)	-	KOG0431	At4g12780
ath-MIR844-p5_2ss13TG17AG	GAAGAGAAGGAAGGGTGA	comp22759_c0	-	-	-	-	-
ptc-MIR171i-p5_1ss6TC_1	CTTCTCCTTTTTCTTCTTCTT	comp21215_c0	-	GO:0005730(nucleolus);GO:0005524(ATP binding);GO:0008026(ATP-dependent helicase activity);GO:0003723(RNA binding);GO:0006364(rRNA processing)	-	KOG0331	Os07g0301200
PC-5p-483610_46	TAATCAACCCATGCAGCAAGC	comp19781_c0	-	-	-	-	-
gma-MIR169g-p5_2ss4CT22CA	CTTTTTCTTCTTCTTCTTTCAA	comp21913_c0	pyruvate dehydrogenase E1 component subunit alpha	-	ko00010(Glycolysis / Gluconeogenesis);ko00020(Citrate cycle (TCA cycle));ko00290(Valine, leucine and isoleucine biosynthesis);ko00620(Pyruvate metabolism);ko00650(Butanoate metabolism)	KOG0225	PDH-E1
ptc-MIR171i-p3_1ss5TC	TTCTCCTTTTTCTTCTTCTTC	comp33299_c0	-	-	-	KOG2573	-
vvi-MIR319c-p5	GAGCTTTCTTCAGTCCACTC	comp23755_c0	-	-	-	-	-
ptc-MIR6426b-p5_2ss1TC20GC	CTTTTCTTCTTCTTCTTCTCC	comp14680_c0	-	-	-	-	-
ptc-MIR171i-p5_2ss1TC20GT	CCTTTTTCTTCTTCTTCTTT	comp21913_c0	pyruvate dehydrogenase E1 component subunit alpha	-	ko00010(Glycolysis / Gluconeogenesis);ko00020(Citrate cycle (TCA cycle));ko00290(Valine, leucine and isoleucine biosynthesis);ko00620(Pyruvate metabolism);ko00650(Butanoate metabolism)	KOG0225	PDH-E1
ptc-MIR6426b-p3_1ss15GA_2	AAGAAGAAGAAGAAAAAGGAGA	comp20232_c0	-	-	-	-	-
ptc-MIR171i-p5_1ss3TC_2	CTCCTTTTTCTTCTTCTTC	comp19627_c0	-	-	-	KOG1609	-
ptc-MIR171i-p3_1ss8TC	TTCTTCTCCTTTTTCTTCTTC	comp9779_c0	-	-	-	-	-
ptc-MIR6426b-p5_2ss1TC20GC	CTTTTCTTCTTCTTCTTCTCC	comp81994_c0	-	-	-	-	-
ath-MIR5655-p5_2ss1CG17TA	GAAGAAAAAGGAGAAGAA	comp17844_c0	-	-	-	-	-
ptc-MIR6426b-p3_1ss15GA_1	AAGAAGAAGAAGAAAAAGGA	comp20936_c0	-	-	-	KOG2089	-
ptc-MIR6426b-p3_1ss13GA	GAAGAAGAAGAAAAAGGAGAA	comp17844_c0	-	-	-	-	-
ptc-MIR171i-p5_1ss3TC_2	CTCCTTTTTCTTCTTCTTC	comp23724_c0	-	-	-	-	-
ptc-MIR171i-p5_1ss8TC_1	TTCTTCTCCTTTTTCTTCTTCT	comp21561_c0	-	GO:0016021(integral to membrane);GO:0009705(plant-type vacuole membrane);GO:0015238(drug transmembrane transporter activity);GO:0015299(solute:hydrogen antiporter activity);GO:0010231(maintenance of seed dormancy);GO:0010023(proanthocyanidin biosynthetic process)	-	KOG1347	TT12
ptc-MIR171i-p5_1ss3TC_1	CTCCTTTTTCTTCTTCTT	comp21161_c0	-	GO:0005634(nucleus);GO:0000166(nucleotide binding);GO:0005515(protein binding);GO:0003723(RNA binding);GO:0003713(transcription coactivator activity);GO:0006397(mRNA processing);GO:0006355(regulation of transcription, DNA-dependent);GO:0008380(RNA splicing);GO:0006351(transcription, DNA-dependent)	-	KOG0147	Rbm39
ptc-MIR6426b-p5_1ss10GA	GAAGAAGAAAAAGGAGAA	comp17844_c0	-	-	-	-	-
ath-MIR844-p5_2ss13TG17AG	GAAGAGAAGGAAGGGTGA	comp22824_c0	carbonic anhydrase	GO:0009570(chloroplast stroma);GO:0004089(carbonate dehydratase activity);GO:0008270(zinc ion binding);GO:0015976(carbon utilization)	ko00910(Nitrogen metabolism)	KOG1578	-
ptc-MIR171i-p3_1ss6TC	CTTCTCCTTTTTCTTCTTCTTC	comp23438_c0	N-hydroxythioamide S-beta-glucosyltransferase	GO:0052641(benzoic acid glucosyltransferase activity);GO:0052639(salicylic acid glucosyltransferase (ester-forming) activity);GO:0052640(salicylic acid glucosyltransferase (glucoside-forming) activity);GO:0080002(UDP-glucose:4-aminobenzoate acylglucosyltransferase activity);GO:0018874(benzoate metabolic process);GO:0046482(para-aminobenzoic acid metabolic process);GO:0009696(salicylic acid metabo…	ko00380(Tryptophan metabolism);ko00966(Glucosinolate biosynthesis)	KOG1192	UGT74F2
ptc-MIR171i-p3_1ss4TC	TCTCCTTTTTCTTCTTCTTC	comp22885_c0	-	-	-	KOG2945	-
ptc-MIR171i-p5_2ss1TC20GT	CCTTTTTCTTCTTCTTCTTT	comp20980_c0	-	-	-	-	-
ptc-MIR171i-p3_1ss8TC	TTCTTCTCCTTTTTCTTCTTC	comp20129_c0	-	-	-	KOG2102	DIS3
ptc-MIR171i-p5_1ss3TC_2	CTCCTTTTTCTTCTTCTTC	comp23961_c0	large subunit ribosomal protein LP0	GO:0005840(ribosome);GO:0003735(structural constituent of ribosome);GO:0042254(ribosome biogenesis);GO:0006414(translational elongation)	ko03010(Ribosome)	KOG0815	-
ptc-MIR6426b-p5_2ss1TC20GC	CTTTTCTTCTTCTTCTTCTCC	comp15525_c0	peptidylprolyl isomerase	-	-	KOG0543	FKBP20-1
ptc-MIR171i-p3_1ss8TC	TTCTTCTCCTTTTTCTTCTTC	comp20366_c0	large subunit ribosomal protein LP2	GO:0005840(ribosome);GO:0003735(structural constituent of ribosome);GO:0006414(translational elongation)	ko03010(Ribosome)	KOG3449	RPP2A
ptc-MIR171i-p5_1ss8TC_1	TTCTTCTCCTTTTTCTTCTTCT	comp20366_c0	large subunit ribosomal protein LP2	GO:0005840(ribosome);GO:0003735(structural constituent of ribosome);GO:0006414(translational elongation)	ko03010(Ribosome)	KOG3449	RPP2A
stu-miR396-5p_L-3	CACAGCTTTCTTGAACTT	comp22461_c0	histone H1/5	GO:0000786(nucleosome);GO:0005634(nucleus);GO:0003677(DNA binding);GO:0006334(nucleosome assembly);GO:0006950(response to stress)	-	-	-
gma-MIR1527-p3_1ss9TA	TGAGGGGGAGTGTTAAGAGTC	comp15078_c0	-	-	-	-	-
ptc-MIR6426b-p5_2ss1TC20GC	CTTTTCTTCTTCTTCTTCTCC	comp15378_c0	-	GO:0005524(ATP binding);GO:0004674(protein serine/threonine kinase activity)	-	-	kinX
ptc-MIR171i-p5_1ss3TC_2	CTCCTTTTTCTTCTTCTTC	comp15288_c0	-	-	-	-	CP12-3
ptc-MIR171i-p5_1ss3TC_1	CTCCTTTTTCTTCTTCTT	comp15288_c0	-	-	-	-	CP12-3
ptc-MIR171i-p5_2ss1TC20GT	CCTTTTTCTTCTTCTTCTTT	comp21295_c0	-	-	-	-	-
nta-miR169q_1ss14CA	CAGCCAAGGATGAATTGCCGG	comp15253_c1	-	-	-	-	-
stu-miR169a-5p_R+2_1ss1TA	AAGCCAAGGATGACTTGCCTAC	comp15253_c1	-	-	-	-	-
PC-5p-1546858_11	AAACTTTGTCTGAATATG	comp4913_c0	-	GO:0005524(ATP binding);GO:0008026(ATP-dependent helicase activity);GO:0003723(RNA binding);GO:0006397(mRNA processing);GO:0008380(RNA splicing)	-	KOG0922	Dhx8
stu-miR166a-3p_L+1R-1	GTCGGACCAGGCTTCATTCCC	comp14742_c0	homeobox-leucine zipper protein	GO:0005634(nucleus);GO:0043565(sequence-specific DNA binding);GO:0003700(sequence-specific DNA binding transcription factor activity);GO:0030154(cell differentiation);GO:0009855(determination of bilateral symmetry);GO:0009944(polarity specification of adaxial/abaxial axis);GO:0010072(primary shoot apical meristem specification)	-	-	ATHB-14
ptc-MIR171i-p3_1ss8TC	TTCTTCTCCTTTTTCTTCTTC	comp21555_c0	structure-specific recognition protein 1	GO:0005694(chromosome);GO:0005634(nucleus);GO:0003677(DNA binding);GO:0006281(DNA repair);GO:0006260(DNA replication);GO:0006355(regulation of transcription, DNA-dependent);GO:0006351(transcription, DNA-dependent)	-	KOG0526	SSRP1
rgl-MIR7972-p5_2ss16TG17AG	ATTTGTCAGGCTTGTGGTTCT	comp19767_c0	-	GO:0009535(chloroplast thylakoid membrane);GO:0005634(nucleus);GO:0031977(thylakoid lumen);GO:0004252(serine-type endopeptidase activity);GO:0010206(photosystem II repair);GO:0030163(protein catabolic process);GO:0006508(proteolysis);GO:0006950(response to stress)	-	KOG1320	DEGP1
ptc-MIR171i-p5_1ss8TC_1	TTCTTCTCCTTTTTCTTCTTCT	comp21555_c0	structure-specific recognition protein 1	GO:0005694(chromosome);GO:0005634(nucleus);GO:0003677(DNA binding);GO:0006281(DNA repair);GO:0006260(DNA replication);GO:0006355(regulation of transcription, DNA-dependent);GO:0006351(transcription, DNA-dependent)	-	KOG0526	SSRP1
cme-MIR169g-p3_2ss4TA17TG	CAAATCCATTCTTGGCGA	comp22463_c0	interleukin-1 receptor-associated kinase 4	GO:0016021(integral to membrane);GO:0005886(plasma membrane);GO:0009506(plasmodesma);GO:0005524(ATP binding);GO:0004674(protein serine/threonine kinase activity)	ko04210(Apoptosis);ko04620(Toll-like receptor signaling pathway);ko04722(Neurotrophin signaling pathway);ko05140(Leishmaniasis);ko05142(Chagas disease)	KOG1187	At5g24010
ath-MIR2937-p5_2ss15GC18TA	ATAACTCCAACAAGCACA	comp21060_c0	large subunit ribosomal protein L3e	GO:0003735(structural constituent of ribosome);GO:0006412(translation)	ko03010(Ribosome)	KOG0746	RPL3
ptc-MIR171i-p3_1ss8TC	TTCTTCTCCTTTTTCTTCTTC	comp24180_c0	-	GO:0005524(ATP binding);GO:0004674(protein serine/threonine kinase activity)	-	KOG1181	drkD
ptc-MIR171i-p5_1ss6TC_1	CTTCTCCTTTTTCTTCTTCTT	comp11371_c0	-	GO:0005524(ATP binding);GO:0008026(ATP-dependent helicase activity);GO:0003723(RNA binding)	-	KOG0334	RH42
ptc-MIR171i-p5_1ss8TC_1	TTCTTCTCCTTTTTCTTCTTCT	comp24180_c0	-	GO:0005524(ATP binding);GO:0004674(protein serine/threonine kinase activity)	-	KOG1181	drkD
ptc-MIR171i-p3_1ss5TC	TTCTCCTTTTTCTTCTTCTTC	comp24180_c0	-	GO:0005524(ATP binding);GO:0004674(protein serine/threonine kinase activity)	-	KOG1181	drkD
mdm-MIR167f-p5_2ss9GA17GA	GAAAGAAGAAGAAGAAAAA	comp23338_c0	light-harvesting complex II chlorophyll a/b binding protein 1	GO:0009535(chloroplast thylakoid membrane);GO:0016021(integral to membrane);GO:0009522(photosystem I);GO:0009523(photosystem II);GO:0016168(chlorophyll binding);GO:0046872(metal ion binding);GO:0009765(photosynthesis, light harvesting);GO:0018298(protein-chromophore linkage)	ko00196(Photosynthesis - antenna proteins)	-	CAB40
nta-miR156a_R+1	TGACAGAAGAGAGTGAGCACA	comp8711_c0	-	-	-	-	-
gma-MIR169g-p3_1ss4CT	CTTTTTCTTCTTCTTCTTTCA	comp14395_c0	-	GO:0005689(U12-type spliceosomal complex);GO:0000166(nucleotide binding);GO:0030628(pre-mRNA 3'-splice site binding);GO:0008270(zinc ion binding);GO:0000245(spliceosome assembly)	-	-	Zrsr2
stu-miR156a_L-1	TGACAGAAGATAGAGAGCAC	comp8711_c0	-	-	-	-	-
ptc-MIR171i-p3_1ss4TC	TCTCCTTTTTCTTCTTCTTC	comp14046_c0	-	-	-	KOG2654	-
stu-miR156f-5p_L-1R+2	TGACAGAAGAGAGTGAGCACC	comp8711_c0	-	-	-	-	-
nta-miR156a_R+3	TGACAGAAGAGAGTGAGCACCCA	comp8711_c0	-	-	-	-	-
gma-miR156b_R-1	TGACAGAAGAGAGAGAGCAC	comp8711_c0	-	-	-	-	-
ptc-MIR171i-p5_1ss3TC_1	CTCCTTTTTCTTCTTCTT	comp15590_c0	-	-	-	-	-
ata-MIR169h-p5_2ss14AG17TC	TGAATCCATGCTGGTACT	comp16736_c0	-	GO:0005737(cytoplasm);GO:0005634(nucleus);GO:0003676(nucleic acid binding);GO:0008270(zinc ion binding)	-	KOG2785	ZNF622
ptc-MIR171i-p5_1ss3TC_1	CTCCTTTTTCTTCTTCTT	comp6874_c0	-	GO:0005524(ATP binding);GO:0004674(protein serine/threonine kinase activity)	-	KOG1603	kinX
ptc-MIR171i-p5_2ss1TC20GT	CCTTTTTCTTCTTCTTCTTT	comp13633_c0	-	-	-	-	-
vvi-miR156a_R+2_1ss14GT	TGACAGAAGAGAGTGAGCACAA	comp8711_c0	-	-	-	-	-
gma-MIR169g-p5_2ss4CT22CA	CTTTTTCTTCTTCTTCTTTCAA	comp14395_c0	-	GO:0005689(U12-type spliceosomal complex);GO:0000166(nucleotide binding);GO:0030628(pre-mRNA 3'-splice site binding);GO:0008270(zinc ion binding);GO:0000245(spliceosome assembly)	-	-	Zrsr2
ptc-MIR171i-p5_1ss3TC_1	CTCCTTTTTCTTCTTCTT	comp17534_c0	-	-	-	-	-
gma-miR319a	TTGGACTGAAGGGAGCTCCC	comp9369_c0	-	-	-	-	-
pta-miR319_R+1	TTGGACTGAAGGGAGCTCCA	comp9369_c0	-	-	-	-	-
ptc-MIR171i-p5_1ss3TC_2	CTCCTTTTTCTTCTTCTTC	comp23499_c0	-	GO:0016020(membrane);GO:0005730(nucleolus);GO:0042254(ribosome biogenesis)	-	KOG2572	NOP5-2
ptc-MIR171i-p5_1ss3TC_1	CTCCTTTTTCTTCTTCTT	comp23499_c0	-	GO:0016020(membrane);GO:0005730(nucleolus);GO:0042254(ribosome biogenesis)	-	KOG2572	NOP5-2
ptc-MIR171i-p3_2ss3TC22GT	CTCCTTTTTCTTCTTCTTCTTT	comp23499_c0	-	GO:0016020(membrane);GO:0005730(nucleolus);GO:0042254(ribosome biogenesis)	-	KOG2572	NOP5-2
ptc-MIR171i-p5_1ss3TC_2	CTCCTTTTTCTTCTTCTTC	comp20292_c2	translation initiation factor IF-2 unclassified subunit	GO:0005634(nucleus);GO:0005524(ATP binding);GO:0003677(DNA binding);GO:0003910(DNA ligase (ATP) activity);GO:0046872(metal ion binding);GO:0007049(cell cycle);GO:0051301(cell division);GO:0051103(DNA ligation involved in DNA repair);GO:0006310(DNA recombination);GO:0006260(DNA replication)	-	KOG2266	lig1
mdm-MIR167f-p5_2ss9GA17GA	GAAAGAAGAAGAAGAAAAA	comp15590_c0	-	-	-	-	-
ptc-MIR171i-p5_1ss3TC_1	CTCCTTTTTCTTCTTCTT	comp20292_c2	translation initiation factor IF-2 unclassified subunit	GO:0005634(nucleus);GO:0005524(ATP binding);GO:0003677(DNA binding);GO:0003910(DNA ligase (ATP) activity);GO:0046872(metal ion binding);GO:0007049(cell cycle);GO:0051301(cell division);GO:0051103(DNA ligation involved in DNA repair);GO:0006310(DNA recombination);GO:0006260(DNA replication)	-	KOG2266	lig1
ptc-MIR171i-p5_1ss3TC_2	CTCCTTTTTCTTCTTCTTC	comp22036_c0	-	GO:0008287(protein serine/threonine phosphatase complex);GO:0046872(metal ion binding);GO:0004722(protein serine/threonine phosphatase activity);GO:0006470(protein dephosphorylation)	-	KOG0951	F42G9.1
ptc-MIR171i-p5_1ss3TC_1	CTCCTTTTTCTTCTTCTT	comp22036_c0	-	GO:0008287(protein serine/threonine phosphatase complex);GO:0046872(metal ion binding);GO:0004722(protein serine/threonine phosphatase activity);GO:0006470(protein dephosphorylation)	-	KOG0951	F42G9.1
ptc-MIR171i-p3_2ss3TC22GT	CTCCTTTTTCTTCTTCTTCTTT	comp22036_c0	-	GO:0008287(protein serine/threonine phosphatase complex);GO:0046872(metal ion binding);GO:0004722(protein serine/threonine phosphatase activity);GO:0006470(protein dephosphorylation)	-	KOG0951	F42G9.1
stu-MIR156b-p5_2ss18GT19CT	TTGACAGAAGATAGAGATT	comp115673_c0	-	-	-	-	-
ath-miR156h_L+1	TTGACAGAAGAAAGAGAGCAC	comp115673_c0	-	-	-	-	-
stu-miR156e_L+1R+1	CTGACAGAAGAGAGTGAGCACA	comp115673_c0	-	-	-	-	-
stu-miR156a	TTGACAGAAGATAGAGAGCAC	comp115673_c0	-	-	-	-	-
gma-miR156b_L+1R-1	TTGACAGAAGAGAGAGAGCAC	comp115673_c0	-	-	-	-	-
vvi-miR156a_L+1_1ss15GT	ATGACAGAAGAGAGTGAGCAC	comp115673_c0	-	-	-	-	-
stu-miR156a_R+1_1ss12TG	TTGACAGAAGAGAGAGAGCACT	comp115673_c0	-	-	-	-	-
stu-miR156a_R+2_1ss12TG	TTGACAGAAGAGAGAGAGCACCA	comp115673_c0	-	-	-	-	-
stu-miR156a_R+2	TTGACAGAAGATAGAGAGCACCA	comp115673_c0	-	-	-	-	-
stu-miR156a_1ss21CT	TTGACAGAAGATAGAGAGCAT	comp115673_c0	-	-	-	-	-
ptc-MIR6426b-p5_2ss1TC20GC	CTTTTCTTCTTCTTCTTCTCC	comp18027_c0	-	-	-	-	BAG7
mdm-MIR167f-p5_2ss9GA17GA	GAAAGAAGAAGAAGAAAAA	comp12690_c0	-	-	-	-	-
ptc-MIR171i-p5_1ss8TC_2	TTCTTCTCCTTTTTCTTCTTCTTC	comp19812_c0	large subunit ribosomal protein LP2	GO:0005840(ribosome);GO:0003735(structural constituent of ribosome);GO:0006414(translational elongation)	ko03010(Ribosome)	KOG3449	RPP2A
ptc-MIR171i-p5_1ss8TC_1	TTCTTCTCCTTTTTCTTCTTCT	comp19812_c0	large subunit ribosomal protein LP2	GO:0005840(ribosome);GO:0003735(structural constituent of ribosome);GO:0006414(translational elongation)	ko03010(Ribosome)	KOG3449	RPP2A
ptc-MIR171i-p3_1ss8TC	TTCTTCTCCTTTTTCTTCTTC	comp19812_c0	large subunit ribosomal protein LP2	GO:0005840(ribosome);GO:0003735(structural constituent of ribosome);GO:0006414(translational elongation)	ko03010(Ribosome)	KOG3449	RPP2A
ptc-MIR6426b-p5_2ss10GA20GT	GAAGAAGAAAAAGGAGAATT	comp18759_c0	-	GO:0005783(endoplasmic reticulum);GO:0005794(Golgi apparatus);GO:0005506(iron ion binding);GO:0000170(sphingosine hydroxylase activity);GO:0006633(fatty acid biosynthetic process);GO:0009640(photomorphogenesis);GO:0046520(sphingoid biosynthetic process)	-	KOG0874	SBH1
ath-MIR5655-p5_2ss2CG18TA	AGAAGAAAAAGGAGAAGAA	comp12690_c0	-	-	-	-	-
ath-MIR5021-p3_1ss20AG	AGAAGAAGAAGAAGAAAAGGG	comp12690_c0	-	-	-	-	-
ptc-MIR171i-p3_1ss4TC	TCTCCTTTTTCTTCTTCTTC	comp15387_c0	large subunit ribosomal protein L36e	GO:0022625(cytosolic large ribosomal subunit);GO:0005774(vacuolar membrane);GO:0003735(structural constituent of ribosome);GO:0006412(translation)	ko03010(Ribosome)	KOG3452	RPL36B
stu-miR156a_R+1_1ss12TG	TTGACAGAAGAGAGAGAGCACT	comp8711_c0	-	-	-	-	-
stu-miR156e_L+1R+1	CTGACAGAAGAGAGTGAGCACA	comp8711_c0	-	-	-	-	-
stu-MIR156b-p5_2ss18GT19CT	TTGACAGAAGATAGAGATT	comp8711_c0	-	-	-	-	-
gma-miR156b_L+1R-1	TTGACAGAAGAGAGAGAGCAC	comp8711_c0	-	-	-	-	-
ath-miR156h_L+1	TTGACAGAAGAAAGAGAGCAC	comp8711_c0	-	-	-	-	-
stu-miR156a_R+2	TTGACAGAAGATAGAGAGCACCA	comp8711_c0	-	-	-	-	-
stu-miR156a_R+2_1ss12TG	TTGACAGAAGAGAGAGAGCACCA	comp8711_c0	-	-	-	-	-
stu-miR156a	TTGACAGAAGATAGAGAGCAC	comp8711_c0	-	-	-	-	-
stu-miR156a_1ss21CT	TTGACAGAAGATAGAGAGCAT	comp8711_c0	-	-	-	-	-
vvi-miR156a_L+1_1ss15GT	ATGACAGAAGAGAGTGAGCAC	comp8711_c0	-	-	-	-	-
ath-MIR5645d-p5_2ss4GT17AC	TTATGGGTTTATATTTCTTTC	comp24343_c0	-	-	-	-	-
ptc-MIR171i-p3_1ss5TC	TTCTCCTTTTTCTTCTTCTTC	comp15378_c0	-	GO:0005524(ATP binding);GO:0004674(protein serine/threonine kinase activity)	-	-	kinX
ppe-MIR169i-p3_2ss1TC17GT	CTTCTCTTCTTTCTTTTTT	comp20248_c0	-	-	-	-	-
ptc-MIR169k-p5_1ss11GT	CAAAAGAAAATGAGAGAAT	comp23395_c0	H+-transporting ATPase	GO:0016021(integral to membrane);GO:0005886(plasma membrane);GO:0005524(ATP binding);GO:0008553(hydrogen-exporting ATPase activity, phosphorylative mechanism);GO:0046872(metal ion binding);GO:0006754(ATP biosynthetic process)	ko00190(Oxidative phosphorylation)	KOG0205	PMA1
ptc-MIR171i-p5_2ss1TC20GT	CCTTTTTCTTCTTCTTCTTT	comp19243_c0	protochlorophyllide reductase	GO:0005488(binding);GO:0016491(oxidoreductase activity)	ko00860(Porphyrin and chlorophyll metabolism)	KOG1208	DHRSX
ptc-MIR6426b-p5_2ss13GA19GT	GAAGAAGAAGAAAAAGGAT	comp22384_c0	-	GO:0008076(voltage-gated potassium channel complex);GO:0005249(voltage-gated potassium channel activity)	-	KOG2714	At5g41330
vvi-MIR171i-p3_2ss3AG17TA	GAGGAAGGTGGGGATGAT	comp13620_c0	EREBP-like factor	GO:0005634(nucleus);GO:0003677(DNA binding);GO:0003700(sequence-specific DNA binding transcription factor activity);GO:0006952(defense response);GO:0009873(ethylene mediated signaling pathway);GO:0010200(response to chitin)	-	-	ERF13
tae-MIR408-p3_2ss13TA19TC	AGCTTCTGTTGCAGTTGTC	comp8419_c0	-	GO:0005886(plasma membrane);GO:0005198(structural molecule activity)	-	KOG0439	PVA42
nta-miR159_1ss21AG	TTTGGATTGAAGGGAGCTCTG	comp16437_c0	-	-	-	-	-
ath-MIR5655-p5_2ss1CG17TA	GAAGAAAAAGGAGAAGAA	comp15952_c0	-	-	-	-	-
ptc-MIR6426b-p5_1ss11GA	AGAAGAAGAAAAAGGAGA	comp22573_c0	-	GO:0005634(nucleus);GO:0046982(protein heterodimerization activity);GO:0030154(cell differentiation);GO:0009908(flower development);GO:0080001(mucilage extrusion from seed coat);GO:0045892(negative regulation of transcription, DNA-dependent);GO:0006351(transcription, DNA-dependent)	-	KOG0266	LUG
ppe-MIR169i-p3_2ss1TC17GT	CTTCTCTTCTTTCTTTTTT	comp12380_c0	-	GO:0031252(cell leading edge);GO:0005829(cytosol);GO:0030175(filopodium);GO:0005624(membrane fraction);GO:0016459(myosin complex);GO:0001891(phagocytic cup);GO:0003779(actin binding);GO:0030898(actin-dependent ATPase activity);GO:0005524(ATP binding);GO:0003774(motor activity);GO:0043621(protein self-association);GO:0030048(actin filament-based movement);GO:0000902(cell morphogenesis);GO:0031589(…	-	KOG0160	myoI
ptc-MIR6426b-p3_1ss13GA	GAAGAAGAAGAAAAAGGAGAA	comp23057_c0	sedoheptulose-bisphosphatase	GO:0048046(apoplast);GO:0009941(chloroplast envelope);GO:0009570(chloroplast stroma);GO:0009579(thylakoid);GO:0046872(metal ion binding);GO:0050278(sedoheptulose-bisphosphatase activity);GO:0042742(defense response to bacterium);GO:0019253(reductive pentose-phosphate cycle);GO:0019252(starch biosynthetic process);GO:0005986(sucrose biosynthetic process)	ko00710(Carbon fixation in photosynthetic organisms)	KOG1458	At3g55800
ptc-MIR171i-p3_1ss4TC	TCTCCTTTTTCTTCTTCTTC	comp24260_c0	adenosinetriphosphatase	GO:0005783(endoplasmic reticulum);GO:0005768(endosome);GO:0016021(integral to membrane);GO:0005874(microtubule);GO:0005815(microtubule organizing center);GO:0005634(nucleus);GO:0048471(perinuclear region of cytoplasm);GO:0005819(spindle);GO:0043014(alpha-tubulin binding);GO:0005524(ATP binding);GO:0048487(beta-tubulin binding);GO:0008017(microtubule binding);GO:0008568(microtubule-severing ATPase…	ko00230(Purine metabolism)	KOG0737	Spast
ath-MIR5645e-p3_2ss17TA19TC	AAACGACGTCGTTTTGAGC	comp22759_c0	-	-	-	-	-
ptc-MIR6426b-p5_2ss1TC20GC	CTTTTCTTCTTCTTCTTCTCC	comp21139_c0	-	-	-	KOG4306	-
bdi-MIR7716-p5_2ss12TC19AT	TTTTTCTCCTCCTCCTGCT	comp23905_c0	RNA polymerase primary sigma factor	-	ko03020(RNA polymerase)	-	SIGD
gra-MIR8771d-p5_2ss14CA19GA	AAGAAAAAGGAGAAGAATA	comp19472_c0	-	-	-	-	-
ptc-MIR6426b-p5_2ss1TC20GC	CTTTTCTTCTTCTTCTTCTCC	comp8531_c0	-	GO:0016021(integral to membrane);GO:0005741(mitochondrial outer membrane);GO:0015031(protein transport)	-	-	TOM6
ptc-MIR6426b-p5_1ss11GA	AGAAGAAGAAAAAGGAGA	comp10657_c1	cyclic nucleotide gated channel, other eukaryote	GO:0009535(chloroplast thylakoid membrane);GO:0016021(integral to membrane);GO:0005516(calmodulin binding);GO:0030552(cAMP binding);GO:0030553(cGMP binding);GO:0005216(ion channel activity);GO:0009624(response to nematode)	ko04626(Plant-pathogen interaction)	KOG0498	CNGC20
ptc-MIR171i-p5_1ss3TC_1	CTCCTTTTTCTTCTTCTT	comp17305_c0	methionyl aminopeptidase	GO:0005737(cytoplasm);GO:0004177(aminopeptidase activity);GO:0046872(metal ion binding);GO:0008235(metalloexopeptidase activity);GO:0009987(cellular process);GO:0016485(protein processing);GO:0006508(proteolysis)	-	KOG2775	MAP2B
ptc-MIR171i-p5_1ss3TC_1	CTCCTTTTTCTTCTTCTT	comp40919_c0	-	-	-	-	-
ptc-MIR6426b-p5_1ss10GA	GAAGAAGAAAAAGGAGAA	comp21503_c0	-	GO:0016021(integral to membrane);GO:0008270(zinc ion binding);GO:0006952(defense response);GO:0010200(response to chitin)	-	KOG0800	ATL2
ptc-MIR6426b-p3_1ss13GA	GAAGAAGAAGAAAAAGGAGAA	comp19057_c0	-	-	-	KOG0032	CRK3
ptc-MIR171i-p5_1ss4TC_1	TCTCCTTTTTCTTCTTCTTCT	comp21139_c0	-	-	-	KOG4306	-
ptc-MIR171i-p5_1ss4TC_1	TCTCCTTTTTCTTCTTCTTCT	comp19512_c0	-	-	-	-	-
stu-MIR5303j-p3_2ss10GT17CT	ATTCAAATTTCTGCCCTA	comp19810_c0	sterile alpha motif and leucine zipper containing kinase AZK	GO:0016021(integral to membrane);GO:0005524(ATP binding);GO:0004674(protein serine/threonine kinase activity)	ko04010(MAPK signaling pathway);ko04530(Tight junction)	KOG0192	drkB
stu-miR156a_R+2_1ss12TG	TTGACAGAAGAGAGAGAGCACCA	comp16282_c0	-	-	-	-	-
ath-MIR5655-p5_2ss1CG17TA	GAAGAAAAAGGAGAAGAA	comp20698_c0	-	GO:0005634(nucleus);GO:0005516(calmodulin binding);GO:0043565(sequence-specific DNA binding);GO:0003700(sequence-specific DNA binding transcription factor activity);GO:0042742(defense response to bacterium);GO:0010200(response to chitin)	-	-	WRKY11
ptc-MIR171i-p5_2ss1TC20GT	CCTTTTTCTTCTTCTTCTTT	comp23170_c0	-	-	-	-	-
stu-miR396-5p_L-3	CACAGCTTTCTTGAACTT	comp4797_c1	transcription initiation factor TFIIF beta subunit	-	ko03022(Basal transcription factors)	KOG2905	-
PC-3p-129934_179	GGCATCATCTTCCCTGCTT	comp33508_c0	-	-	-	KOG4374	-
gma-MIR169g-p5_2ss4CT22CA	CTTTTTCTTCTTCTTCTTTCAA	comp15229_c0	-	-	-	-	-
ptc-MIR171i-p5_1ss3TC_1	CTCCTTTTTCTTCTTCTT	comp19599_c0	-	-	-	-	-
ptc-MIR171i-p5_1ss3TC_2	CTCCTTTTTCTTCTTCTTC	comp24274_c0	-	-	-	-	-
bdi-MIR166g-p5_2ss11TG17TG	CATGTCCAGGGTGAAGGT	comp18501_c0	ATP citrate (pro-S)-lyase	GO:0005829(cytosol);GO:0005524(ATP binding);GO:0003878(ATP citrate synthase activity);GO:0016874(ligase activity);GO:0006085(acetyl-CoA biosynthetic process);GO:0008610(lipid biosynthetic process)	ko00020(Citrate cycle (TCA cycle));ko00720(Reductive carboxylate cycle (CO2 fixation))	KOG1254	ACLA-3
ptc-MIR6426b-p5_2ss13GA19GA	GAAGAAGAAGAAAAAGGAA	comp15952_c0	-	-	-	-	-
ptc-MIR171i-p3_1ss5TC	TTCTCCTTTTTCTTCTTCTTC	comp18510_c0	-	-	-	-	-
gma-MIR169g-p3_1ss4CT	CTTTTTCTTCTTCTTCTTTCA	comp24290_c0	translation initiation factor eIF-3 subunit P135	-	-	KOG1839	FMT
ptc-MIR171i-p5_2ss1TC20GT	CCTTTTTCTTCTTCTTCTTT	comp54179_c0	-	-	-	-	-
stu-MIR8005c-p5_1ss11AG	AGGGTTTAGGGTTTAGGGTTT	comp11895_c2	-	-	-	KOG4282	-
ptc-MIR171i-p5_1ss3TC_2	CTCCTTTTTCTTCTTCTTC	comp23793_c0	-	-	-	-	CLC2
ptc-MIR171i-p5_1ss4TC_1	TCTCCTTTTTCTTCTTCTTCT	comp8531_c0	-	GO:0016021(integral to membrane);GO:0005741(mitochondrial outer membrane);GO:0015031(protein transport)	-	-	TOM6
ath-MIR2937-p5_2ss15GC18TA	ATAACTCCAACAAGCACA	comp20752_c0	-	GO:0005634(nucleus);GO:0046983(protein dimerization activity);GO:0009734(auxin mediated signaling pathway);GO:0006355(regulation of transcription, DNA-dependent);GO:0006351(transcription, DNA-dependent)	-	-	IAA4
ptc-MIR6426b-p5_2ss13GA19GA	GAAGAAGAAGAAAAAGGAA	comp16191_c0	molecular chaperone HscB	-	-	KOG3192	-
stu-miR169a-5p_R+1	TAGCCAAGGATGACTTGCCTA	comp21435_c0	nuclear transcription factor Y, alpha	GO:0005634(nucleus);GO:0003677(DNA binding);GO:0003700(sequence-specific DNA binding transcription factor activity);GO:0009567(double fertilization forming a zygote and endosperm)	ko04612(Antigen processing and presentation)	KOG1561	NFYA2
bdi-MIR7716-p5_2ss12TC19AT	TTTTTCTCCTCCTCCTGCT	comp12642_c0	peptidylprolyl isomerase	GO:0003755(peptidyl-prolyl cis-trans isomerase activity);GO:0006457(protein folding)	-	KOG0885	cwc27
stu-miR172b-5p_2ss2CT7CT	GTAGCATCATCAAGATTCACA	comp15858_c0	-	-	-	KOG4585	-
ptc-MIR6426b-p5_2ss1TC20GC	CTTTTCTTCTTCTTCTTCTCC	comp15348_c0	-	-	-	-	-
gma-MIR169g-p5_2ss4CT22CA	CTTTTTCTTCTTCTTCTTTCAA	comp11164_c0	-	GO:0005730(nucleolus);GO:0005654(nucleoplasm);GO:0006355(regulation of transcription, DNA-dependent);GO:0006351(transcription, DNA-dependent)	-	KOG2318	ESF1
ptc-MIR171i-p5_2ss1TC20GT	CCTTTTTCTTCTTCTTCTTT	comp21146_c1	-	-	-	-	-
ptc-MIR6426b-p3_1ss14GA_2	AGAAGAAGAAGAAAAAGGAGAA	comp8116_c0	-	-	-	KOG2567	-
ath-MIR5645e-p5_2ss17TG18GT	AAACGACGTCGTTTTGGTT	comp13838_c1	-	-	-	KOG1187	-
ptc-MIR6426b-p3_2ss16GA18AG	GAAGAAGAAGAAGAAAAGGGA	comp16191_c0	molecular chaperone HscB	-	-	KOG3192	-
ptc-MIR6426b-p5_2ss13GA19GA	GAAGAAGAAGAAAAAGGAA	comp12519_c1	Rab family, other	GO:0000139(Golgi membrane);GO:0005886(plasma membrane);GO:0005525(GTP binding);GO:0005515(protein binding);GO:0015031(protein transport);GO:0007264(small GTPase mediated signal transduction)	-	KOG0078	RABE1D
ath-MIR5645e-p5_2ss17TG18GT	AAACGACGTCGTTTTGGTT	comp23176_c0	-	-	-	-	-
ptc-MIR171i-p5_1ss3TC_1	CTCCTTTTTCTTCTTCTT	comp23647_c0	-	-	-	-	-
ptc-MIR171i-p5_1ss3TC_1	CTCCTTTTTCTTCTTCTT	comp22106_c0	-	GO:0005737(cytoplasm);GO:0005634(nucleus);GO:0043565(sequence-specific DNA binding);GO:0003700(sequence-specific DNA binding transcription factor activity);GO:0046686(response to cadmium ion);GO:0006950(response to stress)	-	KOG0627	HSFB3
ptc-MIR171i-p5_1ss3TC_1	CTCCTTTTTCTTCTTCTT	comp15961_c0	-	-	-	-	-
nta-MIR172g-p5_1ss9AT	GCAGCATTTTCAAGATTCAC	comp19396_c0	-	GO:0030479(actin cortical patch);GO:0005884(actin filament);GO:0030136(clathrin-coated vesicle);GO:0005794(Golgi apparatus);GO:0005770(late endosome);GO:0009579(thylakoid);GO:0030276(clathrin binding);GO:0002020(protease binding);GO:0006623(protein targeting to vacuole)	-	KOG2056	EPSIN1
stu-miR156d-3p_R-4	GCTCTCTATGCTTCTGTC	comp14379_c0	-	-	-	-	-
ptc-MIR171i-p3_2ss3TC22GT	CTCCTTTTTCTTCTTCTTCTTT	comp11174_c0	-	-	-	-	-
ptc-MIR6426b-p5_1ss10GA	GAAGAAGAAAAAGGAGAA	comp22847_c0	homeobox-leucine zipper protein	GO:0005634(nucleus);GO:0005515(protein binding);GO:0043565(sequence-specific DNA binding);GO:0003700(sequence-specific DNA binding transcription factor activity);GO:0009738(abscisic acid mediated signaling pathway);GO:0009788(negative regulation of abscisic acid mediated signaling pathway);GO:0045893(positive regulation of transcription, DNA-dependent);GO:0009414(response to water deprivation)	-	KOG0483	ATHB-6
mes-MIR399c-p5_2ss9TC17CA	GTTTGGTTCAGTGTGCAC	comp23153_c0	-	-	-	-	-
ptc-MIR171i-p5_1ss6TC_1	CTTCTCCTTTTTCTTCTTCTT	comp22199_c0	-	-	-	KOG2885	-
ptc-MIR6426b-p3_1ss11GA	AGAAGAAGAAAAAGGAGAA	comp23391_c0	ATP-binding cassette, sub-family F, member 2	GO:0005524(ATP binding);GO:0016887(ATPase activity);GO:0009624(response to nematode);GO:0006810(transport)	-	KOG0927	ABCF5
ppe-MIR169i-p3_2ss1TC17GT	CTTCTCTTCTTTCTTTTTT	comp19671_c0	-	-	-	-	-
sly-MIR9479-p5_2ss1TG17GC	GGTCACGGGTTCAAATCC	comp20046_c1	Arf-GAP with coiled-coil, ANK repeat and PH domain-containing protein	GO:0005829(cytosol);GO:0005886(plasma membrane);GO:0030140(trans-Golgi network transport vesicle);GO:0008060(ARF GTPase activator activity);GO:0035091(phosphatidylinositol binding);GO:0005515(protein binding);GO:0008270(zinc ion binding);GO:0009965(leaf morphogenesis);GO:0010087(phloem or xylem histogenesis);GO:0032312(regulation of ARF GTPase activity);GO:0009733(response to auxin stimulus);GO:0…	ko04144(Endocytosis)	KOG0521	AGD3
tae-MIR408-p3_2ss13TA19TC	AGCTTCTGTTGCAGTTGTC	comp20432_c0	-	GO:0005730(nucleolus);GO:0070037(rRNA (pseudouridine) methyltransferase activity);GO:0019843(rRNA binding)	-	KOG3073	Emg1
ptc-MIR6426b-p5_2ss13GA20AT	GAAGAAGAAGAAAAAGGAGT	comp23057_c0	sedoheptulose-bisphosphatase	GO:0048046(apoplast);GO:0009941(chloroplast envelope);GO:0009570(chloroplast stroma);GO:0009579(thylakoid);GO:0046872(metal ion binding);GO:0050278(sedoheptulose-bisphosphatase activity);GO:0042742(defense response to bacterium);GO:0019253(reductive pentose-phosphate cycle);GO:0019252(starch biosynthetic process);GO:0005986(sucrose biosynthetic process)	ko00710(Carbon fixation in photosynthetic organisms)	KOG1458	At3g55800
ptc-MIR171i-p5_1ss8TC_1	TTCTTCTCCTTTTTCTTCTTCT	comp92793_c0	-	GO:0016021(integral to membrane);GO:0005886(plasma membrane);GO:0005524(ATP binding);GO:0004674(protein serine/threonine kinase activity);GO:0046777(protein autophosphorylation)	-	KOG1187	PERK1
stu-miR169a-5p	TAGCCAAGGATGACTTGCCT	comp21435_c0	nuclear transcription factor Y, alpha	GO:0005634(nucleus);GO:0003677(DNA binding);GO:0003700(sequence-specific DNA binding transcription factor activity);GO:0009567(double fertilization forming a zygote and endosperm)	ko04612(Antigen processing and presentation)	KOG1561	NFYA2
bdi-miR5054_1ss10TA	TCCCCACGGACGGCGCCA	comp8029_c1	-	-	-	-	-
sbi-MIR5389-p5_2ss7AT17CG	GTACTATTGCTTTGTTGG	comp10950_c1	phosphoglycerate mutase	-	ko00010(Glycolysis / Gluconeogenesis)	KOG0235	-
ptc-MIR171i-p5_1ss3TC_2	CTCCTTTTTCTTCTTCTTC	comp24141_c0	-	GO:0005634(nucleus);GO:0003677(DNA binding);GO:0000166(nucleotide binding);GO:0003723(RNA binding);GO:0008270(zinc ion binding)	-	KOG2202	Os02g0557500
stu-miR396-5p_L-3	CACAGCTTTCTTGAACTT	comp18677_c0	argonaute	GO:0005829(cytosol);GO:0005634(nucleus);GO:0030529(ribonucleoprotein complex);GO:0004521(endoribonuclease activity);GO:0035198(miRNA binding);GO:0035197(siRNA binding);GO:0048830(adventitious root development);GO:0009850(auxin metabolic process);GO:0009793(embryo development ending in seed dormancy);GO:0035195(gene silencing by miRNA);GO:0009965(leaf morphogenesis);GO:0006355(regulation of transc…	-	KOG1041	AGO1
cme-MIR160c-p5_2ss13AG17AG	AGCCATGCATGTGTAAGT	comp57199_c0	protein phosphatase 1, catalytic subunit	GO:0046872(metal ion binding);GO:0004721(phosphoprotein phosphatase activity)	ko04113(Meiosis - yeast);ko04114(Oocyte meiosis);ko04270(Vascular smooth muscle contraction);ko04510(Focal adhesion);ko04720(Long-term potentiation);ko04810(Regulation of actin cytoskeleton);ko04910(Insulin signaling pathway)	KOG0374	NPP2
csi-MIR162-p5_2ss2AT18AT	GTAAATAGAGAGAGTGAT	comp8702_c0	-	-	-	-	-
ptc-MIR171i-p5_2ss1TC20GT	CCTTTTTCTTCTTCTTCTTT	comp13212_c0	vacuolar protein sorting-associated protein 72	-	-	KOG2897	-
aly-MIR156f-p3_2ss12GT17TC	TCATAAATATGTATGGCT	comp16453_c0	Ca2+:H+ antiporter	GO:0016021(integral to membrane);GO:0005774(vacuolar membrane);GO:0015297(antiporter activity);GO:0008324(cation transmembrane transporter activity);GO:0006816(calcium ion transport)	-	KOG1397	CAX2
ppe-MIR169i-p3_2ss1TC17GT	CTTCTCTTCTTTCTTTTTT	comp24968_c0	F-type H+-transporting ATPase subunit beta	GO:0009535(chloroplast thylakoid membrane);GO:0045261(proton-transporting ATP synthase complex, catalytic core F(1));GO:0005524(ATP binding);GO:0046933(hydrogen ion transporting ATP synthase activity, rotational mechanism);GO:0008553(hydrogen-exporting ATPase activity, phosphorylative mechanism);GO:0046961(proton-transporting ATPase activity, rotational mechanism);GO:0015991(ATP hydrolysis couple…	ko00190(Oxidative phosphorylation);ko00195(Photosynthesis)	KOG1350	atpB
mdm-MIR167f-p5_2ss9GA17GA	GAAAGAAGAAGAAGAAAAA	comp23194_c0	-	-	-	-	-
osa-MIR2105-p5_2ss2TC18TG	TCTGGATCTGTGATGTAGTT	comp24368_c0	-	GO:0019028(viral capsid);GO:0005524(ATP binding);GO:0008026(ATP-dependent helicase activity);GO:0004197(cysteine-type endopeptidase activity);GO:0003723(RNA binding);GO:0003968(RNA-directed RNA polymerase activity);GO:0005198(structural molecule activity);GO:0006508(proteolysis);GO:0018144(RNA-protein covalent cross-linking);GO:0006351(transcription, DNA-dependent);GO:0019079(viral genome replica…	-	-	-
bna-MIR169h-p3_1ss18TA	GACAGTTCTCTTTCTCCA	comp15281_c0	-	GO:0008287(protein serine/threonine phosphatase complex);GO:0046872(metal ion binding);GO:0004722(protein serine/threonine phosphatase activity);GO:0006470(protein dephosphorylation)	-	KOG0700	At4g33920
lja-MIR7533a-p3_2ss6TA18AT	TTAATATAAGAAGAGAGT	comp12268_c0	-	-	-	-	-
ppt-MIR166e-p3_2ss14TC18GT	ATGTGCTCCATCTCAACT	comp23000_c0	SWI/SNF related-matrix-associated actin-dependent regulator of chromatin subfamily C	GO:0005634(nucleus);GO:0003677(DNA binding);GO:0008270(zinc ion binding);GO:0016568(chromatin modification);GO:0007275(multicellular organismal development);GO:0006355(regulation of transcription, DNA-dependent);GO:0006351(transcription, DNA-dependent)	-	KOG1279	SWI3D
ptc-MIR171i-p5_1ss3TC_1	CTCCTTTTTCTTCTTCTT	comp18744_c0	cytochrome c oxidase subunit Vb	GO:0009535(chloroplast thylakoid membrane);GO:0005743(mitochondrial inner membrane);GO:0050897(cobalt ion binding);GO:0004129(cytochrome-c oxidase activity);GO:0008270(zinc ion binding)	ko00190(Oxidative phosphorylation);ko04260(Cardiac muscle contraction);ko05010(Alzheimer's disease);ko05012(Parkinson's disease);ko05016(Huntington's disease)	KOG3352	COX5B-1
ptc-MIR171i-p5_2ss1TC20GT	CCTTTTTCTTCTTCTTCTTT	comp11164_c0	-	GO:0005730(nucleolus);GO:0005654(nucleoplasm);GO:0006355(regulation of transcription, DNA-dependent);GO:0006351(transcription, DNA-dependent)	-	KOG2318	ESF1
ata-MIR169h-p5_2ss14AG17TC	TGAATCCATGCTGGTACT	comp23170_c0	-	-	-	-	-
gma-MIR169g-p3_1ss4CT	CTTTTTCTTCTTCTTCTTTCA	comp24125_c0	X-Pro aminopeptidase	GO:0009507(chloroplast);GO:0016021(integral to membrane);GO:0005886(plasma membrane);GO:0008289(lipid binding);GO:0002020(protease binding);GO:0005215(transporter activity);GO:0007049(cell cycle);GO:0051301(cell division)	-	-	PATL2
PC-3p-1207_6855	GAGAAGCTCTTTTGGGGGAAC	comp18427_c0	-	-	-	-	-
ath-miR8175_L-2	TCCCCGGCAACGGCGCCA	comp21634_c1	-	GO:0016021(integral to membrane);GO:0044459(plasma membrane part);GO:0005524(ATP binding);GO:0005516(calmodulin binding);GO:0004674(protein serine/threonine kinase activity);GO:0004872(receptor activity);GO:0005529(sugar binding);GO:0048544(recognition of pollen)	-	-	At2g19130
ptc-MIR171i-p3_1ss6TC	CTTCTCCTTTTTCTTCTTCTTC	comp23957_c0	template-activating factor I	GO:0047631(ADP-ribose diphosphatase activity);GO:0046872(metal ion binding);GO:0000210(NAD+ diphosphatase activity)	-	KOG1508	NUDT4
bdi-MIR7716-p5_2ss12TC19AT	TTTTTCTCCTCCTCCTGCT	comp20579_c0	-	-	-	-	-
vvi-MIR169q-p5_2ss8CG18AC	GCATTTGGAGTAAGTCTCT	comp22973_c0	-	GO:0005634(nucleus);GO:0005515(protein binding);GO:0043565(sequence-specific DNA binding);GO:0003700(sequence-specific DNA binding transcription factor activity);GO:0042742(defense response to bacterium);GO:0050832(defense response to fungus);GO:0050691(regulation of defense response to virus by host);GO:0010200(response to chitin);GO:0009751(response to salicylic acid stimulus);GO:0009611(respon…	-	-	WRKY40
ghr-MIR7485-p5_2ss11TC17AT	AATGAAAGAACAATTTTA	comp19396_c0	-	GO:0030479(actin cortical patch);GO:0005884(actin filament);GO:0030136(clathrin-coated vesicle);GO:0005794(Golgi apparatus);GO:0005770(late endosome);GO:0009579(thylakoid);GO:0030276(clathrin binding);GO:0002020(protease binding);GO:0006623(protein targeting to vacuole)	-	KOG2056	EPSIN1
ptc-MIR171i-p5_1ss3TC_1	CTCCTTTTTCTTCTTCTT	comp21654_c0	-	GO:0000139(Golgi membrane);GO:0016021(integral to membrane);GO:0008378(galactosyltransferase activity);GO:0006486(protein glycosylation)	-	KOG2288	B3GALT2
ptc-MIR6426b-p3_1ss13GA	GAAGAAGAAGAAAAAGGAGAA	comp16552_c0	EREBP-like factor	GO:0005634(nucleus);GO:0005515(protein binding);GO:0043565(sequence-specific DNA binding);GO:0003700(sequence-specific DNA binding transcription factor activity);GO:0071472(cellular response to salt stress);GO:0009736(cytokinin mediated signaling pathway);GO:0009873(ethylene mediated signaling pathway);GO:0010017(red or far-red light signaling pathway);GO:0045595(regulation of cell differentiatio…	-	-	RAP2-4
gra-MIR8674b-p3_2ss11TC18AC	AAACCCTAAACCCTAAACC	comp12544_c0	-	-	-	-	-
stu-MIR408b-p3_2ss18GT19GA	TGCACTGCCTCTTCCCTTA	comp16479_c0	-	GO:0000151(ubiquitin ligase complex);GO:0004842(ubiquitin-protein ligase activity)	-	-	PUB62
ath-MIR5645e-p3_2ss17TA19TC	AAACGACGTCGTTTTGAGC	comp12099_c0	-	-	-	-	TIC22L
bdi-MIR7716-p5_2ss12TC19AT	TTTTTCTCCTCCTCCTGCT	comp18137_c0	-	-	-	-	-
ptc-MIR171i-p3_1ss5TC	TTCTCCTTTTTCTTCTTCTTC	comp23319_c1	ATP-dependent helicase HepA	GO:0005634(nucleus);GO:0005524(ATP binding);GO:0008026(ATP-dependent helicase activity);GO:0003677(DNA binding);GO:0008270(zinc ion binding);GO:0016568(chromatin modification);GO:0006355(regulation of transcription, DNA-dependent);GO:0006351(transcription, DNA-dependent)	-	KOG0383	CHD5
mdm-MIR167f-p5_2ss9GA17GA	GAAAGAAGAAGAAGAAAAA	comp15546_c0	-	-	-	-	-
nta-miR169q_R-2_1ss1CT	TAGCCAAGGATGACTTGCC	comp21435_c0	nuclear transcription factor Y, alpha	GO:0005634(nucleus);GO:0003677(DNA binding);GO:0003700(sequence-specific DNA binding transcription factor activity);GO:0009567(double fertilization forming a zygote and endosperm)	ko04612(Antigen processing and presentation)	KOG1561	NFYA2
ptc-MIR6426b-p3_1ss13GA	GAAGAAGAAGAAAAAGGAGAA	comp15952_c0	-	-	-	-	-
ptc-MIR171i-p5_1ss8TC_1	TTCTTCTCCTTTTTCTTCTTCT	comp21215_c0	-	GO:0005730(nucleolus);GO:0005524(ATP binding);GO:0008026(ATP-dependent helicase activity);GO:0003723(RNA binding);GO:0006364(rRNA processing)	-	KOG0331	Os07g0301200
ptc-MIR171i-p5_1ss8TC_2	TTCTTCTCCTTTTTCTTCTTCTTC	comp7297_c0	-	-	-	-	-
ptc-MIR171i-p5_1ss6TC_1	CTTCTCCTTTTTCTTCTTCTT	comp5524_c0	translation initiation factor IF-2 unclassified subunit	GO:0005737(cytoplasm);GO:0005525(GTP binding);GO:0003924(GTPase activity);GO:0003743(translation initiation factor activity)	-	KOG1144	Eif5b
ptc-MIR171i-p5_2ss1TC20GT	CCTTTTTCTTCTTCTTCTTT	comp15261_c0	-	-	-	-	-
ptc-MIR171i-p3_1ss4TC	TCTCCTTTTTCTTCTTCTTC	comp21022_c0	molecular chaperone DnaJ	GO:0009507(chloroplast);GO:0005634(nucleus);GO:0031072(heat shock protein binding);GO:0051082(unfolded protein binding);GO:0006457(protein folding);GO:0006950(response to stress)	-	KOG0712	ATJ20
ptc-MIR171i-p5_1ss6TC_2	CTTCTCCTTTTTCTTCTTCTTCTT	comp21045_c0	-	-	-	-	-
ath-MIR399c-p3_2ss6CA19CT	ATTGGATATGTCACTTGCT	comp23428_c1	-	GO:0019028(viral capsid);GO:0005524(ATP binding);GO:0008026(ATP-dependent helicase activity);GO:0004197(cysteine-type endopeptidase activity);GO:0003723(RNA binding);GO:0003968(RNA-directed RNA polymerase activity);GO:0005198(structural molecule activity);GO:0006508(proteolysis);GO:0018144(RNA-protein covalent cross-linking);GO:0006351(transcription, DNA-dependent);GO:0019079(viral genome replica…	-	-	-
ptc-MIR171i-p5_1ss3TC_1	CTCCTTTTTCTTCTTCTT	comp24125_c0	X-Pro aminopeptidase	GO:0009507(chloroplast);GO:0016021(integral to membrane);GO:0005886(plasma membrane);GO:0008289(lipid binding);GO:0002020(protease binding);GO:0005215(transporter activity);GO:0007049(cell cycle);GO:0051301(cell division)	-	-	PATL2
zma-MIR2275b-p3_2ss3CT17AT	AATTGAACCATCATCTTTT	comp21529_c0	-	GO:0005634(nucleus);GO:0005515(protein binding);GO:0043565(sequence-specific DNA binding);GO:0003700(sequence-specific DNA binding transcription factor activity);GO:0042742(defense response to bacterium);GO:0045892(negative regulation of transcription, DNA-dependent);GO:0007263(nitric oxide mediated signal transduction);GO:0009739(response to gibberellin stimulus)	-	-	WRKY27
PC-5p-306842_76	ACAATTTACATACTGAATGTTCAC	comp8893_c0	-	-	-	-	-
ptc-MIR6426b-p3_2ss16GA18AG	GAAGAAGAAGAAGAAAAGGGA	comp12519_c1	Rab family, other	GO:0000139(Golgi membrane);GO:0005886(plasma membrane);GO:0005525(GTP binding);GO:0005515(protein binding);GO:0015031(protein transport);GO:0007264(small GTPase mediated signal transduction)	-	KOG0078	RABE1D
ath-MIR5655-p5_2ss1CG17TA	GAAGAAAAAGGAGAAGAA	comp16268_c0	-	-	-	-	-
PC-5p-263317_89	AACTCTTCAATTAAGTTAATGGCC	comp10814_c0	-	-	-	KOG2063	-
PC-5p-339005_68	GGGCAGCTCTCCAGTTGGCAGA	comp23129_c0	-	GO:0016021(integral to membrane);GO:0005774(vacuolar membrane);GO:0022891(substrate-specific transmembrane transporter activity);GO:0008643(carbohydrate transport)	-	KOG0254	At1g75220
cpa-MIR8154-p5_2ss11CT19TA	ACTCCCTCTCTCTCCTCCA	comp12595_c0	protein phosphatase	GO:0005524(ATP binding);GO:0046872(metal ion binding);GO:0004721(phosphoprotein phosphatase activity);GO:0004674(protein serine/threonine kinase activity)	-	KOG0698	At2g40860/At2g40870
ptc-MIR7837-p5_1ss5AG	TGGGGGTGTTTGGGTGGGA	comp23932_c0	-	GO:0016021(integral to membrane);GO:0005886(plasma membrane);GO:0005524(ATP binding);GO:0004674(protein serine/threonine kinase activity);GO:0004872(receptor activity)	-	-	At5g10290
ppt-MIR160g-p3_2ss2AG18CA	AGTGGGGAATATTGGACA	comp16121_c0	hydroquinone glucosyltransferase	-	-	KOG1192	GT6
ptc-MIR171i-p5_1ss3TC_1	CTCCTTTTTCTTCTTCTT	comp21146_c1	-	-	-	-	-
stu-miR156d-3p_R-4	GCTCTCTATGCTTCTGTC	comp23612_c0	-	-	-	-	-
stu-miR156d-3p_R-4	GCTCTCTATGCTTCTGTC	comp14525_c0	-	GO:0016021(integral to membrane);GO:0005886(plasma membrane);GO:0005524(ATP binding);GO:0004674(protein serine/threonine kinase activity);GO:0004714(transmembrane receptor protein tyrosine kinase activity);GO:0046777(protein autophosphorylation)	-	-	RLK5
ptc-MIR171i-p5_1ss3TC_2	CTCCTTTTTCTTCTTCTTC	comp21561_c0	-	GO:0016021(integral to membrane);GO:0009705(plant-type vacuole membrane);GO:0015238(drug transmembrane transporter activity);GO:0015299(solute:hydrogen antiporter activity);GO:0010231(maintenance of seed dormancy);GO:0010023(proanthocyanidin biosynthetic process)	-	KOG1347	TT12
ptc-MIR171i-p3_1ss5TC	TTCTCCTTTTTCTTCTTCTTC	comp9063_c0	-	GO:0005739(mitochondrion);GO:0005634(nucleus);GO:0003723(RNA binding)	-	KOG4197	At5g60960
ath-MIR5645c-p5_2ss4AG21AG	AAAGAAAAAGAAAAAACGGAGG	comp10232_c0	-	-	-	-	-
ptc-MIR171i-p5_1ss3TC_1	CTCCTTTTTCTTCTTCTT	comp18830_c2	adenosinetriphosphatase	GO:0071013(catalytic step 2 spliceosome);GO:0005654(nucleoplasm);GO:0005524(ATP binding);GO:0008026(ATP-dependent helicase activity);GO:0003676(nucleic acid binding);GO:0031124(mRNA 3'-end processing);GO:0006406(mRNA export from nucleus);GO:0000398(nuclear mRNA splicing, via spliceosome);GO:0006369(termination of RNA polymerase II transcription)	ko00230(Purine metabolism)	KOG0924	DHX38
ptc-MIR6426b-p5_2ss1TC20GC	CTTTTCTTCTTCTTCTTCTCC	comp23414_c0	-	GO:0005634(nucleus);GO:0003676(nucleic acid binding);GO:0009870(defense response signaling pathway, resistance gene-dependent);GO:0042742(defense response to bacterium)	-	KOG4315	MOS2
gma-MIR169g-p3_1ss4CT	CTTTTTCTTCTTCTTCTTTCA	comp17129_c0	-	GO:0003677(DNA binding);GO:0008270(zinc ion binding)	-	KOG1763	Os01g0834700
ptc-MIR6426b-p3_1ss15GA_1	AAGAAGAAGAAGAAAAAGGA	comp23057_c0	sedoheptulose-bisphosphatase	GO:0048046(apoplast);GO:0009941(chloroplast envelope);GO:0009570(chloroplast stroma);GO:0009579(thylakoid);GO:0046872(metal ion binding);GO:0050278(sedoheptulose-bisphosphatase activity);GO:0042742(defense response to bacterium);GO:0019253(reductive pentose-phosphate cycle);GO:0019252(starch biosynthetic process);GO:0005986(sucrose biosynthetic process)	ko00710(Carbon fixation in photosynthetic organisms)	KOG1458	At3g55800
vvi-MIR172d-p3_1ss21AC	GCAGCATCATCAAGATTCACC	comp15865_c0	protein phosphatase 1, catalytic subunit	GO:0046872(metal ion binding);GO:0004721(phosphoprotein phosphatase activity)	ko04113(Meiosis - yeast);ko04114(Oocyte meiosis);ko04270(Vascular smooth muscle contraction);ko04510(Focal adhesion);ko04720(Long-term potentiation);ko04810(Regulation of actin cytoskeleton);ko04910(Insulin signaling pathway)	KOG0374	NPP2
ptc-MIR171i-p3_1ss4TC	TCTCCTTTTTCTTCTTCTTC	comp12293_c0	peptidyl-tRNA hydrolase, PTH2 family	GO:0005739(mitochondrion);GO:0004045(aminoacyl-tRNA hydrolase activity);GO:0006915(apoptosis)	-	KOG3282	PTRH2
ptc-MIR171i-p3_2ss3TC22GT	CTCCTTTTTCTTCTTCTTCTTT	comp15261_c0	-	-	-	-	-
PC-5p-42762_531	CGAGAAGGCATCCGCTAAAAC	comp91829_c0	-	-	-	-	-
bdi-MIR7716-p5_2ss12TC19AT	TTTTTCTCCTCCTCCTGCT	comp21687_c0	-	GO:0071782(endoplasmic reticulum tubular network);GO:0071458(integral to cytosolic side of endoplasmic reticulum membrane);GO:0005886(plasma membrane);GO:0071786(endoplasmic reticulum tubular network organization)	-	KOG1792	RTNLB2
ppe-MIR169i-p3_2ss1TC17GT	CTTCTCTTCTTTCTTTTTT	comp21833_c0	-	GO:0016021(integral to membrane);GO:0005886(plasma membrane);GO:0005524(ATP binding);GO:0004674(protein serine/threonine kinase activity);GO:0004872(receptor activity)	-	-	PERK2
ptc-MIR6426b-p5_1ss11GA	AGAAGAAGAAAAAGGAGA	comp22640_c0	-	GO:0005829(cytosol);GO:0005634(nucleus);GO:0042803(protein homodimerization activity);GO:0009867(jasmonic acid mediated signaling pathway);GO:0045892(negative regulation of transcription, DNA-dependent);GO:0010072(primary shoot apical meristem specification);GO:0009733(response to auxin stimulus);GO:0006351(transcription, DNA-dependent);GO:0010051(xylem and phloem pattern formation)	-	KOG0266	TPL
gma-MIR169g-p3_1ss4CT	CTTTTTCTTCTTCTTCTTTCA	comp22106_c0	-	GO:0005737(cytoplasm);GO:0005634(nucleus);GO:0043565(sequence-specific DNA binding);GO:0003700(sequence-specific DNA binding transcription factor activity);GO:0046686(response to cadmium ion);GO:0006950(response to stress)	-	KOG0627	HSFB3
ptc-MIR6426b-p5_2ss13GA22TG	GAAGAAGAAGAAAAAGGAGAAG	comp16552_c0	EREBP-like factor	GO:0005634(nucleus);GO:0005515(protein binding);GO:0043565(sequence-specific DNA binding);GO:0003700(sequence-specific DNA binding transcription factor activity);GO:0071472(cellular response to salt stress);GO:0009736(cytokinin mediated signaling pathway);GO:0009873(ethylene mediated signaling pathway);GO:0010017(red or far-red light signaling pathway);GO:0045595(regulation of cell differentiatio…	-	-	RAP2-4
ptc-MIR171i-p5_2ss1TC20GT	CCTTTTTCTTCTTCTTCTTT	comp19717_c0	-	GO:0005829(cytosol);GO:0005634(nucleus);GO:0008270(zinc ion binding);GO:0016568(chromatin modification);GO:0006355(regulation of transcription, DNA-dependent);GO:0006351(transcription, DNA-dependent)	-	KOG1632	AL6
gma-MIR169g-p3_1ss4CT	CTTTTTCTTCTTCTTCTTTCA	comp16423_c0	-	-	-	-	-
bdi-MIR7716-p5_2ss12TC19AT	TTTTTCTCCTCCTCCTGCT	comp18913_c0	-	GO:0008283(cell proliferation);GO:0007165(signal transduction)	-	KOG3375	PDAP1
bna-MIR169h-p3_1ss18TA	GACAGTTCTCTTTCTCCA	comp15766_c0	-	-	-	-	-
lus-MIR160b-p5_2ss12CT17CG	AGCCATGCATGTCTAAGTA	comp57199_c0	protein phosphatase 1, catalytic subunit	GO:0046872(metal ion binding);GO:0004721(phosphoprotein phosphatase activity)	ko04113(Meiosis - yeast);ko04114(Oocyte meiosis);ko04270(Vascular smooth muscle contraction);ko04510(Focal adhesion);ko04720(Long-term potentiation);ko04810(Regulation of actin cytoskeleton);ko04910(Insulin signaling pathway)	KOG0374	NPP2
gma-MIR169g-p5_2ss4CT22CA	CTTTTTCTTCTTCTTCTTTCAA	comp10402_c0	-	-	-	KOG2963	PPAN
ptc-MIR171i-p5_1ss3TC_1	CTCCTTTTTCTTCTTCTT	comp24290_c0	translation initiation factor eIF-3 subunit P135	-	-	KOG1839	FMT
ptc-MIR6426b-p3_1ss13GA	GAAGAAGAAGAAAAAGGAGAA	comp21573_c0	EREBP-like factor	GO:0005634(nucleus);GO:0003677(DNA binding);GO:0003700(sequence-specific DNA binding transcription factor activity);GO:0009873(ethylene mediated signaling pathway);GO:0009414(response to water deprivation)	-	-	ERF107
aly-MIR397a-p3_2ss14TG17TC	ATTATGTTTTTCTGATCT	comp21983_c2	X-Pro aminopeptidase	GO:0006281(DNA repair);GO:0006260(DNA replication);GO:0006355(regulation of transcription, DNA-dependent);GO:0006351(transcription, DNA-dependent)	-	KOG1189	SPT16
ath-MIR5021-p3_1ss20AG	AGAAGAAGAAGAAGAAAAGGG	comp21439_c0	-	-	-	-	-
ptc-MIR171i-p5_1ss4TC_1	TCTCCTTTTTCTTCTTCTTCT	comp21022_c0	molecular chaperone DnaJ	GO:0009507(chloroplast);GO:0005634(nucleus);GO:0031072(heat shock protein binding);GO:0051082(unfolded protein binding);GO:0006457(protein folding);GO:0006950(response to stress)	-	KOG0712	ATJ20
ptc-MIR6426b-p3_1ss14GA_1	AGAAGAAGAAGAAAAAGGAG	comp23462_c0	ribonuclease P subunit RPR2	GO:0005634(nucleus);GO:0003677(DNA binding);GO:0042803(protein homodimerization activity);GO:0008270(zinc ion binding);GO:0051302(regulation of cell division);GO:0045604(regulation of epidermal cell differentiation);GO:0010075(regulation of meristem growth);GO:0006355(regulation of transcription, DNA-dependent);GO:0048364(root development);GO:0006351(transcription, DNA-dependent)	-	KOG1721	JKD
ptc-MIR6426b-p5_1ss11GA	AGAAGAAGAAAAAGGAGA	comp130101_c0	-	-	-	-	-
ptc-MIR171i-p5_1ss6TC_2	CTTCTCCTTTTTCTTCTTCTTCTT	comp22106_c0	-	GO:0005737(cytoplasm);GO:0005634(nucleus);GO:0043565(sequence-specific DNA binding);GO:0003700(sequence-specific DNA binding transcription factor activity);GO:0046686(response to cadmium ion);GO:0006950(response to stress)	-	KOG0627	HSFB3
ptc-MIR171i-p5_2ss1TC20GT	CCTTTTTCTTCTTCTTCTTT	comp22308_c0	interleukin-1 receptor-associated kinase 4	GO:0016021(integral to membrane);GO:0005886(plasma membrane);GO:0005524(ATP binding);GO:0004674(protein serine/threonine kinase activity);GO:0004872(receptor activity);GO:0005529(sugar binding)	ko04210(Apoptosis);ko04620(Toll-like receptor signaling pathway);ko04722(Neurotrophin signaling pathway);ko05140(Leishmaniasis);ko05142(Chagas disease)	-	LECRKS7
ptc-MIR171i-p5_2ss1TC20GT	CCTTTTTCTTCTTCTTCTTT	comp21881_c0	jumonji domain-containing protein 1	GO:0030054(cell junction);GO:0005737(cytoplasm);GO:0005576(extracellular region);GO:0001917(photoreceptor inner segment);GO:0001750(photoreceptor outer segment);GO:0005886(plasma membrane);GO:0045202(synapse);GO:0051015(actin filament binding);GO:0008020(G-protein coupled photoreceptor activity);GO:0005546(phosphatidylinositol-4,5-bisphosphate binding);GO:0016358(dendrite development);GO:0042462(…	-	KOG2266	Tulp1
ptc-MIR169k-p5_1ss11GT	CAAAAGAAAATGAGAGAAT	comp18467_c0	-	GO:0010008(endosome membrane);GO:0016021(integral to membrane);GO:0005886(plasma membrane);GO:0043234(protein complex);GO:0005524(ATP binding);GO:0046982(protein heterodimerization activity);GO:0004674(protein serine/threonine kinase activity);GO:0033612(receptor serine/threonine kinase binding);GO:0004714(transmembrane receptor protein tyrosine kinase activity);GO:0009742(brassinosteroid mediate…	-	KOG0619	BAK1
ptc-MIR171i-p5_1ss6TC_1	CTTCTCCTTTTTCTTCTTCTT	comp19096_c0	-	GO:0009543(chloroplast thylakoid lumen);GO:0019898(extrinsic to membrane);GO:0009654(oxygen evolving complex);GO:0005509(calcium ion binding);GO:0015979(photosynthesis)	-	-	At3g63540
ptc-MIR171i-p3_1ss8TC	TTCTTCTCCTTTTTCTTCTTC	comp92793_c0	-	GO:0016021(integral to membrane);GO:0005886(plasma membrane);GO:0005524(ATP binding);GO:0004674(protein serine/threonine kinase activity);GO:0046777(protein autophosphorylation)	-	KOG1187	PERK1
ath-MIR5655-p5_2ss1CG17TA	GAAGAAAAAGGAGAAGAA	comp17032_c0	-	-	-	KOG2914	-
stu-MIR396-p5_2ss18AT19CT	TTCCACAGCTTTCTTGATTT	comp12058_c1	-	GO:0030529(ribonucleoprotein complex);GO:0035197(siRNA binding);GO:0051607(defense response to virus);GO:0031047(gene silencing by RNA);GO:0006355(regulation of transcription, DNA-dependent);GO:0006417(regulation of translation);GO:0006351(transcription, DNA-dependent)	-	KOG1041	AGO2
ptc-MIR6426b-p5_2ss13GA22TG	GAAGAAGAAGAAAAAGGAGAAG	comp23057_c0	sedoheptulose-bisphosphatase	GO:0048046(apoplast);GO:0009941(chloroplast envelope);GO:0009570(chloroplast stroma);GO:0009579(thylakoid);GO:0046872(metal ion binding);GO:0050278(sedoheptulose-bisphosphatase activity);GO:0042742(defense response to bacterium);GO:0019253(reductive pentose-phosphate cycle);GO:0019252(starch biosynthetic process);GO:0005986(sucrose biosynthetic process)	ko00710(Carbon fixation in photosynthetic organisms)	KOG1458	At3g55800
ptc-MIR6426b-p5_1ss15GA	AAGAAGAAGAAGAAAAAGGAG	comp17844_c0	-	-	-	-	-
ptc-MIR171i-p5_1ss4TC_1	TCTCCTTTTTCTTCTTCTTCT	comp22391_c0	-	GO:0003676(nucleic acid binding);GO:0008270(zinc ion binding)	-	KOG3116	Zcchc10
ptc-MIR171i-p3_1ss6TC	CTTCTCCTTTTTCTTCTTCTTC	comp23175_c0	aspartate kinase	GO:0009507(chloroplast);GO:0016597(amino acid binding);GO:0004072(aspartate kinase activity);GO:0005524(ATP binding);GO:0009088(threonine biosynthetic process)	ko00260(Glycine, serine and threonine metabolism);ko00270(Cysteine and methionine metabolism);ko00300(Lysine biosynthesis)	KOG0456	AK1
ptc-MIR171i-p3_1ss6TC	CTTCTCCTTTTTCTTCTTCTTC	comp18510_c0	-	-	-	-	-
gma-MIR169g-p5_2ss4CT22CA	CTTTTTCTTCTTCTTCTTTCAA	comp23698_c0	-	GO:0005794(Golgi apparatus);GO:0005730(nucleolus);GO:0005681(spliceosomal complex);GO:0000166(nucleotide binding);GO:0003723(RNA binding);GO:0006397(mRNA processing);GO:0008380(RNA splicing)	-	KOG0127	RBM28
ptc-MIR6426b-p5_2ss10GA19TA	GAAGAAGAAAAAGGAGAAA	comp16191_c0	molecular chaperone HscB	-	-	KOG3192	-
ptc-MIR6426b-p5_1ss11GA	AGAAGAAGAAAAAGGAGA	comp19927_c0	-	-	-	-	-
ptc-MIR171i-p5_1ss6TC_2	CTTCTCCTTTTTCTTCTTCTTCTT	comp18510_c0	-	-	-	-	-
ptc-MIR6426b-p5_1ss13GA	GAAGAAGAAGAAAAAGGAGA	comp21573_c0	EREBP-like factor	GO:0005634(nucleus);GO:0003677(DNA binding);GO:0003700(sequence-specific DNA binding transcription factor activity);GO:0009873(ethylene mediated signaling pathway);GO:0009414(response to water deprivation)	-	-	ERF107
vvi-miR156a_L+1_1ss15GT	ATGACAGAAGAGAGTGAGCAC	comp16282_c0	-	-	-	-	-
zma-MIR2275b-p5_2ss3CT17AT	AATTGAACCATCATCTTT	comp21529_c0	-	GO:0005634(nucleus);GO:0005515(protein binding);GO:0043565(sequence-specific DNA binding);GO:0003700(sequence-specific DNA binding transcription factor activity);GO:0042742(defense response to bacterium);GO:0045892(negative regulation of transcription, DNA-dependent);GO:0007263(nitric oxide mediated signal transduction);GO:0009739(response to gibberellin stimulus)	-	-	WRKY27
zma-MIR2275b-p3_2ss3CT17AT	AATTGAACCATCATCTTTT	comp14216_c2	-	GO:0005634(nucleus);GO:0003677(DNA binding);GO:0003723(RNA binding);GO:0003700(sequence-specific DNA binding transcription factor activity);GO:0008270(zinc ion binding)	-	KOG4207	stc
gma-MIR169g-p5_2ss4CT22CA	CTTTTTCTTCTTCTTCTTTCAA	comp22106_c0	-	GO:0005737(cytoplasm);GO:0005634(nucleus);GO:0043565(sequence-specific DNA binding);GO:0003700(sequence-specific DNA binding transcription factor activity);GO:0046686(response to cadmium ion);GO:0006950(response to stress)	-	KOG0627	HSFB3
ath-MIR167c-p3_2ss14TC17AT	CTCTTAGGTTTCACATTT	comp16766_c0	centromeric protein E	GO:0005737(cytoplasm);GO:0005615(extracellular space);GO:0005874(microtubule);GO:0005524(ATP binding);GO:0003777(microtubule motor activity);GO:0007018(microtubule-based movement);GO:0006810(transport)	-	KOG0242	kif11
ptc-MIR171i-p5_1ss3TC_1	CTCCTTTTTCTTCTTCTT	comp22717_c0	-	GO:0016021(integral to membrane);GO:0044459(plasma membrane part);GO:0009506(plasmodesma);GO:0005524(ATP binding);GO:0005516(calmodulin binding);GO:0004674(protein serine/threonine kinase activity);GO:0004872(receptor activity);GO:0005529(sugar binding);GO:0031625(ubiquitin protein ligase binding);GO:0048544(recognition of pollen)	-	-	SD11
ptc-MIR6426b-p3_1ss11GA	AGAAGAAGAAAAAGGAGAA	comp14959_c0	-	-	-	-	-
ptc-MIR6426b-p5_2ss13GA19GA	GAAGAAGAAGAAAAAGGAA	comp19057_c0	-	-	-	KOG0032	CRK3
mdm-miR858_1ss20GA	TTCGTTGTCTGTTCGACCTAA	comp23298_c0	ATP-binding cassette, subfamily B (MDR/TAP), member 1	GO:0016021(integral to membrane);GO:0005634(nucleus);GO:0005886(plasma membrane);GO:0005524(ATP binding);GO:0042626(ATPase activity, coupled to transmembrane movement of substances)	ko02010(ABC transporters)	KOG0055	ABCB20
vvi-MIR171i-p3_2ss3AG17TA	GAGGAAGGTGGGGATGAT	comp19601_c0	-	-	-	KOG3085	-
ath-MIR5645e-p5_2ss17TG18GT	AAACGACGTCGTTTTGGTT	comp12099_c0	-	-	-	-	TIC22L
ptc-MIR6426b-p5_2ss13GA19GT	GAAGAAGAAGAAAAAGGAT	comp12519_c1	Rab family, other	GO:0000139(Golgi membrane);GO:0005886(plasma membrane);GO:0005525(GTP binding);GO:0005515(protein binding);GO:0015031(protein transport);GO:0007264(small GTPase mediated signal transduction)	-	KOG0078	RABE1D
bdi-MIR7716-p5_2ss12TC19AT	TTTTTCTCCTCCTCCTGCT	comp22391_c0	-	GO:0003676(nucleic acid binding);GO:0008270(zinc ion binding)	-	KOG3116	Zcchc10
PC-3p-16063_1192	TGAAGGAAGCATCAAAGCCATC	comp21152_c0	-	GO:0005789(endoplasmic reticulum membrane);GO:0016021(integral to membrane);GO:0005524(ATP binding);GO:0046872(metal ion binding);GO:0005515(protein binding);GO:0004872(receptor activity);GO:0000156(two-component response regulator activity);GO:0000155(two-component sensor activity);GO:0009873(ethylene mediated signaling pathway);GO:0018106(peptidyl-histidine phosphorylation);GO:0006355(regulatio…	-	KOG0519	ETR1
ppe-MIR169i-p3_2ss1TC17GT	CTTCTCTTCTTTCTTTTTT	comp11208_c0	-	-	-	-	-
ptc-MIR171i-p5_1ss6TC_1	CTTCTCCTTTTTCTTCTTCTT	comp23175_c0	aspartate kinase	GO:0009507(chloroplast);GO:0016597(amino acid binding);GO:0004072(aspartate kinase activity);GO:0005524(ATP binding);GO:0009088(threonine biosynthetic process)	ko00260(Glycine, serine and threonine metabolism);ko00270(Cysteine and methionine metabolism);ko00300(Lysine biosynthesis)	KOG0456	AK1
ptc-MIR171i-p5_2ss1TC20GT	CCTTTTTCTTCTTCTTCTTT	comp13980_c0	-	GO:0005829(cytosol);GO:0009705(plant-type vacuole membrane);GO:0015031(protein transport);GO:0007033(vacuole organization);GO:0006904(vesicle docking involved in exocytosis)	-	KOG1302	VPS33
bdi-MIR408-p3_1ss2GA	AAAGCTGCTGCTGCTGTGT	comp23607_c0	adenosinetriphosphatase	GO:0030686(90S preribosome);GO:0005739(mitochondrion);GO:0005730(nucleolus);GO:0032040(small-subunit processome);GO:0005524(ATP binding);GO:0008026(ATP-dependent helicase activity);GO:0003723(RNA binding);GO:0003724(RNA helicase activity);GO:0000462(maturation of SSU-rRNA from tricistronic rRNA transcript (SSU-rRNA, 5.8S rRNA, LSU-rRNA))	ko00230(Purine metabolism)	KOG0926	ECM16
stu-miR156d-3p_R-1_2ss9TC10GT	GCTCTCTACTCTTCTGTCATC	comp5928_c1	-	-	-	-	-
aly-miR395i	CTGAAGTGTTTGGAGGAACTC	comp20945_c0	sulfate adenylyltransferase	GO:0009570(chloroplast stroma);GO:0005886(plasma membrane);GO:0005524(ATP binding);GO:0004781(sulfate adenylyltransferase (ATP) activity);GO:0046686(response to cadmium ion);GO:0000103(sulfate assimilation)	ko00230(Purine metabolism);ko00450(Selenoamino acid metabolism);ko00920(Sulfur metabolism)	KOG0636	APS1
ptc-MIR6457a-p5_2ss2TA21AG	GAAGAGTTGGAAGAAATAAGG	comp84928_c0	-	-	-	-	-
ptc-MIR6426b-p5_2ss13GA20AT	GAAGAAGAAGAAAAAGGAGT	comp15952_c0	-	-	-	-	-
ptc-MIR6426b-p5_1ss10GA	GAAGAAGAAAAAGGAGAA	comp23057_c0	sedoheptulose-bisphosphatase	GO:0048046(apoplast);GO:0009941(chloroplast envelope);GO:0009570(chloroplast stroma);GO:0009579(thylakoid);GO:0046872(metal ion binding);GO:0050278(sedoheptulose-bisphosphatase activity);GO:0042742(defense response to bacterium);GO:0019253(reductive pentose-phosphate cycle);GO:0019252(starch biosynthetic process);GO:0005986(sucrose biosynthetic process)	ko00710(Carbon fixation in photosynthetic organisms)	KOG1458	At3g55800
ptc-MIR171i-p5_2ss1TC20GT	CCTTTTTCTTCTTCTTCTTT	comp21022_c0	molecular chaperone DnaJ	GO:0009507(chloroplast);GO:0005634(nucleus);GO:0031072(heat shock protein binding);GO:0051082(unfolded protein binding);GO:0006457(protein folding);GO:0006950(response to stress)	-	KOG0712	ATJ20
mes-MIR319e-p5_2ss12GC19GA	TTTGATCCAACCAAGCAGA	comp20787_c0	-	-	-	KOG1551	-
ptc-MIR171i-p3_1ss8TC	TTCTTCTCCTTTTTCTTCTTC	comp21215_c0	-	GO:0005730(nucleolus);GO:0005524(ATP binding);GO:0008026(ATP-dependent helicase activity);GO:0003723(RNA binding);GO:0006364(rRNA processing)	-	KOG0331	Os07g0301200
ptc-MIR171i-p5_1ss3TC_1	CTCCTTTTTCTTCTTCTT	comp12696_c0	sterile alpha motif and leucine zipper containing kinase AZK	GO:0005524(ATP binding);GO:0004674(protein serine/threonine kinase activity);GO:0010119(regulation of stomatal movement)	ko04010(MAPK signaling pathway);ko04530(Tight junction)	KOG0192	HT1
ptc-MIR6426b-p5_1ss10GA	GAAGAAGAAAAAGGAGAA	comp8116_c0	-	-	-	KOG2567	-
ptc-MIR171i-p5_1ss6TC_1	CTTCTCCTTTTTCTTCTTCTT	comp23461_c0	DNA-directed RNA polymerase I subunit A1	GO:0000139(Golgi membrane);GO:0016021(integral to membrane);GO:0008168(methyltransferase activity)	ko00230(Purine metabolism);ko00240(Pyrimidine metabolism);ko03020(RNA polymerase)	-	At5g64030
ptc-MIR6426b-p3_1ss14GA_1	AGAAGAAGAAGAAAAAGGAG	comp23194_c0	-	-	-	-	-
PC-3p-129934_179	GGCATCATCTTCCCTGCTT	comp24240_c0	-	GO:0052659(inositol 1,3,4,5-tetrakisphosphate 5-phosphatase activity);GO:0052658(inositol-1,4,5-trisphosphate 5-phosphatase activity);GO:0004445(inositol-polyphosphate 5-phosphatase activity);GO:0009738(abscisic acid mediated signaling pathway);GO:0046855(inositol phosphate dephosphorylation);GO:0032957(inositol trisphosphate metabolic process);GO:0009845(seed germination)	-	KOG0565	IP5P2
ptc-MIR171i-p5_1ss3TC_2	CTCCTTTTTCTTCTTCTTC	comp18254_c0	-	GO:0005524(ATP binding);GO:0017111(nucleoside-triphosphatase activity);GO:0007049(cell cycle)	-	KOG0730	CAFP
han-MIR156c-p5_2ss9AG21TG	TGCTCTCTGTGCTTCTGTCAGT	comp18904_c0	-	-	-	-	-
ptc-MIR6426b-p3_2ss16GA18AG	GAAGAAGAAGAAGAAAAGGGA	comp15952_c0	-	-	-	-	-
cme-MIR169g-p3_2ss4TA17TG	CAAATCCATTCTTGGCGA	comp23916_c0	manganese transport protein	GO:0016021(integral to membrane);GO:0005215(transporter activity);GO:0006811(ion transport);GO:0055072(iron ion homeostasis)	-	-	NRAMP5
ptc-MIR6426b-p5_2ss10GA20GT	GAAGAAGAAAAAGGAGAATT	comp15952_c0	-	-	-	-	-
cpa-MIR8154-p5_2ss11CT19TA	ACTCCCTCTCTCTCCTCCA	comp15530_c0	-	GO:0005778(peroxisomal membrane);GO:0007031(peroxisome organization);GO:0015031(protein transport)	-	KOG3133	PEX19-2
ptc-MIR171i-p5_1ss3TC_2	CTCCTTTTTCTTCTTCTTC	comp9746_c0	-	GO:0005634(nucleus);GO:0048511(rhythmic process)	-	KOG2894	XCT
ppe-MIR169i-p3_2ss1TC17GT	CTTCTCTTCTTTCTTTTTT	comp22769_c0	-	-	-	-	-
ptc-MIR171i-p3_1ss8TC	TTCTTCTCCTTTTTCTTCTTC	comp7297_c0	-	-	-	-	-
stu-miR482a-3p_1ss22AG	TTTCCAATTCCACCCATTCCTG	comp23837_c0	-	GO:0005634(nucleus);GO:0046983(protein dimerization activity);GO:0043565(sequence-specific DNA binding);GO:0003700(sequence-specific DNA binding transcription factor activity);GO:0009738(abscisic acid mediated signaling pathway);GO:0010255(glucose mediated signaling pathway);GO:0045893(positive regulation of transcription, DNA-dependent);GO:0009651(response to salt stress);GO:0009414(response to …	-	-	ABF2
ptc-MIR171i-p3_1ss6TC	CTTCTCCTTTTTCTTCTTCTTC	comp21045_c0	-	-	-	-	-
PC-3p-148028_158	CCTACTGAAGCACAAAGAGTCAAC	comp18336_c0	-	-	-	-	-
ppt-MIR166e-p3_2ss14TC18GT	ATGTGCTCCATCTCAACT	comp5434_c0	-	-	-	-	-
ptc-MIR171i-p5_1ss4TC_1	TCTCCTTTTTCTTCTTCTTCT	comp23704_c0	-	-	-	KOG0051	-
ptc-MIR171i-p5_1ss3TC_2	CTCCTTTTTCTTCTTCTTC	comp17683_c1	-	-	-	-	-
ptc-MIR6426b-p5_2ss1TC20GC	CTTTTCTTCTTCTTCTTCTCC	comp17835_c0	-	-	-	-	-
gma-MIR169g-p3_1ss4CT	CTTTTTCTTCTTCTTCTTTCA	comp20709_c0	EREBP-like factor	GO:0005634(nucleus);GO:0003677(DNA binding);GO:0003700(sequence-specific DNA binding transcription factor activity);GO:0006952(defense response)	-	-	EREBP1
ptc-MIR171i-p5_1ss4TC_2	TCTCCTTTTTCTTCTTCTTCTT	comp23704_c0	-	-	-	KOG0051	-
hbr-MIR6173-p5_2ss1TG17GA	GAAAGCTAGGGGAGCGAA	comp24057_c0	3-phosphoshikimate 1-carboxyvinyltransferase	GO:0009507(chloroplast);GO:0003866(3-phosphoshikimate 1-carboxyvinyltransferase activity);GO:0009073(aromatic amino acid family biosynthetic process);GO:0009635(response to herbicide)	ko00400(Phenylalanine, tyrosine and tryptophan biosynthesis)	KOG0692	-
gma-MIR169g-p3_1ss4CT	CTTTTTCTTCTTCTTCTTTCA	comp21146_c1	-	-	-	-	-
ptc-MIR171i-p5_1ss4TC_1	TCTCCTTTTTCTTCTTCTTCT	comp22496_c0	3-hydroxy-3-methylglutaryl-CoA reductase	GO:0005789(endoplasmic reticulum membrane);GO:0016021(integral to membrane);GO:0004420(hydroxymethylglutaryl-CoA reductase (NADPH) activity);GO:0050661(NADP binding);GO:0015936(coenzyme A metabolic process);GO:0008299(isoprenoid biosynthetic process)	ko00900(Terpenoid backbone biosynthesis)	KOG2480	HMGR
ptc-MIR171i-p3_1ss8TC	TTCTTCTCCTTTTTCTTCTTC	comp57686_c0	-	-	-	-	-
stu-miR396-5p	TTCCACAGCTTTCTTGAACTT	comp19622_c0	DNA-directed RNA polymerase II subunit E	GO:0005634(nucleus);GO:0003677(DNA binding);GO:0003899(DNA-directed RNA polymerase activity)	ko00230(Purine metabolism);ko00240(Pyrimidine metabolism);ko03020(RNA polymerase);ko05016(Huntington's disease)	KOG3218	rpb-5
ptc-MIR6426b-p5_2ss15GA24TG	AAGAAGAAGAAGAAAAAGGAGAAG	comp20933_c0	AP2-like factor, ANT lineage	GO:0005634(nucleus);GO:0003677(DNA binding);GO:0003700(sequence-specific DNA binding transcription factor activity);GO:0009873(ethylene mediated signaling pathway);GO:0006110(regulation of glycolysis);GO:0009744(response to sucrose stimulus);GO:0019432(triglyceride biosynthetic process)	-	-	WRI1
ath-MIR5645e-p3_2ss17TA18GT	AAACGACGTCGTTTTGATT	comp22759_c0	-	-	-	-	-
ptc-MIR6426b-p5_1ss10GA	GAAGAAGAAAAAGGAGAA	comp15952_c0	-	-	-	-	-
ptc-MIR171i-p5_1ss6TC_1	CTTCTCCTTTTTCTTCTTCTT	comp21836_c0	transducin (beta)-like 1	GO:0005667(transcription factor complex);GO:0003682(chromatin binding);GO:0005515(protein binding);GO:0003714(transcription corepressor activity);GO:0044212(transcription regulatory region DNA binding);GO:0045444(fat cell differentiation);GO:0045892(negative regulation of transcription, DNA-dependent);GO:0045944(positive regulation of transcription from RNA polymerase II promoter);GO:0043161(prot…	ko04310(Wnt signaling pathway)	KOG0273	Tbl1x
ptc-MIR6426b-p5_1ss15GA	AAGAAGAAGAAGAAAAAGGAG	comp23057_c0	sedoheptulose-bisphosphatase	GO:0048046(apoplast);GO:0009941(chloroplast envelope);GO:0009570(chloroplast stroma);GO:0009579(thylakoid);GO:0046872(metal ion binding);GO:0050278(sedoheptulose-bisphosphatase activity);GO:0042742(defense response to bacterium);GO:0019253(reductive pentose-phosphate cycle);GO:0019252(starch biosynthetic process);GO:0005986(sucrose biosynthetic process)	ko00710(Carbon fixation in photosynthetic organisms)	KOG1458	At3g55800
ptc-MIR171i-p3_1ss6TC	CTTCTCCTTTTTCTTCTTCTTC	comp20129_c0	-	-	-	KOG2102	DIS3
ptc-MIR171i-p3_1ss4TC	TCTCCTTTTTCTTCTTCTTC	comp8531_c0	-	GO:0016021(integral to membrane);GO:0005741(mitochondrial outer membrane);GO:0015031(protein transport)	-	-	TOM6
ptc-MIR171i-p5_1ss4TC_1	TCTCCTTTTTCTTCTTCTTCT	comp20617_c0	profilin	GO:0015629(actin cytoskeleton);GO:0005737(cytoplasm);GO:0003779(actin binding);GO:0030036(actin cytoskeleton organization)	ko04810(Regulation of actin cytoskeleton);ko05131(Shigellosis)	KOG1755	-
aly-MIR397a-p3_2ss14TG17TC	ATTATGTTTTTCTGATCT	comp12433_c0	-	GO:0005654(nucleoplasm);GO:0003886(DNA (cytosine-5-)-methyltransferase activity);GO:0003677(DNA binding);GO:0016458(gene silencing)	-	-	DRM2
ptc-MIR171i-p5_1ss6TC_1	CTTCTCCTTTTTCTTCTTCTT	comp24180_c0	-	GO:0005524(ATP binding);GO:0004674(protein serine/threonine kinase activity)	-	KOG1181	drkD
stu-MIR396-p5_2ss18AT19CT	TTCCACAGCTTTCTTGATTT	comp19622_c0	DNA-directed RNA polymerase II subunit E	GO:0005634(nucleus);GO:0003677(DNA binding);GO:0003899(DNA-directed RNA polymerase activity)	ko00230(Purine metabolism);ko00240(Pyrimidine metabolism);ko03020(RNA polymerase);ko05016(Huntington's disease)	KOG3218	rpb-5
ptc-miR169ac_R-1_1ss20CA	TAGCCAAGGACGACTTGCCA	comp21435_c0	nuclear transcription factor Y, alpha	GO:0005634(nucleus);GO:0003677(DNA binding);GO:0003700(sequence-specific DNA binding transcription factor activity);GO:0009567(double fertilization forming a zygote and endosperm)	ko04612(Antigen processing and presentation)	KOG1561	NFYA2
ptc-MIR169k-p5_2ss11GT20GC	CAAAAGAAAATGAGAGAATC	comp23395_c0	H+-transporting ATPase	GO:0016021(integral to membrane);GO:0005886(plasma membrane);GO:0005524(ATP binding);GO:0008553(hydrogen-exporting ATPase activity, phosphorylative mechanism);GO:0046872(metal ion binding);GO:0006754(ATP biosynthetic process)	ko00190(Oxidative phosphorylation)	KOG0205	PMA1
ptc-MIR6426b-p5_1ss13GA	GAAGAAGAAGAAAAAGGAGA	comp19057_c0	-	-	-	KOG0032	CRK3
ptc-MIR171i-p5_1ss3TC_2	CTCCTTTTTCTTCTTCTTC	comp23647_c0	-	-	-	-	-
ptc-MIR171i-p5_1ss4TC_2	TCTCCTTTTTCTTCTTCTTCTT	comp22496_c0	3-hydroxy-3-methylglutaryl-CoA reductase	GO:0005789(endoplasmic reticulum membrane);GO:0016021(integral to membrane);GO:0004420(hydroxymethylglutaryl-CoA reductase (NADPH) activity);GO:0050661(NADP binding);GO:0015936(coenzyme A metabolic process);GO:0008299(isoprenoid biosynthetic process)	ko00900(Terpenoid backbone biosynthesis)	KOG2480	HMGR
ptc-MIR6426b-p5_1ss11GA	AGAAGAAGAAAAAGGAGA	comp21848_c0	ferrochelatase	GO:0009507(chloroplast);GO:0004325(ferrochelatase activity);GO:0006783(heme biosynthetic process)	ko00860(Porphyrin and chlorophyll metabolism)	KOG1321	HEMH
ath-MIR844-p5_2ss13TG17AG	GAAGAGAAGGAAGGGTGA	comp17631_c0	-	-	-	-	-
ath-MIR5655-p5_2ss2CG18TA	AGAAGAAAAAGGAGAAGAA	comp21439_c0	-	-	-	-	-
ptc-MIR171i-p5_1ss3TC_1	CTCCTTTTTCTTCTTCTT	comp20861_c0	-	-	-	-	At2g20760
vvi-MIR171i-p5_2ss3AG17TA	GAGGAAGGTGGGGATGATG	comp24375_c0	transketolase	GO:0009535(chloroplast thylakoid membrane);GO:0046872(metal ion binding);GO:0004802(transketolase activity)	ko00030(Pentose phosphate pathway);ko00710(Carbon fixation in photosynthetic organisms);ko01051(Biosynthesis of ansamycins)	KOG0523	-
ptc-MIR171i-p5_1ss3TC_2	CTCCTTTTTCTTCTTCTTC	comp22868_c0	-	GO:0003779(actin binding);GO:0004721(phosphoprotein phosphatase activity);GO:0030036(actin cytoskeleton organization)	-	-	FH20
vvi-MIR169q-p5_2ss8CG18AC	GCATTTGGAGTAAGTCTCT	comp17988_c0	-	-	-	-	-
ptc-MIR171i-p5_1ss6TC_1	CTTCTCCTTTTTCTTCTTCTT	comp18510_c0	-	-	-	-	-
PC-3p-39371_573	CGATTTCTTTGTTCTGACTTG	comp13764_c0	-	-	-	KOG1049	-
ptc-MIR6426b-p5_1ss11GA	AGAAGAAGAAAAAGGAGA	comp1566_c0	-	GO:0005737(cytoplasm);GO:0004871(signal transducer activity);GO:0009640(photomorphogenesis);GO:0006355(regulation of transcription, DNA-dependent);GO:0006351(transcription, DNA-dependent)	-	-	PAT1
ptc-MIR171i-p5_1ss3TC_2	CTCCTTTTTCTTCTTCTTC	comp21146_c1	-	-	-	-	-
ptc-MIR171i-p5_1ss6TC_2	CTTCTCCTTTTTCTTCTTCTTCTT	comp23175_c0	aspartate kinase	GO:0009507(chloroplast);GO:0016597(amino acid binding);GO:0004072(aspartate kinase activity);GO:0005524(ATP binding);GO:0009088(threonine biosynthetic process)	ko00260(Glycine, serine and threonine metabolism);ko00270(Cysteine and methionine metabolism);ko00300(Lysine biosynthesis)	KOG0456	AK1
osa-MIR167i-p5_2ss16TC18GC	TATGTATGGATTTGACCC	comp2440_c0	-	-	-	-	-
bdi-MIR169j-p5_2ss8TG18CT	AGGAGAGGGCTCCTCATT	comp13764_c0	-	-	-	KOG1049	-
ath-MIR5655-p5_2ss2CG18TA	AGAAGAAAAAGGAGAAGAA	comp23194_c0	-	-	-	-	-
ptc-MIR6426b-p5_1ss11GA	AGAAGAAGAAAAAGGAGA	comp23813_c0	-	GO:0016021(integral to membrane);GO:0005886(plasma membrane);GO:0005524(ATP binding);GO:0004674(protein serine/threonine kinase activity);GO:0004872(receptor activity);GO:0030154(cell differentiation);GO:0010067(procambium histogenesis)	-	KOG4658	PXL2
ptc-MIR171i-p3_2ss3TC22GT	CTCCTTTTTCTTCTTCTTCTTT	comp20937_c0	-	GO:0005730(nucleolus);GO:0003676(nucleic acid binding);GO:0008649(rRNA methyltransferase activity)	-	KOG1098	fsjC
ptc-MIR171i-p3_1ss5TC	TTCTCCTTTTTCTTCTTCTTC	comp24181_c0	valyl-tRNA synthetase	GO:0009507(chloroplast);GO:0005829(cytosol);GO:0005739(mitochondrion);GO:0005524(ATP binding);GO:0004832(valine-tRNA ligase activity);GO:0009793(embryo development ending in seed dormancy);GO:0006438(valyl-tRNA aminoacylation)	ko00290(Valine, leucine and isoleucine biosynthesis);ko00970(Aminoacyl-tRNA biosynthesis)	KOG0432	VALRS
ath-MIR5655-p5_2ss1CG17TA	GAAGAAAAAGGAGAAGAA	comp10232_c0	-	-	-	-	-
PC-3p-788671_26	CAAAAGAAAATGAAAGAGT	comp23395_c0	H+-transporting ATPase	GO:0016021(integral to membrane);GO:0005886(plasma membrane);GO:0005524(ATP binding);GO:0008553(hydrogen-exporting ATPase activity, phosphorylative mechanism);GO:0046872(metal ion binding);GO:0006754(ATP biosynthetic process)	ko00190(Oxidative phosphorylation)	KOG0205	PMA1
ptc-MIR171i-p5_1ss4TC_1	TCTCCTTTTTCTTCTTCTTCT	comp12293_c0	peptidyl-tRNA hydrolase, PTH2 family	GO:0005739(mitochondrion);GO:0004045(aminoacyl-tRNA hydrolase activity);GO:0006915(apoptosis)	-	KOG3282	PTRH2
ptc-MIR171i-p5_1ss3TC_2	CTCCTTTTTCTTCTTCTTC	comp9860_c0	-	-	-	-	-
ptc-MIR171i-p5_1ss3TC_1	CTCCTTTTTCTTCTTCTT	comp7603_c0	-	GO:0071339(MLL1 complex);GO:0048188(Set1C/COMPASS complex);GO:0005515(protein binding);GO:0006355(regulation of transcription, DNA-dependent);GO:0006351(transcription, DNA-dependent)	-	KOG1273	Rbbp5
lja-MIR7533a-p3_2ss6TA18AT	TTAATATAAGAAGAGAGT	comp23691_c0	-	-	-	KOG2434	-
gma-MIR169g-p5_2ss4CT22CA	CTTTTTCTTCTTCTTCTTTCAA	comp22100_c0	F-type H+-transporting ATPase subunit gamma	GO:0005743(mitochondrial inner membrane);GO:0045261(proton-transporting ATP synthase complex, catalytic core F(1));GO:0046933(hydrogen ion transporting ATP synthase activity, rotational mechanism);GO:0046961(proton-transporting ATPase activity, rotational mechanism);GO:0015986(ATP synthesis coupled proton transport)	ko00190(Oxidative phosphorylation);ko05010(Alzheimer's disease);ko05012(Parkinson's disease);ko05016(Huntington's disease)	KOG1531	ATPC
ptc-MIR6426b-p3_1ss15GA_1	AAGAAGAAGAAGAAAAAGGA	comp7667_c0	photosystem I subunit PsaN	GO:0009535(chloroplast thylakoid membrane);GO:0009522(photosystem I);GO:0005516(calmodulin binding);GO:0015979(photosynthesis)	ko00195(Photosynthesis)	-	PSAN
sly-MIR9479-p3_2ss13AG17GC	TGTCACGGGTTCGAATCC	comp20046_c1	Arf-GAP with coiled-coil, ANK repeat and PH domain-containing protein	GO:0005829(cytosol);GO:0005886(plasma membrane);GO:0030140(trans-Golgi network transport vesicle);GO:0008060(ARF GTPase activator activity);GO:0035091(phosphatidylinositol binding);GO:0005515(protein binding);GO:0008270(zinc ion binding);GO:0009965(leaf morphogenesis);GO:0010087(phloem or xylem histogenesis);GO:0032312(regulation of ARF GTPase activity);GO:0009733(response to auxin stimulus);GO:0…	ko04144(Endocytosis)	KOG0521	AGD3
osa-MIR818b-p3_2ss15GA20AC	TATAAGAGATTTTAAATGGCT	comp18835_c0	-	GO:0004190(aspartic-type endopeptidase activity);GO:0003677(DNA binding);GO:0004519(endonuclease activity);GO:0003964(RNA-directed DNA polymerase activity);GO:0008270(zinc ion binding);GO:0015074(DNA integration)	-	KOG0017	-
ptc-MIR7837-p5_1ss5AG	TGGGGGTGTTTGGGTGGGA	comp21378_c0	-	GO:0046658(anchored to plasma membrane);GO:0005774(vacuolar membrane)	-	-	FLA2
ptc-MIR6478-p5_1ss14GA	TAGCTCAGTTGGTAGAGC	comp20916_c0	-	GO:0030674(protein binding, bridging);GO:0009873(ethylene mediated signaling pathway);GO:0043161(proteasomal ubiquitin-dependent protein catabolic process);GO:0010364(regulation of ethylene biosynthetic process);GO:2000069(regulation of post-embryonic root development);GO:0017145(stem cell division);GO:0010182(sugar mediated signaling pathway)	-	-	ETO1
ptc-MIR6426b-p5_1ss13GA	GAAGAAGAAGAAAAAGGAGA	comp22384_c0	-	GO:0008076(voltage-gated potassium channel complex);GO:0005249(voltage-gated potassium channel activity)	-	KOG2714	At5g41330
ptc-MIR171i-p5_1ss3TC_2	CTCCTTTTTCTTCTTCTTC	comp18455_c0	3-oxoacyl-[acyl-carrier protein] reductase	GO:0009507(chloroplast);GO:0004316(3-oxoacyl-[acyl-carrier-protein] reductase (NADPH) activity);GO:0051287(NAD binding);GO:0006633(fatty acid biosynthetic process)	ko00061(Fatty acid biosynthesis);ko01040(Biosynthesis of unsaturated fatty acids)	KOG1200	CLKR27
ptc-MIR6426b-p5_1ss10GA	GAAGAAGAAAAAGGAGAA	comp21573_c0	EREBP-like factor	GO:0005634(nucleus);GO:0003677(DNA binding);GO:0003700(sequence-specific DNA binding transcription factor activity);GO:0009873(ethylene mediated signaling pathway);GO:0009414(response to water deprivation)	-	-	ERF107
ptc-MIR169k-p5_2ss11GT20GC	CAAAAGAAAATGAGAGAATC	comp18467_c0	-	GO:0010008(endosome membrane);GO:0016021(integral to membrane);GO:0005886(plasma membrane);GO:0043234(protein complex);GO:0005524(ATP binding);GO:0046982(protein heterodimerization activity);GO:0004674(protein serine/threonine kinase activity);GO:0033612(receptor serine/threonine kinase binding);GO:0004714(transmembrane receptor protein tyrosine kinase activity);GO:0009742(brassinosteroid mediate…	-	KOG0619	BAK1
stu-miR156a_L-1	TGACAGAAGATAGAGAGCAC	comp20937_c0	-	GO:0005730(nucleolus);GO:0003676(nucleic acid binding);GO:0008649(rRNA methyltransferase activity)	-	KOG1098	fsjC
ptc-MIR6426b-p5_1ss13GA	GAAGAAGAAGAAAAAGGAGA	comp18200_c0	-	-	-	-	-
gra-MIR8771d-p5_2ss14CA19GA	AAGAAAAAGGAGAAGAATA	comp18064_c0	-	GO:0016021(integral to membrane);GO:0005634(nucleus);GO:0005509(calcium ion binding);GO:0009409(response to cold)	-	KOG2338	At1g02270
vvi-MIR171i-p3_2ss3AG17TA	GAGGAAGGTGGGGATGAT	comp20436_c1	-	-	-	-	-
ptc-MIR6426b-p5_1ss13GA	GAAGAAGAAGAAAAAGGAGA	comp23057_c0	sedoheptulose-bisphosphatase	GO:0048046(apoplast);GO:0009941(chloroplast envelope);GO:0009570(chloroplast stroma);GO:0009579(thylakoid);GO:0046872(metal ion binding);GO:0050278(sedoheptulose-bisphosphatase activity);GO:0042742(defense response to bacterium);GO:0019253(reductive pentose-phosphate cycle);GO:0019252(starch biosynthetic process);GO:0005986(sucrose biosynthetic process)	ko00710(Carbon fixation in photosynthetic organisms)	KOG1458	At3g55800
ptc-MIR171i-p3_1ss8TC	TTCTTCTCCTTTTTCTTCTTC	comp21139_c0	-	-	-	KOG4306	-
ptc-MIR6426b-p3_1ss15GA_1	AAGAAGAAGAAGAAAAAGGA	comp24276_c0	trehalose-phosphatase	GO:0005829(cytosol);GO:0005739(mitochondrion);GO:0003825(alpha,alpha-trehalose-phosphate synthase (UDP-forming) activity);GO:0005992(trehalose biosynthetic process)	ko00500(Starch and sucrose metabolism)	KOG1050	TPS11
osa-MIR812j-p3_2ss9AC20TC	CCAACTTTCATTGTTCGTCC	comp17963_c0	N4-(beta-N-acetylglucosaminyl)-L-asparaginase	GO:0008798(beta-aspartyl-peptidase activity)	ko00511(Other glycan degradation);ko04142(Lysosome)	KOG1593	At5g61540
ptc-MIR6426b-p3_2ss12GA21TG	AAGAAGAAGAAAAAGGAGAAG	comp13075_c0	-	-	-	-	-
ptc-MIR171i-p5_1ss4TC_2	TCTCCTTTTTCTTCTTCTTCTT	comp15261_c0	-	-	-	-	-
ptc-MIR171i-p5_1ss3TC_2	CTCCTTTTTCTTCTTCTTC	comp24180_c0	-	GO:0005524(ATP binding);GO:0004674(protein serine/threonine kinase activity)	-	KOG1181	drkD
ptc-MIR6426b-p5_2ss13GA22TG	GAAGAAGAAGAAAAAGGAGAAG	comp16191_c0	molecular chaperone HscB	-	-	KOG3192	-
stu-miR530_L-2R+2_2	TGCATTTGCACCTGCACCTCC	comp19737_c0	-	GO:0005737(cytoplasm);GO:0005874(microtubule);GO:0007010(cytoskeleton organization)	-	-	MAP70.2
ptc-MIR6426b-p5_1ss10GA	GAAGAAGAAAAAGGAGAA	comp12519_c1	Rab family, other	GO:0000139(Golgi membrane);GO:0005886(plasma membrane);GO:0005525(GTP binding);GO:0005515(protein binding);GO:0015031(protein transport);GO:0007264(small GTPase mediated signal transduction)	-	KOG0078	RABE1D
aly-MIR169k-p3_3ss2TC19GT20AC	TCCTTCTTTCTCATCTCATC	comp5492_c0	-	-	-	KOG3450	-
ptc-MIR6426b-p3_1ss15GA_2	AAGAAGAAGAAGAAAAAGGAGA	comp17844_c0	-	-	-	-	-
mdm-MIR167f-p5_2ss9GA17GA	GAAAGAAGAAGAAGAAAAA	comp16877_c0	-	GO:0009543(chloroplast thylakoid lumen)	-	-	At4g24930
ptc-MIR171i-p5_1ss3TC_2	CTCCTTTTTCTTCTTCTTC	comp40919_c0	-	-	-	-	-
hbr-MIR166a-p3_2ss6AG17GA	TAGCTGGTTCTCCTCGAA	comp24375_c0	transketolase	GO:0009535(chloroplast thylakoid membrane);GO:0046872(metal ion binding);GO:0004802(transketolase activity)	ko00030(Pentose phosphate pathway);ko00710(Carbon fixation in photosynthetic organisms);ko01051(Biosynthesis of ansamycins)	KOG0523	-
mes-MIR403b-p5_1ss5AG	TTTCGGGTTTGTGCGTGAATC	comp20404_c0	subtilisin	GO:0048046(apoplast);GO:0009505(plant-type cell wall);GO:0042802(identical protein binding);GO:0004252(serine-type endopeptidase activity);GO:0080001(mucilage extrusion from seed coat);GO:0048359(mucilage metabolic process involved seed coat development);GO:0043086(negative regulation of catalytic activity);GO:0006508(proteolysis)	-	-	ARA12
ptc-MIR171i-p5_1ss6TC_2	CTTCTCCTTTTTCTTCTTCTTCTT	comp19671_c0	-	-	-	-	-
PC-3p-788671_26	CAAAAGAAAATGAAAGAGT	comp18467_c0	-	GO:0010008(endosome membrane);GO:0016021(integral to membrane);GO:0005886(plasma membrane);GO:0043234(protein complex);GO:0005524(ATP binding);GO:0046982(protein heterodimerization activity);GO:0004674(protein serine/threonine kinase activity);GO:0033612(receptor serine/threonine kinase binding);GO:0004714(transmembrane receptor protein tyrosine kinase activity);GO:0009742(brassinosteroid mediate…	-	KOG0619	BAK1
gma-MIR1511-p3_2ss2CA20GT	AACAGGCTCTGATACCATGTT	comp23858_c0	-	-	-	-	-
ptc-MIR171i-p5_1ss6TC_1	CTTCTCCTTTTTCTTCTTCTT	comp21146_c1	-	-	-	-	-
ptc-MIR6426b-p3_1ss11GA	AGAAGAAGAAAAAGGAGAA	comp21439_c0	-	-	-	-	-
ptc-MIR6426b-p5_2ss13GA19GT	GAAGAAGAAGAAAAAGGAT	comp18485_c0	-	-	-	-	-
zma-MIR2275b-p5_2ss3CT17AT	AATTGAACCATCATCTTT	comp20937_c0	-	GO:0005730(nucleolus);GO:0003676(nucleic acid binding);GO:0008649(rRNA methyltransferase activity)	-	KOG1098	fsjC
ptc-MIR171i-p5_1ss3TC_1	CTCCTTTTTCTTCTTCTT	comp20937_c0	-	GO:0005730(nucleolus);GO:0003676(nucleic acid binding);GO:0008649(rRNA methyltransferase activity)	-	KOG1098	fsjC
ptc-MIR6426b-p5_1ss13GA	GAAGAAGAAGAAAAAGGAGA	comp12519_c1	Rab family, other	GO:0000139(Golgi membrane);GO:0005886(plasma membrane);GO:0005525(GTP binding);GO:0005515(protein binding);GO:0015031(protein transport);GO:0007264(small GTPase mediated signal transduction)	-	KOG0078	RABE1D
ppe-MIR169i-p3_2ss1TC17GT	CTTCTCTTCTTTCTTTTTT	comp5053_c0	-	-	-	KOG0239	-
stu-miR395a	CTGAAGTGTTTGGGGGAACTC	comp20945_c0	sulfate adenylyltransferase	GO:0009570(chloroplast stroma);GO:0005886(plasma membrane);GO:0005524(ATP binding);GO:0004781(sulfate adenylyltransferase (ATP) activity);GO:0046686(response to cadmium ion);GO:0000103(sulfate assimilation)	ko00230(Purine metabolism);ko00450(Selenoamino acid metabolism);ko00920(Sulfur metabolism)	KOG0636	APS1
ptc-MIR171i-p5_1ss6TC_2	CTTCTCCTTTTTCTTCTTCTTCTT	comp11174_c0	-	-	-	-	-
gma-MIR169g-p5_2ss4CT22CA	CTTTTTCTTCTTCTTCTTTCAA	comp23871_c0	-	GO:0005886(plasma membrane);GO:0043130(ubiquitin binding);GO:0008270(zinc ion binding)	-	KOG1703	DAR1
PC-5p-677859_32	TCCTTTCATTTTCTTTTGGTT	comp14340_c0	-	-	-	KOG2846	At2g24330
PC-3p-129934_179	GGCATCATCTTCCCTGCTT	comp21892_c0	-	GO:0005634(nucleus);GO:0005516(calmodulin binding);GO:0006952(defense response);GO:0019761(glucosinolate biosynthetic process)	-	-	IQD1
ptc-MIR6426b-p5_1ss11GA	AGAAGAAGAAAAAGGAGA	comp14959_c0	-	-	-	-	-
ptc-MIR171i-p5_2ss1TC20GT	CCTTTTTCTTCTTCTTCTTT	comp18734_c0	peptidyl-prolyl cis-trans isomerase A (cyclophilin A)	GO:0016363(nuclear matrix);GO:0016607(nuclear speck);GO:0003755(peptidyl-prolyl cis-trans isomerase activity);GO:0006457(protein folding)	-	KOG0865	Ppig
mdm-MIR858-p5_2ss12GA18TA	ATGCATTTATTAGATAAA	comp19761_c0	vesicle transport through interaction with t-SNAREs 1	GO:0016021(integral to membrane);GO:0031902(late endosome membrane);GO:0005886(plasma membrane);GO:0005802(trans-Golgi network);GO:0005483(soluble NSF attachment protein activity);GO:0006623(protein targeting to vacuole);GO:0016192(vesicle-mediated transport)	ko04130(SNARE interactions in vesicular transport)	KOG1666	VTI12
ptc-MIR6426b-p5_2ss13GA19GT	GAAGAAGAAGAAAAAGGAT	comp10232_c0	-	-	-	-	-
aly-MIR156f-p3_2ss12GT17TC	TCATAAATATGTATGGCT	comp18506_c0	-	-	-	-	-
PC-5p-267210_87	GATAATATCAGGTACATT	comp21911_c0	-	GO:0005576(extracellular region);GO:0016788(hydrolase activity, acting on ester bonds);GO:0016042(lipid catabolic process)	-	-	At1g28590
ptc-MIR171i-p5_1ss3TC_1	CTCCTTTTTCTTCTTCTT	comp18254_c0	-	GO:0005524(ATP binding);GO:0017111(nucleoside-triphosphatase activity);GO:0007049(cell cycle)	-	KOG0730	CAFP
ptc-MIR171i-p5_1ss3TC_2	CTCCTTTTTCTTCTTCTTC	comp24274_c0	-	-	-	-	-
ptc-MIR171i-p5_2ss1TC20GT	CCTTTTTCTTCTTCTTCTTT	comp20617_c0	profilin	GO:0015629(actin cytoskeleton);GO:0005737(cytoplasm);GO:0003779(actin binding);GO:0030036(actin cytoskeleton organization)	ko04810(Regulation of actin cytoskeleton);ko05131(Shigellosis)	KOG1755	-
ptc-MIR6426b-p5_2ss15GA24TG	AAGAAGAAGAAGAAAAAGGAGAAG	comp8116_c0	-	-	-	KOG2567	-
ptc-MIR171i-p5_1ss3TC_1	CTCCTTTTTCTTCTTCTT	comp21881_c0	jumonji domain-containing protein 1	GO:0030054(cell junction);GO:0005737(cytoplasm);GO:0005576(extracellular region);GO:0001917(photoreceptor inner segment);GO:0001750(photoreceptor outer segment);GO:0005886(plasma membrane);GO:0045202(synapse);GO:0051015(actin filament binding);GO:0008020(G-protein coupled photoreceptor activity);GO:0005546(phosphatidylinositol-4,5-bisphosphate binding);GO:0016358(dendrite development);GO:0042462(…	-	KOG2266	Tulp1
ptc-MIR6426b-p3_1ss15GA_2	AAGAAGAAGAAGAAAAAGGAGA	comp23057_c0	sedoheptulose-bisphosphatase	GO:0048046(apoplast);GO:0009941(chloroplast envelope);GO:0009570(chloroplast stroma);GO:0009579(thylakoid);GO:0046872(metal ion binding);GO:0050278(sedoheptulose-bisphosphatase activity);GO:0042742(defense response to bacterium);GO:0019253(reductive pentose-phosphate cycle);GO:0019252(starch biosynthetic process);GO:0005986(sucrose biosynthetic process)	ko00710(Carbon fixation in photosynthetic organisms)	KOG1458	At3g55800
ptc-MIR171i-p5_1ss3TC_2	CTCCTTTTTCTTCTTCTTC	comp19218_c0	-	-	-	KOG4467	-
ptc-MIR171i-p5_1ss8TC_1	TTCTTCTCCTTTTTCTTCTTCT	comp17828_c0	-	-	-	KOG3345	-
ptc-MIR6426b-p3_1ss14GA_1	AGAAGAAGAAGAAAAAGGAG	comp22573_c0	-	GO:0005634(nucleus);GO:0046982(protein heterodimerization activity);GO:0030154(cell differentiation);GO:0009908(flower development);GO:0080001(mucilage extrusion from seed coat);GO:0045892(negative regulation of transcription, DNA-dependent);GO:0006351(transcription, DNA-dependent)	-	KOG0266	LUG
ptc-MIR6426b-p3_2ss12GA21TG	AAGAAGAAGAAAAAGGAGAAG	comp23057_c0	sedoheptulose-bisphosphatase	GO:0048046(apoplast);GO:0009941(chloroplast envelope);GO:0009570(chloroplast stroma);GO:0009579(thylakoid);GO:0046872(metal ion binding);GO:0050278(sedoheptulose-bisphosphatase activity);GO:0042742(defense response to bacterium);GO:0019253(reductive pentose-phosphate cycle);GO:0019252(starch biosynthetic process);GO:0005986(sucrose biosynthetic process)	ko00710(Carbon fixation in photosynthetic organisms)	KOG1458	At3g55800
ptc-MIR6426b-p3_2ss16GA18AG	GAAGAAGAAGAAGAAAAGGGA	comp23057_c0	sedoheptulose-bisphosphatase	GO:0048046(apoplast);GO:0009941(chloroplast envelope);GO:0009570(chloroplast stroma);GO:0009579(thylakoid);GO:0046872(metal ion binding);GO:0050278(sedoheptulose-bisphosphatase activity);GO:0042742(defense response to bacterium);GO:0019253(reductive pentose-phosphate cycle);GO:0019252(starch biosynthetic process);GO:0005986(sucrose biosynthetic process)	ko00710(Carbon fixation in photosynthetic organisms)	KOG1458	At3g55800
bdi-MIR5067-p5_2ss6AT17GC	GATTTTGTGCAACTTTCT	comp17756_c1	phosphomethylpyrimidine kinase	-	ko00730(Thiamine metabolism)	KOG2598	TH1
ptc-MIR6426b-p3_1ss11GA	AGAAGAAGAAAAAGGAGAA	comp23995_c0	gelsolin	GO:0005737(cytoplasm);GO:0005856(cytoskeleton);GO:0051015(actin filament binding);GO:0051017(actin filament bundle assembly);GO:0051693(actin filament capping);GO:0051014(actin filament severing)	ko04666(Fc gamma R-mediated phagocytosis);ko04810(Regulation of actin cytoskeleton)	KOG0443	VLN3
ptc-MIR171i-p5_1ss3TC_2	CTCCTTTTTCTTCTTCTTC	comp22106_c0	-	GO:0005737(cytoplasm);GO:0005634(nucleus);GO:0043565(sequence-specific DNA binding);GO:0003700(sequence-specific DNA binding transcription factor activity);GO:0046686(response to cadmium ion);GO:0006950(response to stress)	-	KOG0627	HSFB3
ptc-MIR6426b-p5_1ss15GA	AAGAAGAAGAAGAAAAAGGAG	comp22573_c0	-	GO:0005634(nucleus);GO:0046982(protein heterodimerization activity);GO:0030154(cell differentiation);GO:0009908(flower development);GO:0080001(mucilage extrusion from seed coat);GO:0045892(negative regulation of transcription, DNA-dependent);GO:0006351(transcription, DNA-dependent)	-	KOG0266	LUG
ptc-MIR6426b-p3_1ss15GA_2	AAGAAGAAGAAGAAAAAGGAGA	comp22573_c0	-	GO:0005634(nucleus);GO:0046982(protein heterodimerization activity);GO:0030154(cell differentiation);GO:0009908(flower development);GO:0080001(mucilage extrusion from seed coat);GO:0045892(negative regulation of transcription, DNA-dependent);GO:0006351(transcription, DNA-dependent)	-	KOG0266	LUG
ptc-MIR171i-p5_1ss3TC_1	CTCCTTTTTCTTCTTCTT	comp21561_c0	-	GO:0016021(integral to membrane);GO:0009705(plant-type vacuole membrane);GO:0015238(drug transmembrane transporter activity);GO:0015299(solute:hydrogen antiporter activity);GO:0010231(maintenance of seed dormancy);GO:0010023(proanthocyanidin biosynthetic process)	-	KOG1347	TT12
aly-MIR397a-p3_2ss14TG17TC	ATTATGTTTTTCTGATCT	comp22975_c0	-	-	-	-	-
ptc-MIR6426b-p5_2ss10GA19TA	GAAGAAGAAAAAGGAGAAA	comp23057_c0	sedoheptulose-bisphosphatase	GO:0048046(apoplast);GO:0009941(chloroplast envelope);GO:0009570(chloroplast stroma);GO:0009579(thylakoid);GO:0046872(metal ion binding);GO:0050278(sedoheptulose-bisphosphatase activity);GO:0042742(defense response to bacterium);GO:0019253(reductive pentose-phosphate cycle);GO:0019252(starch biosynthetic process);GO:0005986(sucrose biosynthetic process)	ko00710(Carbon fixation in photosynthetic organisms)	KOG1458	At3g55800
gma-MIR169g-p3_1ss4CT	CTTTTTCTTCTTCTTCTTTCA	comp9860_c0	-	-	-	-	-
csi-MIR162-p5_2ss2AT18AT	GTAAATAGAGAGAGTGAT	comp23129_c0	-	GO:0016021(integral to membrane);GO:0005774(vacuolar membrane);GO:0022891(substrate-specific transmembrane transporter activity);GO:0008643(carbohydrate transport)	-	KOG0254	At1g75220
ath-MIR5655-p5_2ss1CG17TA	GAAGAAAAAGGAGAAGAA	comp21573_c0	EREBP-like factor	GO:0005634(nucleus);GO:0003677(DNA binding);GO:0003700(sequence-specific DNA binding transcription factor activity);GO:0009873(ethylene mediated signaling pathway);GO:0009414(response to water deprivation)	-	-	ERF107
gma-MIR169g-p5_2ss4CT22CA	CTTTTTCTTCTTCTTCTTTCAA	comp20709_c0	EREBP-like factor	GO:0005634(nucleus);GO:0003677(DNA binding);GO:0003700(sequence-specific DNA binding transcription factor activity);GO:0006952(defense response)	-	-	EREBP1
ptc-MIR171i-p5_1ss4TC_2	TCTCCTTTTTCTTCTTCTTCTT	comp20617_c0	profilin	GO:0015629(actin cytoskeleton);GO:0005737(cytoplasm);GO:0003779(actin binding);GO:0030036(actin cytoskeleton organization)	ko04810(Regulation of actin cytoskeleton);ko05131(Shigellosis)	KOG1755	-
stu-miR156a_1ss21CT	TTGACAGAAGATAGAGAGCAT	comp16282_c0	-	-	-	-	-
ptc-MIR171i-p3_1ss4TC	TCTCCTTTTTCTTCTTCTTC	comp23923_c0	lipoxygenase	GO:0005737(cytoplasm);GO:0005506(iron ion binding);GO:0016165(lipoxygenase activity);GO:0031408(oxylipin biosynthetic process)	ko00591(Linoleic acid metabolism);ko00592(alpha-Linolenic acid metabolism)	-	LOX1.5
stu-miR396-5p_1ss21TG	TTCCACAGCTTTCTTGAACTG	comp11230_c0	-	-	-	-	-
ath-MIR5021-p3_1ss20AG	AGAAGAAGAAGAAGAAAAGGG	comp23995_c0	gelsolin	GO:0005737(cytoplasm);GO:0005856(cytoskeleton);GO:0051015(actin filament binding);GO:0051017(actin filament bundle assembly);GO:0051693(actin filament capping);GO:0051014(actin filament severing)	ko04666(Fc gamma R-mediated phagocytosis);ko04810(Regulation of actin cytoskeleton)	KOG0443	VLN3
PC-3p-777294_27	TTGCAGTTGGACAGCAACTCTACC	comp17265_c0	-	GO:0016021(integral to membrane);GO:0005375(copper ion transmembrane transporter activity);GO:0048235(pollen sperm cell differentiation);GO:0048364(root development)	-	KOG3386	COPT1
gma-MIR169g-p3_1ss4CT	CTTTTTCTTCTTCTTCTTTCA	comp23871_c0	-	GO:0005886(plasma membrane);GO:0043130(ubiquitin binding);GO:0008270(zinc ion binding)	-	KOG1703	DAR1
bra-MIR395a-p3_2ss11AG17GC	AAGATTACCCGCTGAACT	comp9286_c0	-	GO:0005739(mitochondrion);GO:0005488(binding)	-	KOG4197	At4g21880
ptc-MIR6426b-p3_1ss11GA	AGAAGAAGAAAAAGGAGAA	comp130101_c0	-	-	-	-	-
ppe-MIR169i-p3_2ss1TC17GT	CTTCTCTTCTTTCTTTTTT	comp21045_c0	-	-	-	-	-
ptc-MIR171i-p5_1ss3TC_2	CTCCTTTTTCTTCTTCTTC	comp15961_c0	-	-	-	-	-
vvi-MIR3627-p3_2ss15CG17GA	TGTCGCAGGAGAGAGGACA	comp22553_c0	coproporphyrinogen III oxidase	GO:0009507(chloroplast);GO:0004109(coproporphyrinogen oxidase activity);GO:0042803(protein homodimerization activity);GO:0006783(heme biosynthetic process)	ko00860(Porphyrin and chlorophyll metabolism)	KOG1518	CPX
ptc-MIR6426b-p5_2ss13GA19GT	GAAGAAGAAGAAAAAGGAT	comp19057_c0	-	-	-	KOG0032	CRK3
ptc-MIR171i-p5_1ss3TC_1	CTCCTTTTTCTTCTTCTT	comp22868_c0	-	GO:0003779(actin binding);GO:0004721(phosphoprotein phosphatase activity);GO:0030036(actin cytoskeleton organization)	-	-	FH20
ptc-MIR6426b-p5_2ss10GA19TA	GAAGAAGAAAAAGGAGAAA	comp16268_c0	-	-	-	-	-
nta-miR169q	CAGCCAAGGATGACTTGCCGG	comp17252_c0	-	-	-	KOG0032	CRK1
bdi-MIR408-p3_1ss2GA	AAAGCTGCTGCTGCTGTGT	comp21273_c0	E3 ubiquitin-protein ligase RNF115/126	GO:0012505(endomembrane system);GO:0016021(integral to membrane);GO:0008270(zinc ion binding)	-	KOG0800	Rnf167
ptc-MIR171i-p5_2ss1TC20GT	CCTTTTTCTTCTTCTTCTTT	comp22999_c0	translation initiation factor eIF-4A	GO:0005730(nucleolus);GO:0009506(plasmodesma);GO:0005524(ATP binding);GO:0008026(ATP-dependent helicase activity);GO:0003723(RNA binding);GO:0046686(response to cadmium ion)	-	KOG0329	RH15
ptc-MIR6426b-p5_2ss10GA19TA	GAAGAAGAAAAAGGAGAAA	comp22847_c0	homeobox-leucine zipper protein	GO:0005634(nucleus);GO:0005515(protein binding);GO:0043565(sequence-specific DNA binding);GO:0003700(sequence-specific DNA binding transcription factor activity);GO:0009738(abscisic acid mediated signaling pathway);GO:0009788(negative regulation of abscisic acid mediated signaling pathway);GO:0045893(positive regulation of transcription, DNA-dependent);GO:0009414(response to water deprivation)	-	KOG0483	ATHB-6
ptc-MIR171i-p5_1ss3TC_2	CTCCTTTTTCTTCTTCTTC	comp7603_c0	-	GO:0071339(MLL1 complex);GO:0048188(Set1C/COMPASS complex);GO:0005515(protein binding);GO:0006355(regulation of transcription, DNA-dependent);GO:0006351(transcription, DNA-dependent)	-	KOG1273	Rbbp5
ptc-MIR6426b-p5_2ss13GA19GA	GAAGAAGAAGAAAAAGGAA	comp23057_c0	sedoheptulose-bisphosphatase	GO:0048046(apoplast);GO:0009941(chloroplast envelope);GO:0009570(chloroplast stroma);GO:0009579(thylakoid);GO:0046872(metal ion binding);GO:0050278(sedoheptulose-bisphosphatase activity);GO:0042742(defense response to bacterium);GO:0019253(reductive pentose-phosphate cycle);GO:0019252(starch biosynthetic process);GO:0005986(sucrose biosynthetic process)	ko00710(Carbon fixation in photosynthetic organisms)	KOG1458	At3g55800
ptc-MIR171i-p3_1ss5TC	TTCTCCTTTTTCTTCTTCTTC	comp20248_c0	-	-	-	-	-
PC-3p-84274_275	TCTTCCCTGGCTCTCCTTTCC	comp19404_c0	-	-	-	-	-
ptc-MIR171i-p5_2ss1TC20GT	CCTTTTTCTTCTTCTTCTTT	comp18319_c0	-	-	-	KOG4197	-
ptc-MIR6426b-p3_2ss12GA21TG	AAGAAGAAGAAAAAGGAGAAG	comp22573_c0	-	GO:0005634(nucleus);GO:0046982(protein heterodimerization activity);GO:0030154(cell differentiation);GO:0009908(flower development);GO:0080001(mucilage extrusion from seed coat);GO:0045892(negative regulation of transcription, DNA-dependent);GO:0006351(transcription, DNA-dependent)	-	KOG0266	LUG
ptc-MIR7836-p5_2ss4TG19GA	GGGGGTGTTTGGGTGGGAA	comp22634_c0	-	GO:0003677(DNA binding);GO:0008270(zinc ion binding);GO:0006950(response to stress)	-	KOG3173	SAP8
gma-miR156b_L+2R-1	CTTGACAGAAGAGAGAGAGCAC	comp19729_c0	-	-	-	-	SPL13A
stu-miR396-5p_L-3	CACAGCTTTCTTGAACTT	comp21210_c0	-	-	-	-	-
bdi-MIR171a-p3_2ss10AC18GA	CGCCAGTGGCATTGCCGA	comp13237_c1	xyloglucan:xyloglucosyl transferase	GO:0048046(apoplast);GO:0005618(cell wall);GO:0004553(hydrolase activity, hydrolyzing O-glycosyl compounds);GO:0016762(xyloglucan:xyloglucosyl transferase activity);GO:0006073(cellular glucan metabolic process)	-	-	-
ptc-MIR6426b-p5_2ss13GA19GT	GAAGAAGAAGAAAAAGGAT	comp15952_c0	-	-	-	-	-
ptc-MIR6426b-p5_2ss13GA19GT	GAAGAAGAAGAAAAAGGAT	comp16191_c0	molecular chaperone HscB	-	-	KOG3192	-
ptc-MIR6426b-p5_1ss13GA	GAAGAAGAAGAAAAAGGAGA	comp21503_c0	-	GO:0016021(integral to membrane);GO:0008270(zinc ion binding);GO:0006952(defense response);GO:0010200(response to chitin)	-	KOG0800	ATL2
stu-MIR8005c-p5_1ss11AG	AGGGTTTAGGGTTTAGGGTTT	comp23688_c0	-	-	-	KOG2827	Sde2
osa-MIR812j-p3_2ss9AC20TC	CCAACTTTCATTGTTCGTCC	comp23748_c0	malate dehydrogenase (oxaloacetate-decarboxylating)(NADP+)	GO:0009507(chloroplast);GO:0004473(malate dehydrogenase (oxaloacetate-decarboxylating) (NADP+) activity);GO:0016619(malate dehydrogenase (oxaloacetate-decarboxylating) activity);GO:0046872(metal ion binding);GO:0051287(NAD binding);GO:0006108(malate metabolic process)	ko00620(Pyruvate metabolism);ko00710(Carbon fixation in photosynthetic organisms)	KOG1257	MODA
ptc-MIR171i-p3_1ss5TC	TTCTCCTTTTTCTTCTTCTTC	comp23170_c0	-	-	-	-	-
ptc-MIR171i-p5_1ss3TC_2	CTCCTTTTTCTTCTTCTTC	comp12756_c0	-	GO:0005643(nuclear pore);GO:0005515(protein binding);GO:0051028(mRNA transport);GO:0000060(protein import into nucleus, translocation);GO:0055085(transmembrane transport)	-	KOG0864	RANBP1C
ptc-miR169v_R-1	TAGCCAAGGATGACTTGCCC	comp17252_c0	-	-	-	KOG0032	CRK1
ptc-MIR171i-p3_1ss4TC	TCTCCTTTTTCTTCTTCTTC	comp15261_c0	-	-	-	-	-
ath-MIR5655-p5_2ss1CG17TA	GAAGAAAAAGGAGAAGAA	comp12519_c1	Rab family, other	GO:0000139(Golgi membrane);GO:0005886(plasma membrane);GO:0005525(GTP binding);GO:0005515(protein binding);GO:0015031(protein transport);GO:0007264(small GTPase mediated signal transduction)	-	KOG0078	RABE1D
ptc-MIR6426b-p5_2ss1TC20GC	CTTTTCTTCTTCTTCTTCTCC	comp19832_c0	-	GO:0005737(cytoplasm);GO:0006950(response to stress)	-	KOG0710	HSP18.5-C
ptc-MIR6426b-p3_1ss14GA_2	AGAAGAAGAAGAAAAAGGAGAA	comp22573_c0	-	GO:0005634(nucleus);GO:0046982(protein heterodimerization activity);GO:0030154(cell differentiation);GO:0009908(flower development);GO:0080001(mucilage extrusion from seed coat);GO:0045892(negative regulation of transcription, DNA-dependent);GO:0006351(transcription, DNA-dependent)	-	KOG0266	LUG
ptc-MIR171i-p5_1ss4TC_2	TCTCCTTTTTCTTCTTCTTCTT	comp21139_c0	-	-	-	KOG4306	-
PC-3p-129934_179	GGCATCATCTTCCCTGCTT	comp23524_c0	U4/U6.U5 tri-snRNP-associated protein 1	GO:0015030(Cajal body);GO:0071013(catalytic step 2 spliceosome);GO:0005829(cytosol);GO:0005515(protein binding);GO:0007050(cell cycle arrest);GO:0008629(induction of apoptosis by intracellular signals);GO:0045585(positive regulation of cytotoxic T cell differentiation);GO:0000387(spliceosomal snRNP assembly)	ko03040(Spliceosome)	KOG2217	SART1
ptc-MIR6426b-p3_2ss16GA18AG	GAAGAAGAAGAAGAAAAGGGA	comp20936_c0	-	-	-	KOG2089	-
bdi-MIR7716-p5_2ss12TC19AT	TTTTTCTCCTCCTCCTGCT	comp22239_c0	-	-	-	KOG1203	-
gma-miR156b_L+1R-1	TTGACAGAAGAGAGAGAGCAC	comp16282_c0	-	-	-	-	-
ath-MIR5655-p5_2ss1CG17TA	GAAGAAAAAGGAGAAGAA	comp21569_c0	signal recognition particle subunit SRP54	GO:0009570(chloroplast stroma);GO:0080085(signal recognition particle, chloroplast targeting);GO:0005786(signal recognition particle, endoplasmic reticulum targeting);GO:0008312(7S RNA binding);GO:0005525(GTP binding);GO:0017111(nucleoside-triphosphatase activity);GO:0005515(protein binding);GO:0006614(SRP-dependent cotranslational protein targeting to membrane)	ko03060(Protein export);ko03070(Bacterial secretion system)	KOG0780	FFC
ptc-MIR171i-p3_1ss5TC	TTCTCCTTTTTCTTCTTCTTC	comp16597_c0	-	-	-	-	-
gma-MIR169g-p5_2ss4CT22CA	CTTTTTCTTCTTCTTCTTTCAA	comp14666_c1	-	-	-	-	-
PC-5p-72830_317	CTTTTTCCAGAAAATAACTCC	comp18835_c0	-	GO:0004190(aspartic-type endopeptidase activity);GO:0003677(DNA binding);GO:0004519(endonuclease activity);GO:0003964(RNA-directed DNA polymerase activity);GO:0008270(zinc ion binding);GO:0015074(DNA integration)	-	KOG0017	-
ptc-MIR6426b-p5_2ss10GA19TA	GAAGAAGAAAAAGGAGAAA	comp12519_c1	Rab family, other	GO:0000139(Golgi membrane);GO:0005886(plasma membrane);GO:0005525(GTP binding);GO:0005515(protein binding);GO:0015031(protein transport);GO:0007264(small GTPase mediated signal transduction)	-	KOG0078	RABE1D
PC-3p-160874_145	CGATCATGTGGCAGCTTCACC	comp15446_c0	-	-	-	-	-
stu-miR156d-3p_R-4	GCTCTCTATGCTTCTGTC	comp21269_c1	-	GO:0031969(chloroplast membrane);GO:0016021(integral to membrane);GO:0005488(binding);GO:0015299(solute:hydrogen antiporter activity);GO:0006813(potassium ion transport)	-	KOG1650	KEA3
ptc-MIR6426b-p3_1ss15GA_2	AAGAAGAAGAAGAAAAAGGAGA	comp8116_c0	-	-	-	KOG2567	-
ath-MIR5655-p5_2ss1CG17TA	GAAGAAAAAGGAGAAGAA	comp23533_c0	-	GO:0005576(extracellular region);GO:0005765(lysosomal membrane);GO:0009505(plant-type cell wall);GO:0016798(hydrolase activity, acting on glycosyl bonds)	-	-	At5g07830
gma-MIR169g-p3_1ss4CT	CTTTTTCTTCTTCTTCTTTCA	comp18775_c0	-	GO:0009507(chloroplast);GO:0005524(ATP binding);GO:0008026(ATP-dependent helicase activity);GO:0070180(LSU rRNA binding);GO:0080158(chloroplast ribulose bisphosphate carboxylase complex biogenesis)	-	KOG0331	RH39
mdm-MIR167f-p5_2ss9GA17GA	GAAAGAAGAAGAAGAAAAA	comp22573_c0	-	GO:0005634(nucleus);GO:0046982(protein heterodimerization activity);GO:0030154(cell differentiation);GO:0009908(flower development);GO:0080001(mucilage extrusion from seed coat);GO:0045892(negative regulation of transcription, DNA-dependent);GO:0006351(transcription, DNA-dependent)	-	KOG0266	LUG
ptc-MIR6426b-p5_1ss13GA	GAAGAAGAAGAAAAAGGAGA	comp16191_c0	molecular chaperone HscB	-	-	KOG3192	-
ptc-MIR6426b-p3_2ss12GA21TG	AAGAAGAAGAAAAAGGAGAAG	comp20933_c0	AP2-like factor, ANT lineage	GO:0005634(nucleus);GO:0003677(DNA binding);GO:0003700(sequence-specific DNA binding transcription factor activity);GO:0009873(ethylene mediated signaling pathway);GO:0006110(regulation of glycolysis);GO:0009744(response to sucrose stimulus);GO:0019432(triglyceride biosynthetic process)	-	-	WRI1
zma-MIR2275b-p5_2ss3CT17AT	AATTGAACCATCATCTTT	comp7138_c1	-	-	-	-	-
ptc-MIR171i-p3_1ss4TC	TCTCCTTTTTCTTCTTCTTC	comp20617_c0	profilin	GO:0015629(actin cytoskeleton);GO:0005737(cytoplasm);GO:0003779(actin binding);GO:0030036(actin cytoskeleton organization)	ko04810(Regulation of actin cytoskeleton);ko05131(Shigellosis)	KOG1755	-
csi-MIR162-p3_2ss2AT18AT_2	GTAAATAGAGAGAGTGATG	comp8702_c0	-	-	-	-	-
ptc-MIR171i-p3_1ss6TC	CTTCTCCTTTTTCTTCTTCTTC	comp23461_c0	DNA-directed RNA polymerase I subunit A1	GO:0000139(Golgi membrane);GO:0016021(integral to membrane);GO:0008168(methyltransferase activity)	ko00230(Purine metabolism);ko00240(Pyrimidine metabolism);ko03020(RNA polymerase)	-	At5g64030
ptc-MIR171i-p5_1ss3TC_1	CTCCTTTTTCTTCTTCTT	comp21901_c0	-	-	-	KOG0504	-
ptc-MIR171i-p5_2ss1TC20GT	CCTTTTTCTTCTTCTTCTTT	comp23476_c0	cytokinin trans-hydroxylase	GO:0016021(integral to membrane);GO:0009055(electron carrier activity);GO:0020037(heme binding);GO:0016705(oxidoreductase activity, acting on paired donors, with incorporation or reduction of molecular oxygen);GO:0008395(steroid hydroxylase activity);GO:0010268(brassinosteroid homeostasis);GO:0016131(brassinosteroid metabolic process);GO:0040008(regulation of growth);GO:0009741(response to brassi…	ko00908(Zeatin biosynthesis)	KOG0157	CYP734A1
aly-MIR397a-p3_2ss14TG17TC	ATTATGTTTTTCTGATCT	comp12277_c2	helicase SWR1	GO:0016585(chromatin remodeling complex);GO:0005524(ATP binding);GO:0003677(DNA binding);GO:0004386(helicase activity);GO:0031491(nucleosome binding);GO:0043044(ATP-dependent chromatin remodeling)	-	KOG0389	Os01g0367900
ptc-MIR6426b-p5_2ss1TC20GC	CTTTTCTTCTTCTTCTTCTCC	comp15405_c0	-	-	-	KOG0800	-
tae-MIR408-p3_2ss13TA19TC	AGCTTCTGTTGCAGTTGTC	comp24139_c0	-	GO:0009941(chloroplast envelope);GO:0009535(chloroplast thylakoid membrane);GO:0005488(binding)	-	KOG1203	TIC62
gma-MIR169g-p5_2ss4CT22CA	CTTTTTCTTCTTCTTCTTTCAA	comp22584_c0	-	-	-	-	-
nta-MIR172g-p5_1ss9AT	GCAGCATTTTCAAGATTCAC	comp14124_c0	-	GO:0005829(cytosol);GO:0005739(mitochondrion);GO:0005634(nucleus);GO:0030529(ribonucleoprotein complex);GO:0003677(DNA binding);GO:0003723(RNA binding);GO:0016071(mRNA metabolic process)	-	KOG2191	PCBP3
ptc-MIR171i-p5_1ss3TC_2	CTCCTTTTTCTTCTTCTTC	comp21836_c0	transducin (beta)-like 1	GO:0005667(transcription factor complex);GO:0003682(chromatin binding);GO:0005515(protein binding);GO:0003714(transcription corepressor activity);GO:0044212(transcription regulatory region DNA binding);GO:0045444(fat cell differentiation);GO:0045892(negative regulation of transcription, DNA-dependent);GO:0045944(positive regulation of transcription from RNA polymerase II promoter);GO:0043161(prot…	ko04310(Wnt signaling pathway)	KOG0273	Tbl1x
mdm-MIR167f-p5_2ss9GA17GA	GAAAGAAGAAGAAGAAAAA	comp22640_c0	-	GO:0005829(cytosol);GO:0005634(nucleus);GO:0042803(protein homodimerization activity);GO:0009867(jasmonic acid mediated signaling pathway);GO:0045892(negative regulation of transcription, DNA-dependent);GO:0010072(primary shoot apical meristem specification);GO:0009733(response to auxin stimulus);GO:0006351(transcription, DNA-dependent);GO:0010051(xylem and phloem pattern formation)	-	KOG0266	TPL
ptc-MIR171i-p5_1ss4TC_1	TCTCCTTTTTCTTCTTCTTCT	comp24260_c0	adenosinetriphosphatase	GO:0005783(endoplasmic reticulum);GO:0005768(endosome);GO:0016021(integral to membrane);GO:0005874(microtubule);GO:0005815(microtubule organizing center);GO:0005634(nucleus);GO:0048471(perinuclear region of cytoplasm);GO:0005819(spindle);GO:0043014(alpha-tubulin binding);GO:0005524(ATP binding);GO:0048487(beta-tubulin binding);GO:0008017(microtubule binding);GO:0008568(microtubule-severing ATPase…	ko00230(Purine metabolism)	KOG0737	Spast
ptc-MIR6426b-p3_1ss11GA	AGAAGAAGAAAAAGGAGAA	comp19927_c0	-	-	-	-	-
osa-miR5072_L-4_1ss12CT	TCCCCAGTGGAGTCGCCA	comp21315_c0	asparagine synthase (glutamine-hydrolysing)	-	ko00250(Alanine, aspartate and glutamate metabolism);ko00910(Nitrogen metabolism)	-	TSJT1
ath-MIR406-p3_2ss4AG18TG	AAAGCGAGTCTTCATAGG	comp19999_c0	-	-	-	-	-
ptc-MIR171i-p5_2ss1TC20GT	CCTTTTTCTTCTTCTTCTTT	comp19004_c0	-	-	-	-	-
stu-miR399a-5p_2ss11CT13AC	GGGCTACTCTTTCTTGGCATG	comp12472_c0	-	-	-	-	-
gma-MIR169g-p3_1ss4CT	CTTTTTCTTCTTCTTCTTTCA	comp15229_c0	-	-	-	-	-
ptc-MIR171i-p3_1ss6TC	CTTCTCCTTTTTCTTCTTCTTC	comp22199_c0	-	-	-	KOG2885	-
bdi-MIR7716-p5_2ss12TC19AT	TTTTTCTCCTCCTCCTGCT	comp11787_c0	-	-	-	-	-
ptc-MIR171i-p5_1ss3TC_2	CTCCTTTTTCTTCTTCTTC	comp17305_c0	methionyl aminopeptidase	GO:0005737(cytoplasm);GO:0004177(aminopeptidase activity);GO:0046872(metal ion binding);GO:0008235(metalloexopeptidase activity);GO:0009987(cellular process);GO:0016485(protein processing);GO:0006508(proteolysis)	-	KOG2775	MAP2B
ptc-MIR6426b-p3_1ss13GA	GAAGAAGAAGAAAAAGGAGAA	comp16191_c0	molecular chaperone HscB	-	-	KOG3192	-
gma-MIR169g-p3_1ss4CT	CTTTTTCTTCTTCTTCTTTCA	comp10402_c0	-	-	-	KOG2963	PPAN
zma-MIR2275b-p5_2ss3CT17AT	AATTGAACCATCATCTTT	comp14216_c2	-	GO:0005634(nucleus);GO:0003677(DNA binding);GO:0003723(RNA binding);GO:0003700(sequence-specific DNA binding transcription factor activity);GO:0008270(zinc ion binding)	-	KOG4207	stc
ptc-MIR171i-p3_1ss6TC	CTTCTCCTTTTTCTTCTTCTTC	comp21836_c0	transducin (beta)-like 1	GO:0005667(transcription factor complex);GO:0003682(chromatin binding);GO:0005515(protein binding);GO:0003714(transcription corepressor activity);GO:0044212(transcription regulatory region DNA binding);GO:0045444(fat cell differentiation);GO:0045892(negative regulation of transcription, DNA-dependent);GO:0045944(positive regulation of transcription from RNA polymerase II promoter);GO:0043161(prot…	ko04310(Wnt signaling pathway)	KOG0273	Tbl1x
ptc-MIR6426b-p5_2ss13GA20AT	GAAGAAGAAGAAAAAGGAGT	comp19057_c0	-	-	-	KOG0032	CRK3
ptc-MIR171i-p5_1ss3TC_2	CTCCTTTTTCTTCTTCTTC	comp5598_c0	-	GO:0015934(large ribosomal subunit);GO:0019843(rRNA binding);GO:0003735(structural constituent of ribosome);GO:0000049(tRNA binding);GO:0006417(regulation of translation);GO:0006412(translation)	-	-	rplA1
nta-MIR172g-p5_1ss9AT	GCAGCATTTTCAAGATTCAC	comp15865_c0	protein phosphatase 1, catalytic subunit	GO:0046872(metal ion binding);GO:0004721(phosphoprotein phosphatase activity)	ko04113(Meiosis - yeast);ko04114(Oocyte meiosis);ko04270(Vascular smooth muscle contraction);ko04510(Focal adhesion);ko04720(Long-term potentiation);ko04810(Regulation of actin cytoskeleton);ko04910(Insulin signaling pathway)	KOG0374	NPP2
bdi-MIR7716-p5_2ss12TC19AT	TTTTTCTCCTCCTCCTGCT	comp4391_c0	-	-	-	-	-
ptc-MIR171i-p5_1ss3TC_1	CTCCTTTTTCTTCTTCTT	comp19218_c0	-	-	-	KOG4467	-
sbi-MIR437f-p3_2ss11CT17GA	TGTTGTTGATTTTGGTACA	comp16566_c0	-	-	-	-	-
nta-miR168d_L+1R-1	TTCGCTTGGTGCAGGTCGGGA	comp62155_c0	-	-	-	-	-
ppe-MIR169i-p3_2ss1TC17GT	CTTCTCTTCTTTCTTTTTT	comp21461_c0	-	-	-	-	PHL1
aly-MIR156f-p3_2ss12GT17TC	TCATAAATATGTATGGCT	comp11607_c0	-	-	-	KOG4541	-
ptc-MIR6426b-p5_2ss1TC20GC	CTTTTCTTCTTCTTCTTCTCC	comp22496_c0	3-hydroxy-3-methylglutaryl-CoA reductase	GO:0005789(endoplasmic reticulum membrane);GO:0016021(integral to membrane);GO:0004420(hydroxymethylglutaryl-CoA reductase (NADPH) activity);GO:0050661(NADP binding);GO:0015936(coenzyme A metabolic process);GO:0008299(isoprenoid biosynthetic process)	ko00900(Terpenoid backbone biosynthesis)	KOG2480	HMGR
PC-5p-267210_87	GATAATATCAGGTACATT	comp5498_c0	aarF domain-containing kinase	GO:0010287(plastoglobule);GO:0005524(ATP binding);GO:0004672(protein kinase activity)	-	KOG1235	At4g31390
vvi-MIR171i-p5_2ss3AG17TA	GAGGAAGGTGGGGATGATG	comp13620_c0	EREBP-like factor	GO:0005634(nucleus);GO:0003677(DNA binding);GO:0003700(sequence-specific DNA binding transcription factor activity);GO:0006952(defense response);GO:0009873(ethylene mediated signaling pathway);GO:0010200(response to chitin)	-	-	ERF13
ptc-MIR171i-p5_1ss8TC_1	TTCTTCTCCTTTTTCTTCTTCT	comp22391_c0	-	GO:0003676(nucleic acid binding);GO:0008270(zinc ion binding)	-	KOG3116	Zcchc10
bdi-MIR5067-p5_2ss6AT17GC	GATTTTGTGCAACTTTCT	comp18568_c0	serine carboxypeptidase 1	GO:0005576(extracellular region);GO:0004185(serine-type carboxypeptidase activity);GO:0006508(proteolysis)	-	KOG1283	SCPL51
ptc-MIR171i-p5_1ss3TC_2	CTCCTTTTTCTTCTTCTTC	comp15261_c0	-	-	-	-	-
ath-MIR5645e-p3_2ss17TA18GT	AAACGACGTCGTTTTGATT	comp23176_c0	-	-	-	-	-
ptc-MIR6426b-p5_1ss11GA	AGAAGAAGAAAAAGGAGA	comp20816_c0	aquaporin PIP	GO:0016021(integral to membrane);GO:0005886(plasma membrane);GO:0005215(transporter activity);GO:0006950(response to stress);GO:0055085(transmembrane transport);GO:0006833(water transport)	-	KOG0223	-
ptc-MIR171i-p5_1ss8TC_2	TTCTTCTCCTTTTTCTTCTTCTTC	comp21139_c0	-	-	-	KOG4306	-
ath-MIR5021-p3_1ss20AG	AGAAGAAGAAGAAGAAAAGGG	comp14959_c0	-	-	-	-	-
ptc-MIR171i-p5_1ss4TC_2	TCTCCTTTTTCTTCTTCTTCTT	comp16492_c0	-	GO:0016021(integral to membrane);GO:0005886(plasma membrane);GO:0005524(ATP binding);GO:0004674(protein serine/threonine kinase activity);GO:0004872(receptor activity)	-	-	PERK2
ptc-MIR6426b-p5_1ss11GA	AGAAGAAGAAAAAGGAGA	comp23995_c0	gelsolin	GO:0005737(cytoplasm);GO:0005856(cytoskeleton);GO:0051015(actin filament binding);GO:0051017(actin filament bundle assembly);GO:0051693(actin filament capping);GO:0051014(actin filament severing)	ko04666(Fc gamma R-mediated phagocytosis);ko04810(Regulation of actin cytoskeleton)	KOG0443	VLN3
ptc-MIR171i-p3_1ss4TC	TCTCCTTTTTCTTCTTCTTC	comp12715_c0	-	GO:0009507(chloroplast);GO:0005840(ribosome)	-	-	RPS31
gma-MIR5368-p3_1ss2AT	GTGAGATACCACTCTGGA	comp23539_c0	translation initiation factor eIF-4A	GO:0005524(ATP binding);GO:0008026(ATP-dependent helicase activity);GO:0003743(translation initiation factor activity)	-	KOG0327	-
ptc-MIR171i-p5_1ss3TC_2	CTCCTTTTTCTTCTTCTTC	comp22717_c0	-	GO:0016021(integral to membrane);GO:0044459(plasma membrane part);GO:0009506(plasmodesma);GO:0005524(ATP binding);GO:0005516(calmodulin binding);GO:0004674(protein serine/threonine kinase activity);GO:0004872(receptor activity);GO:0005529(sugar binding);GO:0031625(ubiquitin protein ligase binding);GO:0048544(recognition of pollen)	-	-	SD11
ptc-MIR171i-p5_1ss6TC_2	CTTCTCCTTTTTCTTCTTCTTCTT	comp23957_c0	template-activating factor I	GO:0047631(ADP-ribose diphosphatase activity);GO:0046872(metal ion binding);GO:0000210(NAD+ diphosphatase activity)	-	KOG1508	NUDT4
ptc-MIR171i-p5_1ss3TC_1	CTCCTTTTTCTTCTTCTT	comp5598_c0	-	GO:0015934(large ribosomal subunit);GO:0019843(rRNA binding);GO:0003735(structural constituent of ribosome);GO:0000049(tRNA binding);GO:0006417(regulation of translation);GO:0006412(translation)	-	-	rplA1
ptc-MIR171i-p5_1ss8TC_1	TTCTTCTCCTTTTTCTTCTTCT	comp57686_c0	-	-	-	-	-
ptc-MIR171i-p5_1ss6TC_2	CTTCTCCTTTTTCTTCTTCTTCTT	comp21836_c0	transducin (beta)-like 1	GO:0005667(transcription factor complex);GO:0003682(chromatin binding);GO:0005515(protein binding);GO:0003714(transcription corepressor activity);GO:0044212(transcription regulatory region DNA binding);GO:0045444(fat cell differentiation);GO:0045892(negative regulation of transcription, DNA-dependent);GO:0045944(positive regulation of transcription from RNA polymerase II promoter);GO:0043161(prot…	ko04310(Wnt signaling pathway)	KOG0273	Tbl1x
ath-MIR5655-p5_2ss2CG18TA	AGAAGAAAAAGGAGAAGAA	comp23787_c0	MFS transporter, PHS family, inorganic phosphate transporter	GO:0016021(integral to membrane);GO:0005634(nucleus);GO:0005886(plasma membrane);GO:0009506(plasmodesma);GO:0005773(vacuole);GO:0005315(inorganic phosphate transmembrane transporter activity);GO:0015293(symporter activity);GO:0009737(response to abscisic acid stimulus)	-	KOG0252	PHT1-4
sbi-MIR437f-p3_2ss11CT17GA	TGTTGTTGATTTTGGTACA	comp15527_c0	-	GO:0000139(Golgi membrane);GO:0016021(integral to membrane)	-	-	At1g04910
ath-MIR5645e-p3_2ss17TA19TC	AAACGACGTCGTTTTGAGC	comp17081_c0	-	-	-	KOG0619	-
ath-MIR2937-p5_2ss15GC18TA	ATAACTCCAACAAGCACA	comp14806_c0	-	-	-	-	-
ptc-MIR6426b-p5_2ss13GA19GA	GAAGAAGAAGAAAAAGGAA	comp22384_c0	-	GO:0008076(voltage-gated potassium channel complex);GO:0005249(voltage-gated potassium channel activity)	-	KOG2714	At5g41330
bdi-miR5054_1ss11CG	TCCCCACGGTGGGCGCCA	comp14104_c0	-	-	-	KOG3324	TIM23-2
ath-MIR5655-p5_2ss1CG17TA	GAAGAAAAAGGAGAAGAA	comp16552_c0	EREBP-like factor	GO:0005634(nucleus);GO:0005515(protein binding);GO:0043565(sequence-specific DNA binding);GO:0003700(sequence-specific DNA binding transcription factor activity);GO:0071472(cellular response to salt stress);GO:0009736(cytokinin mediated signaling pathway);GO:0009873(ethylene mediated signaling pathway);GO:0010017(red or far-red light signaling pathway);GO:0045595(regulation of cell differentiatio…	-	-	RAP2-4
stu-miR397-5p_R-2_1ss19GT	ATTGAGTGCAGCGTTGATT	comp23202_c0	ferredoxin	GO:0005737(cytoplasm);GO:0005524(ATP binding);GO:0031072(heat shock protein binding);GO:0046872(metal ion binding);GO:0051082(unfolded protein binding);GO:0006260(DNA replication);GO:0006457(protein folding);GO:0009408(response to heat)	-	KOG0716	dnaJ
ptc-MIR171i-p5_1ss3TC_2	CTCCTTTTTCTTCTTCTTC	comp16080_c0	-	-	-	-	-
ptc-MIR171i-p5_1ss3TC_2	CTCCTTTTTCTTCTTCTTC	comp24125_c0	X-Pro aminopeptidase	GO:0009507(chloroplast);GO:0016021(integral to membrane);GO:0005886(plasma membrane);GO:0008289(lipid binding);GO:0002020(protease binding);GO:0005215(transporter activity);GO:0007049(cell cycle);GO:0051301(cell division)	-	-	PATL2
ppe-MIR169i-p3_2ss1TC17GT	CTTCTCTTCTTTCTTTTTT	comp20316_c0	casein kinase 1	GO:0005524(ATP binding);GO:0004674(protein serine/threonine kinase activity)	ko04340(Hedgehog signaling pathway);ko04711(Circadian rhythm - fly)	KOG1164	-
gma-MIR169g-p3_1ss4CT	CTTTTTCTTCTTCTTCTTTCA	comp23704_c0	-	-	-	KOG0051	-
PC-3p-129934_179	GGCATCATCTTCCCTGCTT	comp23783_c0	-	GO:0005681(spliceosomal complex);GO:0003676(nucleic acid binding);GO:0008270(zinc ion binding);GO:0006397(mRNA processing);GO:0008380(RNA splicing)	-	KOG2560	OsI_27673
ath-MIR5655-p5_2ss2CG18TA	AGAAGAAAAAGGAGAAGAA	comp8116_c0	-	-	-	KOG2567	-
ptc-MIR171i-p5_1ss3TC_1	CTCCTTTTTCTTCTTCTT	comp24141_c0	-	GO:0005634(nucleus);GO:0003677(DNA binding);GO:0000166(nucleotide binding);GO:0003723(RNA binding);GO:0008270(zinc ion binding)	-	KOG2202	Os02g0557500
gma-MIR169g-p5_2ss4CT22CA	CTTTTTCTTCTTCTTCTTTCAA	comp21146_c1	-	-	-	-	-
ptc-MIR171i-p5_2ss1TC20GT	CCTTTTTCTTCTTCTTCTTT	comp12052_c2	-	-	-	-	-
stu-miR156a	TTGACAGAAGATAGAGAGCAC	comp16282_c0	-	-	-	-	-
ath-MIR5655-p5_2ss1CG17TA	GAAGAAAAAGGAGAAGAA	comp21503_c0	-	GO:0016021(integral to membrane);GO:0008270(zinc ion binding);GO:0006952(defense response);GO:0010200(response to chitin)	-	KOG0800	ATL2
PC-5p-114079_204	AAACCGATAACCGACCGAAAAACC	comp20758_c1	-	-	-	-	-
ptc-MIR171i-p5_1ss6TC_1	CTTCTCCTTTTTCTTCTTCTT	comp20129_c0	-	-	-	KOG2102	DIS3
gma-MIR169g-p3_1ss4CT	CTTTTTCTTCTTCTTCTTTCA	comp11164_c0	-	GO:0005730(nucleolus);GO:0005654(nucleoplasm);GO:0006355(regulation of transcription, DNA-dependent);GO:0006351(transcription, DNA-dependent)	-	KOG2318	ESF1
gra-MIR8781b-p3_2ss6CT18TC	AACTTTCTAACCAAAGCC	comp22867_c0	-	GO:0005829(cytosol);GO:0005634(nucleus);GO:0000062(fatty-acyl-CoA binding);GO:0005515(protein binding);GO:0006869(lipid transport);GO:0009723(response to ethylene stimulus);GO:0009753(response to jasmonic acid stimulus);GO:0009416(response to light stimulus)	-	KOG0379	ACBP4
ptc-MIR6478-p3_2ss13GA18GT	AGCTCAGTTGGTAGAGCT	comp11427_c0	transcription elongation factor SPT6	-	-	KOG1856	-
bdi-MIR7716-p5_2ss12TC19AT	TTTTTCTCCTCCTCCTGCT	comp16806_c0	-	-	-	-	-
[truncated: 4,587 more rows]

## Sheet: Target Finder
Table S7. Target prediction results of miRNAs in sweetpotato.
Target Finder predict the target genes of sweetpotato miRNAs
miRNA name	miRNA Sequence	Transcript	Transcript Annotation	GO Term	KEGG Pathways	KOG Description	Gene Symbol
PC-3p-1028016_19	AATCCAACCCTCTCCACCA	comp1448_c0	-	-	-	-	-
PC-3p-1028016_19	AATCCAACCCTCTCCACCA	comp22456_c0	-	-	-	-	-
PC-3p-1028016_19	AATCCAACCCTCTCCACCA	comp23906_c0	-	GO:0016021(integral to membrane);GO:0044459(plasma membrane part);GO:0009506(plasmodesma);GO:0005524(ATP binding);GO:0005516(calmodulin binding);GO:0004674(protein serine/threonine kinase activity);GO:0004872(receptor activity);GO:0005529(sugar binding);GO:0031625(ubiquitin protein ligase binding);GO:0048544(recognition of pollen)	-	-	SD11
PC-3p-1028016_19	AATCCAACCCTCTCCACCA	comp24000_c1	ATP-binding cassette, subfamily D (ALD), member 3	GO:0046861(glyoxysomal membrane);GO:0009514(glyoxysome);GO:0016021(integral to membrane);GO:0005524(ATP binding);GO:0042626(ATPase activity, coupled to transmembrane movement of substances);GO:0005325(peroxisomal fatty-acyl-CoA transporter activity);GO:0010030(positive regulation of seed germination)	ko02010(ABC transporters);ko04146(Peroxisome)	KOG0060	ABCC1
PC-3p-1028016_19	AATCCAACCCTCTCCACCA	comp61352_c0	-	-	-	KOG4569	-
PC-3p-1028016_19	AATCCAACCCTCTCCACCA	comp64071_c0	-	-	-	-	-
PC-3p-112573_206	TGTGCATTCGTGTAGTAGCTT	comp114437_c0	-	-	-	-	-
PC-3p-112573_206	TGTGCATTCGTGTAGTAGCTT	comp22864_c1	-	GO:0005783(endoplasmic reticulum);GO:0016021(integral to membrane);GO:0005886(plasma membrane)	-	KOG0504	At5g02620
PC-3p-1125_7257	CAGGGATAGAGCTTATTCATC	comp24350_c0	-	-	-	-	-
PC-3p-114_81122	CCGGCGTCGTCATTGCACCAC	comp8848_c0	-	GO:0004519(endonuclease activity);GO:0003676(nucleic acid binding)	-	-	-
PC-3p-1199_6890	TTTAGCAGGTGCCTTCTTGTA	comp20278_c1	-	-	-	-	-
PC-3p-1199_6890	TTTAGCAGGTGCCTTCTTGTA	comp22102_c0	callose synthase	GO:0000148(1,3-beta-D-glucan synthase complex);GO:0016021(integral to membrane);GO:0003843(1,3-beta-D-glucan synthase activity);GO:0006075(1,3-beta-D-glucan biosynthetic process);GO:0007047(cellular cell wall organization);GO:0008360(regulation of cell shape)	-	KOG0916	CALS2
PC-3p-1199_6890	TTTAGCAGGTGCCTTCTTGTA	comp22681_c0	starch phosphorylase	GO:0005737(cytoplasm);GO:0004645(phosphorylase activity);GO:0030170(pyridoxal phosphate binding);GO:0005975(carbohydrate metabolic process)	ko00500(Starch and sucrose metabolism);ko04910(Insulin signaling pathway)	KOG2099	-
PC-3p-1207_6855	GAGAAGCTCTTTTGGGGGAAC	comp17549_c0	-	-	-	KOG2956	CLASP
PC-3p-1207_6855	GAGAAGCTCTTTTGGGGGAAC	comp2048_c0	-	-	-	KOG1811	-
PC-3p-1207_6855	GAGAAGCTCTTTTGGGGGAAC	comp2947_c1	-	-	-	-	-
PC-3p-1239497_15	GGAGGAAAAGAAAATAACAAT	comp11014_c0	-	-	-	-	-
PC-3p-1239497_15	GGAGGAAAAGAAAATAACAAT	comp11477_c0	-	GO:0015030(Cajal body);GO:0016607(nuclear speck);GO:0005524(ATP binding);GO:0008026(ATP-dependent helicase activity);GO:0003723(RNA binding);GO:0006397(mRNA processing);GO:0008380(RNA splicing)	-	KOG0331	DDX46
PC-3p-1239497_15	GGAGGAAAAGAAAATAACAAT	comp13625_c0	DnaJ homolog, subfamily B, member 12	GO:0016021(integral to membrane);GO:0031072(heat shock protein binding);GO:0051082(unfolded protein binding);GO:0006457(protein folding)	-	KOG0714	ATJ49
PC-3p-1239497_15	GGAGGAAAAGAAAATAACAAT	comp14045_c0	-	-	-	-	-
PC-3p-1239497_15	GGAGGAAAAGAAAATAACAAT	comp18172_c0	-	-	-	-	-
PC-3p-1239497_15	GGAGGAAAAGAAAATAACAAT	comp19434_c0	large subunit ribosomal protein L10Ae	GO:0015934(large ribosomal subunit);GO:0003723(RNA binding);GO:0003735(structural constituent of ribosome);GO:0006412(translation)	ko03010(Ribosome)	KOG1570	RPL10A
PC-3p-1239497_15	GGAGGAAAAGAAAATAACAAT	comp22400_c0	-	GO:0016021(integral to membrane);GO:0018685(alkane 1-monooxygenase activity);GO:0009055(electron carrier activity);GO:0020037(heme binding);GO:0005515(protein binding);GO:0006631(fatty acid metabolic process)	ko00361(gamma-Hexachlorocyclohexane degradation);ko00626(Naphthalene and anthracene degradation);ko00903(Limonene and pinene degradation);ko00945(Stilbenoid, diarylheptanoid and gingerol biosynthesis)	KOG0157	CYP86A2
PC-3p-1239497_15	GGAGGAAAAGAAAATAACAAT	comp249007_c0	-	-	-	-	-
PC-3p-124236_187	TGAAGAGAAACGCCTCGTTTTG	comp22569_c0	-	-	-	-	-
PC-3p-1275123_14	AATGTACCTGATATTATC	comp12053_c0	-	-	-	-	-
PC-3p-1275123_14	AATGTACCTGATATTATC	comp13299_c0	-	GO:0016021(integral to membrane)	-	-	PP2A10
PC-3p-1275123_14	AATGTACCTGATATTATC	comp140647_c0	-	-	-	-	-
PC-3p-1275123_14	AATGTACCTGATATTATC	comp15061_c0	-	-	-	-	-
PC-3p-1275123_14	AATGTACCTGATATTATC	comp21211_c0	Ca2+-transporting ATPase	GO:0005783(endoplasmic reticulum);GO:0016021(integral to membrane);GO:0005886(plasma membrane);GO:0005524(ATP binding);GO:0005388(calcium-transporting ATPase activity);GO:0046872(metal ion binding);GO:0006754(ATP biosynthetic process)	-	KOG0202	ECA4
PC-3p-1275123_14	AATGTACCTGATATTATC	comp21240_c1	-	GO:0003677(DNA binding);GO:0046983(protein dimerization activity);GO:0006310(DNA recombination);GO:0032196(transposition)	-	KOG1121	-
PC-3p-1275123_14	AATGTACCTGATATTATC	comp23110_c0	subtilisin	GO:0048046(apoplast);GO:0009505(plant-type cell wall);GO:0042802(identical protein binding);GO:0004252(serine-type endopeptidase activity);GO:0080001(mucilage extrusion from seed coat);GO:0048359(mucilage metabolic process involved seed coat development);GO:0043086(negative regulation of catalytic activity);GO:0006508(proteolysis)	-	-	ARA12
PC-3p-1275123_14	AATGTACCTGATATTATC	comp23412_c0	bromodomain-containing protein 7	GO:0071565(nBAF complex);GO:0071564(npBAF complex);GO:0000790(nuclear chromatin);GO:0016514(SWI/SNF complex);GO:0071778(WINAC complex);GO:0050681(androgen receptor binding);GO:0005524(ATP binding);GO:0003677(DNA binding);GO:0008094(DNA-dependent ATPase activity);GO:0004386(helicase activity);GO:0070577(histone acetyl-lysine binding);GO:0002039(p53 binding);GO:0047485(protein N-terminus binding);G…	-	-	SMARCA4
PC-3p-1275123_14	AATGTACCTGATATTATC	comp23550_c0	-	-	-	KOG1582	UTR4
PC-3p-1275123_14	AATGTACCTGATATTATC	comp24134_c0	-	GO:0071944(cell periphery);GO:0004871(signal transducer activity);GO:0009416(response to light stimulus)	-	-	NPY2
PC-3p-129934_179	GGCATCATCTTCCCTGCTT	comp11624_c0	-	-	-	-	-
PC-3p-129934_179	GGCATCATCTTCCCTGCTT	comp11745_c0	-	-	-	-	-
PC-3p-129934_179	GGCATCATCTTCCCTGCTT	comp12038_c0	-	-	-	KOG1396	-
PC-3p-129934_179	GGCATCATCTTCCCTGCTT	comp123449_c0	-	-	-	KOG4182	-
PC-3p-129934_179	GGCATCATCTTCCCTGCTT	comp14066_c0	-	GO:0016021(integral to membrane);GO:0005743(mitochondrial inner membrane);GO:0015217(ADP transmembrane transporter activity);GO:0005347(ATP transmembrane transporter activity);GO:0005509(calcium ion binding);GO:0015114(phosphate transmembrane transporter activity)	-	KOG0752	mcfB
PC-3p-129934_179	GGCATCATCTTCCCTGCTT	comp17787_c0	-	-	-	-	-
PC-3p-129934_179	GGCATCATCTTCCCTGCTT	comp185049_c0	-	GO:0031969(chloroplast membrane);GO:0016021(integral to membrane);GO:0005886(plasma membrane);GO:0016787(hydrolase activity)	-	KOG3030	LPP3
PC-3p-129934_179	GGCATCATCTTCCCTGCTT	comp18927_c0	-	-	-	-	-
PC-3p-129934_179	GGCATCATCTTCCCTGCTT	comp21552_c0	-	-	-	-	VOZ1
PC-3p-129934_179	GGCATCATCTTCCCTGCTT	comp24222_c0	arginine decarboxylase	GO:0008792(arginine decarboxylase activity);GO:0006527(arginine catabolic process);GO:0009446(putrescine biosynthetic process);GO:0008295(spermidine biosynthetic process)	ko00330(Arginine and proline metabolism)	-	-
PC-3p-129934_179	GGCATCATCTTCCCTGCTT	comp37578_c0	-	-	-	-	-
PC-3p-129934_179	GGCATCATCTTCCCTGCTT	comp4547_c0	-	GO:0042641(actomyosin);GO:0005826(actomyosin contractile ring);GO:0032982(myosin filament);GO:0016460(myosin II complex);GO:0001931(uropod);GO:0051015(actin filament binding);GO:0030898(actin-dependent ATPase activity);GO:0005524(ATP binding);GO:0005516(calmodulin binding);GO:0000146(microfilament motor activity);GO:0042803(protein homodimerization activity);GO:0033275(actin-myosin filament slidi…	-	-	mhcA
PC-3p-129934_179	GGCATCATCTTCCCTGCTT	comp5148_c0	-	-	-	KOG4569	-
PC-3p-129934_179	GGCATCATCTTCCCTGCTT	comp6899_c0	-	-	-	KOG4386	-
PC-3p-129934_179	GGCATCATCTTCCCTGCTT	comp7937_c0	-	-	-	KOG2606	otud6b
PC-3p-129934_179	GGCATCATCTTCCCTGCTT	comp9016_c0	-	GO:0016021(integral to membrane);GO:0005886(plasma membrane);GO:0009506(plasmodesma);GO:0005524(ATP binding);GO:0004672(protein kinase activity);GO:0004872(receptor activity)	-	-	RLK902
[truncated: 7,146 more rows]
