# Supplementary material for: Comparative Analysis of Salt Responsive MicroRNAs in Two Sweetpotato [Ipomoea batatas (L.) Lam.] Cultivars With Different Salt Stress Resistance
Source: Front Plant Sci. 2022 Jul 7;13:879819. doi: 10.3389/fpls.2022.879819 (PMC9302446; doi:10.3389/fpls.2022.879819)
Supplement: Supplementary file 1 [file Data_Sheet_1.ZIP › Table S8. GO terms for differentially expressed miRNA target genes.xls]

## Sheet: 1
Table S8. Information of the GO terms for differentially expressed miRNA target genes.
GO ID	GO Term	Ontology	GeneRatio	BgRatio	Pvalue	FDR	GeneID
GO:0008150	biological_process	BP	652	9367	1	1	comp10088_c0;comp10131_c0;comp10233_c1;comp102443_c0;comp10620_c0;comp106533_c0;comp107193_c0;comp107403_c0;comp10831_c1;comp10885_c0;comp10988_c0;comp111083_c0;comp11205_c0;comp11250_c0;comp11325_c1;comp11338_c1;comp11369_c0;comp11433_c0;comp11540_c0;comp11605_c0;comp11635_c0;comp11656_c0;comp11676_c1;comp11845_c0;comp118_c0;comp11903_c0;comp11905_c0;comp11910_c0;comp11929_c0;comp11930_c0;comp12…
GO:0003674	molecular_function	MF	777	11669	1	1	comp10088_c0;comp10131_c0;comp10233_c1;comp102426_c0;comp102443_c0;comp10422_c0;comp10480_c0;comp10620_c0;comp106533_c0;comp107193_c0;comp107403_c0;comp10831_c1;comp10885_c0;comp10946_c1;comp10978_c0;comp10988_c0;comp111083_c0;comp11150_c0;comp11205_c0;comp11250_c0;comp11325_c1;comp11338_c1;comp11369_c0;comp114795_c0;comp11605_c0;comp11635_c0;comp11656_c0;comp11676_c1;comp11845_c0;comp118_c0;comp…
GO:0005575	cellular_component	CC	747	10932	1	1	comp10088_c0;comp10233_c1;comp102426_c0;comp10422_c0;comp10480_c0;comp10620_c0;comp106533_c0;comp107193_c0;comp107403_c0;comp10831_c1;comp10885_c0;comp10946_c1;comp10978_c0;comp10988_c0;comp111083_c0;comp11150_c0;comp11205_c0;comp11250_c0;comp11325_c1;comp11338_c1;comp11369_c0;comp11433_c0;comp11540_c0;comp11605_c0;comp11635_c0;comp11656_c0;comp11676_c1;comp11845_c0;comp118_c0;comp11903_c0;comp11…
GO:0004553	hydrolase activity, hydrolyzing O-glycosyl compounds	MF	5	239	0.999719	1	comp21659_c0;comp21767_c0;comp24231_c0;comp24363_c0;comp8768_c0
GO:0033043	regulation of organelle organization	BP	1	107	0.999576	1	comp23995_c0
GO:0015935	small ribosomal subunit	CC	2	129	0.998916	1	comp13754_c0;comp157931_c0
GO:0016798	hydrolase activity, acting on glycosyl bonds	MF	8	269	0.997802	1	comp19772_c0;comp21659_c0;comp21767_c0;comp23533_c0;comp23732_c0;comp24231_c0;comp24363_c0;comp8768_c0
GO:0003824	catalytic activity	MF	429	7000	0.997722	1	comp10131_c0;comp10233_c1;comp102426_c0;comp102443_c0;comp10422_c0;comp10620_c0;comp106533_c0;comp107403_c0;comp10885_c0;comp10946_c1;comp10978_c0;comp11150_c0;comp11250_c0;comp114795_c0;comp11635_c0;comp11676_c1;comp11845_c0;comp118_c0;comp11910_c0;comp11955_c1;comp12046_c2;comp12217_c0;comp12293_c0;comp12373_c0;comp12397_c0;comp12488_c1;comp12642_c0;comp12711_c0;comp12755_c0;comp12762_c0;comp12…
GO:0051128	regulation of cellular component organization	BP	6	208	0.997084	0.998089	comp12598_c0;comp21323_c2;comp22102_c0;comp23412_c0;comp23995_c0;comp9920_c1
GO:0015980	energy derivation by oxidation of organic compounds	BP	2	110	0.99682	0.998089	comp19569_c0;comp24362_c0
GO:0044425	membrane part	CC	207	3505	0.996625	1	comp10233_c1;comp102426_c0;comp10422_c0;comp10620_c0;comp11150_c0;comp11250_c0;comp11325_c1;comp11338_c1;comp11635_c0;comp11905_c0;comp11910_c0;comp11955_c1;comp12046_c2;comp12217_c0;comp12242_c0;comp12373_c0;comp12376_c0;comp12381_c0;comp12711_c0;comp12998_c4;comp131245_c0;comp13200_c0;comp13299_c0;comp13354_c0;comp13574_c3;comp13607_c0;comp13630_c0;comp13770_c0;comp13908_c0;comp14070_c0;comp141…
GO:0071669	plant-type cell wall organization or biogenesis	BP	1	75	0.995631	0.997641	comp14628_c0
GO:0031224	intrinsic component of membrane	CC	192	3252	0.995	1	comp10233_c1;comp102426_c0;comp10422_c0;comp10620_c0;comp11150_c0;comp11250_c0;comp11325_c1;comp11338_c1;comp11635_c0;comp11910_c0;comp11955_c1;comp12046_c2;comp12242_c0;comp12373_c0;comp12376_c0;comp12998_c4;comp131245_c0;comp13200_c0;comp13299_c0;comp13354_c0;comp13574_c3;comp13607_c0;comp13630_c0;comp13770_c0;comp13908_c0;comp14070_c0;comp14120_c1;comp14383_c0;comp14628_c0;comp14786_c0;comp148…
GO:0009814	defense response, incompatible interaction	BP	2	101	0.994319	0.996829	comp14120_c1;comp22214_c0
GO:0042546	cell wall biogenesis	BP	1	68	0.992732	0.99574	comp14628_c0
GO:0015926	glucosidase activity	MF	1	71	0.99261	0.997862	comp21767_c0
GO:0016020	membrane	CC	282	4578	0.992163	1	comp10233_c1;comp102426_c0;comp10422_c0;comp10620_c0;comp106533_c0;comp11150_c0;comp11250_c0;comp11325_c1;comp11338_c1;comp11635_c0;comp118_c0;comp11905_c0;comp11910_c0;comp11955_c1;comp12046_c2;comp12217_c0;comp12242_c0;comp12373_c0;comp12376_c0;comp12381_c0;comp12519_c1;comp12711_c0;comp12845_c1;comp12998_c4;comp131245_c0;comp13200_c0;comp13299_c0;comp13354_c0;comp13574_c3;comp13607_c0;comp1363…
GO:1901564	organonitrogen compound metabolic process	BP	103	1802	0.991979	0.995488	comp10088_c0;comp10233_c1;comp106533_c0;comp107193_c0;comp11656_c0;comp12058_c1;comp12397_c0;comp12755_c0;comp13665_c0;comp13754_c0;comp137714_c0;comp13981_c0;comp14068_c0;comp14162_c1;comp14174_c0;comp14799_c0;comp15387_c0;comp157931_c0;comp160116_c0;comp16119_c1;comp16214_c0;comp16450_c0;comp16538_c0;comp16856_c0;comp17275_c0;comp17285_c0;comp17330_c0;comp17587_c0;comp17589_c0;comp17618_c0;comp…
GO:0005975	carbohydrate metabolic process	BP	35	708	0.990906	0.994914	comp13607_c0;comp17170_c0;comp17478_c0;comp17589_c0;comp19793_c0;comp20478_c0;comp20478_c1;comp20933_c0;comp21320_c0;comp21323_c2;comp21436_c0;comp21654_c0;comp21659_c0;comp21767_c0;comp21936_c0;comp22102_c0;comp22108_c0;comp22255_c0;comp22681_c0;comp22958_c0;comp23057_c0;comp23200_c0;comp23203_c0;comp23469_c0;comp23493_c0;comp23592_c1;comp24147_c0;comp24231_c0;comp24300_c0;comp24362_c0;comp24363…
GO:0045333	cellular respiration	BP	2	93	0.99054	0.994914	comp19569_c0;comp24362_c0
GO:0051258	protein polymerization	BP	2	93	0.99054	0.994914	comp23995_c0;comp6748_c0
GO:0044706	multi-multicellular organism process	BP	4	141	0.990522	0.994914	comp20796_c0;comp23037_c0;comp24193_c0;comp9920_c1
GO:0009308	amine metabolic process	BP	2	92	0.989921	0.994914	comp20916_c0;comp22214_c0
GO:0016021	integral component of membrane	CC	186	3115	0.98986	1	comp10233_c1;comp102426_c0;comp10422_c0;comp10620_c0;comp11150_c0;comp11250_c0;comp11325_c1;comp11338_c1;comp11910_c0;comp11955_c1;comp12046_c2;comp12242_c0;comp12373_c0;comp12376_c0;comp12998_c4;comp131245_c0;comp13200_c0;comp13299_c0;comp13354_c0;comp13574_c3;comp13607_c0;comp13630_c0;comp13770_c0;comp13908_c0;comp14070_c0;comp14120_c1;comp14383_c0;comp14786_c0;comp14850_c1;comp14935_c0;comp149…
GO:0016829	lyase activity	MF	10	275	0.989832	0.996387	comp14819_c0;comp19746_c0;comp20502_c0;comp20919_c0;comp21848_c0;comp22514_c0;comp22830_c0;comp23219_c0;comp24322_c0;comp41535_c0
GO:0005938	cell cortex	CC	1	64	0.989363	1	comp22628_c0
GO:0099568	cytoplasmic region	CC	1	64	0.989363	1	comp22628_c0
GO:0009856	pollination	BP	4	138	0.988871	0.994914	comp20796_c0;comp23037_c0;comp24193_c0;comp9920_c1
GO:0051493	regulation of cytoskeleton organization	BP	1	62	0.98876	0.994914	comp23995_c0
GO:0030139	endocytic vesicle	CC	1	63	0.988578	1	comp17964_c1
GO:0003735	structural constituent of ribosome	MF	32	674	0.986593	0.994444	comp10088_c0;comp107193_c0;comp11656_c0;comp13754_c0;comp137714_c0;comp14068_c0;comp15387_c0;comp157931_c0;comp16856_c0;comp17587_c0;comp18032_c0;comp18589_c0;comp19182_c0;comp19434_c0;comp19546_c0;comp19785_c0;comp19812_c0;comp20004_c0;comp20366_c0;comp20431_c0;comp20754_c0;comp21313_c0;comp21861_c0;comp23417_c0;comp3149_c0;comp5458_c0;comp5598_c0;comp56442_c0;comp65589_c0;comp66245_c0;comp68494…
GO:0016758	transferase activity, transferring hexosyl groups	MF	12	306	0.985945	0.994444	comp20478_c0;comp20478_c1;comp21323_c2;comp21436_c0;comp21654_c0;comp22102_c0;comp22681_c0;comp23438_c0;comp23578_c0;comp23592_c1;comp24300_c0;comp9920_c1
GO:0022402	cell cycle process	BP	10	254	0.985614	0.993115	comp11540_c0;comp12598_c0;comp13158_c0;comp13665_c0;comp13937_c1;comp15261_c1;comp15949_c0;comp16436_c0;comp22527_c0;comp9920_c1
GO:0008238	exopeptidase activity	MF	2	90	0.985227	0.994444	comp15260_c0;comp20665_c0
GO:0044703	multi-organism reproductive process	BP	7	195	0.985188	0.993115	comp16436_c0;comp20796_c0;comp21435_c0;comp23037_c0;comp24193_c0;comp9529_c0;comp9920_c1
GO:0000278	mitotic cell cycle	BP	5	154	0.985135	0.993115	comp11540_c0;comp12598_c0;comp13158_c0;comp22527_c0;comp9920_c1
GO:0015833	peptide transport	BP	1	58	0.984971	0.993115	comp21880_c0
GO:0042886	amide transport	BP	1	58	0.984971	0.993115	comp21880_c0
GO:1902589	single-organism organelle organization	BP	16	363	0.984863	0.993115	comp13158_c0;comp13908_c0;comp16983_c0;comp17050_c0;comp19886_c0;comp20617_c0;comp22527_c0;comp22628_c0;comp22868_c0;comp23412_c0;comp23827_c0;comp23995_c0;comp24260_c0;comp280_c0;comp59919_c0;comp9920_c1
GO:0000280	nuclear division	BP	4	132	0.984712	0.993115	comp13158_c0;comp22527_c0;comp59919_c0;comp9920_c1
GO:0015103	inorganic anion transmembrane transporter activity	MF	1	60	0.984161	0.994444	comp21804_c0
GO:0006818	hydrogen transport	BP	2	84	0.983334	0.993115	comp160116_c0;comp23354_c0
GO:0015992	proton transport	BP	2	84	0.983334	0.993115	comp160116_c0;comp23354_c0
GO:0006857	oligopeptide transport	BP	1	56	0.982623	0.993115	comp21880_c0
GO:0008170	N-methyltransferase activity	MF	1	58	0.981808	0.994444	comp16983_c0
GO:0051539	4 iron, 4 sulfur cluster binding	MF	1	58	0.981808	0.994444	comp16912_c0
GO:1901565	organonitrogen compound catabolic process	BP	3	106	0.981344	0.993115	comp23051_c0;comp23707_c0;comp23732_c0
GO:0070085	glycosylation	BP	1	55	0.981314	0.993115	comp21654_c0
GO:0005618	cell wall	CC	16	363	0.980767	1	comp13754_c0;comp14345_c0;comp14628_c0;comp157931_c0;comp17285_c0;comp19569_c0;comp21728_c0;comp21767_c0;comp22547_c0;comp22671_c0;comp23110_c0;comp23182_c3;comp23533_c0;comp24363_c0;comp46315_c0;comp6748_c0
GO:0030312	external encapsulating structure	CC	16	363	0.980767	1	comp13754_c0;comp14345_c0;comp14628_c0;comp157931_c0;comp17285_c0;comp19569_c0;comp21728_c0;comp21767_c0;comp22547_c0;comp22671_c0;comp23110_c0;comp23182_c3;comp23533_c0;comp24363_c0;comp46315_c0;comp6748_c0
GO:0008422	beta-glucosidase activity	MF	1	57	0.980503	0.994444	comp21767_c0
GO:0052689	carboxylic ester hydrolase activity	MF	3	110	0.980307	0.994444	comp12293_c0;comp14345_c0;comp23581_c0
GO:0071941	nitrogen cycle metabolic process	BP	1	54	0.979908	0.993115	comp21880_c0
GO:0012505	endomembrane system	CC	55	1022	0.979723	1	comp10233_c1;comp106533_c0;comp10988_c0;comp11905_c0;comp12242_c0;comp12376_c0;comp12381_c0;comp12519_c1;comp13354_c0;comp13937_c1;comp14162_c1;comp15948_c0;comp16214_c0;comp16796_c0;comp17478_c0;comp17721_c0;comp17964_c1;comp17994_c2;comp18056_c0;comp18467_c0;comp19142_c0;comp19787_c0;comp20046_c1;comp20138_c0;comp20443_c0;comp20718_c0;comp20751_c0;comp21101_c0;comp21211_c0;comp21544_c0;comp2159…
GO:0044432	endoplasmic reticulum part	CC	15	343	0.979571	1	comp10233_c1;comp106533_c0;comp12242_c0;comp12376_c0;comp15948_c0;comp16796_c0;comp21687_c0;comp21986_c0;comp22642_c0;comp22822_c0;comp23145_c0;comp23952_c0;comp24063_c0;comp7945_c0;comp9558_c0
GO:1903047	mitotic cell cycle process	BP	5	147	0.97907	0.993071	comp11540_c0;comp12598_c0;comp13158_c0;comp22527_c0;comp9920_c1
GO:0009100	glycoprotein metabolic process	BP	1	53	0.978395	0.992894	comp21654_c0
GO:0009832	plant-type cell wall biogenesis	BP	1	53	0.978395	0.992894	comp14628_c0
GO:0016569	covalent chromatin modification	BP	1	53	0.978395	0.992894	comp16983_c0
GO:0043254	regulation of protein complex assembly	BP	1	53	0.978395	0.992894	comp23995_c0
GO:0000902	cell morphogenesis	BP	8	205	0.977629	0.992894	comp11930_c0;comp17346_c0;comp21323_c2;comp22019_c0;comp22102_c0;comp22642_c0;comp24193_c0;comp9920_c1
GO:0000226	microtubule cytoskeleton organization	BP	1	52	0.976769	0.992894	comp24260_c0
GO:0007015	actin filament organization	BP	1	52	0.976769	0.992894	comp23995_c0
GO:1903046	meiotic cell cycle process	BP	1	52	0.976769	0.992894	comp16436_c0
GO:0006576	cellular biogenic amine metabolic process	BP	1	51	0.975021	0.992894	comp22214_c0
GO:0006873	cellular ion homeostasis	BP	1	51	0.975021	0.992894	comp21290_c0
GO:0016570	histone modification	BP	1	51	0.975021	0.992894	comp16983_c0
GO:0044710	single-organism metabolic process	BP	155	2523	0.974441	0.992894	comp10233_c1;comp102443_c0;comp106533_c0;comp107403_c0;comp11205_c0;comp12217_c0;comp12397_c0;comp12711_c0;comp12755_c0;comp12784_c0;comp13278_c1;comp13574_c3;comp13607_c0;comp13665_c0;comp13981_c0;comp14070_c0;comp14098_c1;comp14162_c1;comp14174_c0;comp14194_c0;comp14239_c0;comp14799_c0;comp14935_c0;comp14954_c0;comp15512_c0;comp15600_c0;comp15705_c0;comp15863_c0;comp15949_c0;comp160116_c0;comp1…
GO:1901677	phosphate transmembrane transporter activity	MF	1	53	0.974281	0.992565	comp23787_c0
GO:0042175	nuclear outer membrane-endoplasmic reticulum membrane network	CC	13	299	0.973727	1	comp10233_c1;comp12242_c0;comp12376_c0;comp15948_c0;comp16796_c0;comp21687_c0;comp22642_c0;comp22822_c0;comp23145_c0;comp23952_c0;comp24063_c0;comp7945_c0;comp9558_c0
GO:0006486	protein glycosylation	BP	1	50	0.973142	0.992894	comp21654_c0
GO:0009101	glycoprotein biosynthetic process	BP	1	50	0.973142	0.992894	comp21654_c0
GO:0043413	macromolecule glycosylation	BP	1	50	0.973142	0.992894	comp21654_c0
GO:0006928	movement of cell or subcellular component	BP	4	121	0.973011	0.992894	comp17693_c0;comp19422_c0;comp22033_c0;comp6748_c0
GO:0005789	endoplasmic reticulum membrane	CC	13	298	0.97282	1	comp10233_c1;comp12242_c0;comp12376_c0;comp15948_c0;comp16796_c0;comp21687_c0;comp22642_c0;comp22822_c0;comp23145_c0;comp23952_c0;comp24063_c0;comp7945_c0;comp9558_c0
GO:0008037	cell recognition	BP	2	76	0.972642	0.992894	comp20796_c0;comp23037_c0
GO:0033612	receptor serine/threonine kinase binding	MF	1	52	0.972438	0.992017	comp18467_c0
GO:0000287	magnesium ion binding	MF	4	126	0.972076	0.992017	comp14819_c0;comp15366_c0;comp23203_c0;comp23896_c0
GO:0032271	regulation of protein polymerization	BP	1	49	0.971121	0.992894	comp23995_c0
GO:0009875	pollen-pistil interaction	BP	2	75	0.97091	0.992894	comp20796_c0;comp23037_c0
GO:0048544	recognition of pollen	BP	2	75	0.97091	0.992894	comp20796_c0;comp23037_c0
GO:0008276	protein methyltransferase activity	MF	1	51	0.970462	0.992017	comp16983_c0
GO:0022603	regulation of anatomical structure morphogenesis	BP	3	97	0.969259	0.992894	comp21323_c2;comp22102_c0;comp9920_c1
GO:0016740	transferase activity	MF	180	3023	0.968708	0.992017	comp102426_c0;comp10422_c0;comp10620_c0;comp11150_c0;comp11250_c0;comp11910_c0;comp11955_c1;comp12046_c2;comp12373_c0;comp12998_c4;comp13103_c0;comp131245_c0;comp13200_c0;comp13278_c1;comp13300_c0;comp13354_c0;comp13630_c0;comp13981_c0;comp14033_c0;comp14070_c0;comp14174_c0;comp14270_c0;comp14383_c0;comp14786_c0;comp14850_c1;comp14954_c0;comp15026_c0;comp15366_c0;comp15378_c0;comp15533_c0;comp155…
GO:0016835	carbon-oxygen lyase activity	MF	4	123	0.967741	0.992017	comp20502_c0;comp22514_c0;comp23219_c0;comp24322_c0
GO:1901699	cellular response to nitrogen compound	BP	2	73	0.967123	0.992101	comp13665_c0;comp14954_c0
GO:0033178	proton-transporting two-sector ATPase complex, catalytic domain	CC	1	48	0.966791	1	comp160116_c0
GO:0043648	dicarboxylic acid metabolic process	BP	1	47	0.966613	0.992089	comp23253_c0
GO:0022627	cytosolic small ribosomal subunit	CC	2	74	0.966263	1	comp13754_c0;comp157931_c0
GO:0044724	single-organism carbohydrate catabolic process	BP	3	95	0.965712	0.991677	comp20933_c0;comp23493_c0;comp8754_c0
GO:0005840	ribosome	CC	37	702	0.965708	1	comp10088_c0;comp107193_c0;comp11656_c0;comp12715_c0;comp13754_c0;comp137714_c0;comp14068_c0;comp15387_c0;comp157931_c0;comp16856_c0;comp18032_c0;comp18589_c0;comp19182_c0;comp19434_c0;comp19546_c0;comp19785_c0;comp19812_c0;comp20004_c0;comp20192_c0;comp20366_c0;comp20423_c0;comp20431_c0;comp20754_c0;comp21313_c0;comp21572_c0;comp21861_c0;comp23417_c0;comp23510_c0;comp3149_c0;comp5458_c0;comp5598…
GO:0036094	small molecule binding	MF	227	3741	0.964699	0.990772	comp10131_c0;comp10233_c1;comp102426_c0;comp10422_c0;comp10620_c0;comp10885_c0;comp10978_c0;comp11150_c0;comp11676_c1;comp11910_c0;comp11955_c1;comp12046_c2;comp12373_c0;comp12397_c0;comp12488_c1;comp12519_c1;comp12755_c0;comp12784_c0;comp12998_c4;comp131245_c0;comp13200_c0;comp13630_c0;comp13665_c0;comp13981_c0;comp13983_c0;comp14033_c0;comp14098_c1;comp14238_c0;comp14239_c0;comp14383_c0;comp147…
GO:0010026	trichome differentiation	BP	1	46	0.964102	0.990536	comp17346_c0
GO:2001057	reactive nitrogen species metabolic process	BP	1	46	0.964102	0.990536	comp21880_c0
GO:0044769	ATPase activity, coupled to transmembrane movement of ions, rotational mechanism	MF	1	48	0.963646	0.990772	comp160116_c0
GO:0051321	meiotic cell cycle	BP	2	71	0.962865	0.99029	comp16436_c0;comp9920_c1
GO:0019001	guanyl nucleotide binding	MF	15	333	0.962747	0.990772	comp12519_c1;comp15182_c1;comp15631_c0;comp15683_c0;comp16538_c0;comp18776_c0;comp19422_c0;comp20687_c1;comp20919_c0;comp21134_c0;comp21308_c0;comp21902_c0;comp23838_c0;comp6748_c0;comp7423_c0
GO:0032561	guanyl ribonucleotide binding	MF	15	333	0.962747	0.990772	comp12519_c1;comp15182_c1;comp15631_c0;comp15683_c0;comp16538_c0;comp18776_c0;comp19422_c0;comp20687_c1;comp20919_c0;comp21134_c0;comp21308_c0;comp21902_c0;comp23838_c0;comp6748_c0;comp7423_c0
GO:0016049	cell growth	BP	8	192	0.962069	0.989983	comp14628_c0;comp18467_c0;comp22019_c0;comp22642_c0;comp23412_c0;comp24193_c0;comp5769_c0;comp9920_c1
GO:0044264	cellular polysaccharide metabolic process	BP	7	173	0.961748	0.989983	comp17589_c0;comp21323_c2;comp21436_c0;comp22102_c0;comp23057_c0;comp23592_c1;comp9920_c1
GO:0000428	DNA-directed RNA polymerase complex	CC	1	46	0.961717	1	comp14954_c0
GO:0030880	RNA polymerase complex	CC	1	46	0.961717	1	comp14954_c0
GO:0055029	nuclear DNA-directed RNA polymerase complex	CC	1	46	0.961717	1	comp14954_c0
GO:0072521	purine-containing compound metabolic process	BP	15	317	0.961499	0.989983	comp10233_c1;comp160116_c0;comp19447_c0;comp19569_c0;comp20850_c1;comp20933_c0;comp21211_c0;comp23145_c0;comp23354_c0;comp23395_c0;comp23493_c0;comp23732_c0;comp54337_c0;comp7879_c0;comp8754_c0
GO:0015988	energy coupled proton transmembrane transport, against electrochemical gradient	BP	1	45	0.961402	0.989983	comp160116_c0
GO:0015991	ATP hydrolysis coupled proton transport	BP	1	45	0.961402	0.989983	comp160116_c0
GO:0030003	cellular cation homeostasis	BP	1	45	0.961402	0.989983	comp21290_c0
GO:0032956	regulation of actin cytoskeleton organization	BP	1	45	0.961402	0.989983	comp23995_c0
GO:0032970	regulation of actin filament-based process	BP	1	45	0.961402	0.989983	comp23995_c0
GO:0042126	nitrate metabolic process	BP	1	45	0.961402	0.989983	comp21880_c0
GO:0042128	nitrate assimilation	BP	1	45	0.961402	0.989983	comp21880_c0
GO:0090662	ATP hydrolysis coupled transmembrane transport	BP	1	45	0.961402	0.989983	comp160116_c0
GO:0034613	cellular protein localization	BP	10	228	0.960983	0.989983	comp12381_c0;comp13937_c1;comp19787_c0;comp20138_c0;comp20443_c0;comp20687_c1;comp22504_c0;comp23246_c0;comp23632_c0;comp28463_c0
GO:0098588	bounding membrane of organelle	CC	60	1069	0.960919	1	comp10233_c1;comp11338_c1;comp12242_c0;comp12376_c0;comp12381_c0;comp12519_c1;comp13354_c0;comp13574_c3;comp13980_c0;comp15387_c0;comp15948_c0;comp16504_c0;comp16653_c1;comp16796_c0;comp16856_c0;comp17478_c0;comp17599_c0;comp17721_c0;comp17994_c2;comp18056_c0;comp18063_c1;comp18467_c0;comp18670_c0;comp18883_c0;comp19142_c0;comp19422_c0;comp19787_c0;comp19921_c0;comp20138_c0;comp20443_c0;comp20687…
GO:0032879	regulation of localization	BP	2	70	0.960542	0.989983	comp18211_c0;comp22255_c0
GO:1901135	carbohydrate derivative metabolic process	BP	25	484	0.958768	0.989983	comp10233_c1;comp13278_c1;comp14174_c0;comp14799_c0;comp160116_c0;comp19447_c0;comp19569_c0;comp19607_c0;comp19746_c0;comp19772_c0;comp20850_c1;comp20933_c0;comp21134_c0;comp21211_c0;comp21654_c0;comp23021_c0;comp23145_c0;comp23200_c0;comp23354_c0;comp23395_c0;comp23493_c0;comp23732_c0;comp75873_c0;comp7879_c0;comp8754_c0
GO:0048285	organelle fission	BP	6	152	0.958538	0.989983	comp12598_c0;comp13158_c0;comp20736_c0;comp22527_c0;comp59919_c0;comp9920_c1
GO:0008064	regulation of actin polymerization or depolymerization	BP	1	44	0.9585	0.989983	comp23995_c0
GO:0008154	actin polymerization or depolymerization	BP	1	44	0.9585	0.989983	comp23995_c0
GO:0030041	actin filament polymerization	BP	1	44	0.9585	0.989983	comp23995_c0
GO:0030832	regulation of actin filament length	BP	1	44	0.9585	0.989983	comp23995_c0
GO:0030833	regulation of actin filament polymerization	BP	1	44	0.9585	0.989983	comp23995_c0
GO:0071554	cell wall organization or biogenesis	BP	7	171	0.958458	0.989983	comp14120_c1;comp14345_c0;comp14628_c0;comp21323_c2;comp21659_c0;comp24231_c0;comp9920_c1
GO:0000139	Golgi membrane	CC	14	303	0.958386	1	comp12381_c0;comp12519_c1;comp13354_c0;comp17478_c0;comp17721_c0;comp18056_c0;comp19142_c0;comp19787_c0;comp20443_c0;comp21544_c0;comp21654_c0;comp23461_c0;comp24014_c0;comp8778_c0
GO:0042054	histone methyltransferase activity	MF	1	46	0.958251	0.989498	comp16983_c0
GO:0010646	regulation of cell communication	BP	5	132	0.957558	0.989983	comp14120_c1;comp17235_c0;comp19921_c0;comp23412_c0;comp47554_c0
GO:0046658	anchored component of plasma membrane	CC	3	92	0.955646	1	comp11635_c0;comp14628_c0;comp21767_c0
GO:1901566	organonitrogen compound biosynthetic process	BP	84	1412	0.955448	0.989983	comp10088_c0;comp10233_c1;comp107193_c0;comp11656_c0;comp12058_c1;comp12397_c0;comp12755_c0;comp13665_c0;comp13754_c0;comp137714_c0;comp13981_c0;comp14068_c0;comp14162_c1;comp15387_c0;comp157931_c0;comp160116_c0;comp16119_c1;comp16214_c0;comp16450_c0;comp16538_c0;comp16856_c0;comp17275_c0;comp17285_c0;comp17587_c0;comp17589_c0;comp17618_c0;comp17689_c0;comp18032_c0;comp18589_c0;comp18677_c0;comp1…
GO:0044391	ribosomal subunit	CC	13	283	0.955412	1	comp10088_c0;comp13754_c0;comp14068_c0;comp15387_c0;comp157931_c0;comp16856_c0;comp19434_c0;comp19785_c0;comp21861_c0;comp3149_c0;comp5598_c0;comp56442_c0;comp66245_c0
GO:0009073	aromatic amino acid family biosynthetic process	BP	1	43	0.95538	0.989983	comp23219_c0
GO:0010090	trichome morphogenesis	BP	1	43	0.95538	0.989983	comp17346_c0
GO:0004872	receptor activity	MF	42	792	0.955006	0.987489	comp102426_c0;comp10620_c0;comp11910_c0;comp11955_c1;comp12046_c2;comp12373_c0;comp12998_c4;comp131245_c0;comp13200_c0;comp14786_c0;comp14850_c1;comp15947_c0;comp16339_c0;comp16492_c0;comp17995_c1;comp18337_c0;comp18458_c0;comp18467_c0;comp19727_c2;comp20687_c1;comp20796_c0;comp21164_c0;comp21214_c0;comp21965_c0;comp21996_c0;comp22919_c0;comp23037_c0;comp23163_c0;comp23264_c0;comp23320_c0;comp233…
GO:0060089	molecular transducer activity	MF	42	792	0.955006	0.987489	comp102426_c0;comp10620_c0;comp11910_c0;comp11955_c1;comp12046_c2;comp12373_c0;comp12998_c4;comp131245_c0;comp13200_c0;comp14786_c0;comp14850_c1;comp15947_c0;comp16339_c0;comp16492_c0;comp17995_c1;comp18337_c0;comp18458_c0;comp18467_c0;comp19727_c2;comp20687_c1;comp20796_c0;comp21164_c0;comp21214_c0;comp21965_c0;comp21996_c0;comp22919_c0;comp23037_c0;comp23163_c0;comp23264_c0;comp23320_c0;comp233…
GO:0003774	motor activity	MF	2	71	0.95494	0.987489	comp17693_c0;comp22033_c0
GO:0003924	GTPase activity	MF	6	157	0.954731	0.987489	comp15182_c1;comp16538_c0;comp19422_c0;comp21308_c0;comp23838_c0;comp6748_c0
GO:0007017	microtubule-based process	BP	5	130	0.9535	0.989983	comp17693_c0;comp19422_c0;comp22033_c0;comp24260_c0;comp6748_c0
GO:0023051	regulation of signaling	BP	5	130	0.9535	0.989983	comp14120_c1;comp17235_c0;comp19921_c0;comp23412_c0;comp47554_c0
GO:0000166	nucleotide binding	MF	223	3654	0.952951	0.987489	comp10131_c0;comp10233_c1;comp102426_c0;comp10422_c0;comp10620_c0;comp10885_c0;comp10978_c0;comp11150_c0;comp11676_c1;comp11910_c0;comp11955_c1;comp12046_c2;comp12373_c0;comp12397_c0;comp12488_c1;comp12519_c1;comp12755_c0;comp12784_c0;comp12998_c4;comp131245_c0;comp13200_c0;comp13630_c0;comp13665_c0;comp13981_c0;comp13983_c0;comp14033_c0;comp14098_c1;comp14238_c0;comp14239_c0;comp14383_c0;comp147…
GO:1901265	nucleoside phosphate binding	MF	223	3654	0.952951	0.987489	comp10131_c0;comp10233_c1;comp102426_c0;comp10422_c0;comp10620_c0;comp10885_c0;comp10978_c0;comp11150_c0;comp11676_c1;comp11910_c0;comp11955_c1;comp12046_c2;comp12373_c0;comp12397_c0;comp12488_c1;comp12519_c1;comp12755_c0;comp12784_c0;comp12998_c4;comp131245_c0;comp13200_c0;comp13630_c0;comp13665_c0;comp13981_c0;comp13983_c0;comp14033_c0;comp14098_c1;comp14238_c0;comp14239_c0;comp14383_c0;comp147…
GO:0016773	phosphotransferase activity, alcohol group as acceptor	MF	87	1524	0.952802	0.987489	comp102426_c0;comp10422_c0;comp10620_c0;comp11150_c0;comp11910_c0;comp11955_c1;comp12046_c2;comp12373_c0;comp12998_c4;comp131245_c0;comp13200_c0;comp13630_c0;comp13981_c0;comp14383_c0;comp14786_c0;comp14850_c1;comp15366_c0;comp15378_c0;comp15533_c0;comp15536_c0;comp15947_c0;comp16136_c0;comp16339_c0;comp16388_c0;comp16492_c0;comp16878_c1;comp16937_c1;comp17170_c0;comp17412_c0;comp17995_c1;comp183…
GO:0009132	nucleoside diphosphate metabolic process	BP	3	89	0.952617	0.989983	comp20933_c0;comp23493_c0;comp8754_c0
GO:0031090	organelle membrane	CC	82	1405	0.952091	1	comp10233_c1;comp11338_c1;comp12217_c0;comp12242_c0;comp12376_c0;comp12381_c0;comp12519_c1;comp12711_c0;comp13354_c0;comp13574_c3;comp13607_c0;comp13908_c0;comp13937_c1;comp13980_c0;comp14935_c0;comp15387_c0;comp15600_c0;comp15948_c0;comp160116_c0;comp16504_c0;comp16653_c1;comp16796_c0;comp16856_c0;comp17478_c0;comp17599_c0;comp17721_c0;comp17994_c2;comp18056_c0;comp18063_c1;comp18467_c0;comp1867…
GO:0008514	organic anion transmembrane transporter activity	MF	1	44	0.952056	0.987489	comp23324_c0
GO:0046961	proton-transporting ATPase activity, rotational mechanism	MF	1	44	0.952056	0.987489	comp160116_c0
GO:0009150	purine ribonucleotide metabolic process	BP	13	275	0.951557	0.989983	comp10233_c1;comp160116_c0;comp19447_c0;comp19569_c0;comp20850_c1;comp20933_c0;comp21211_c0;comp23145_c0;comp23354_c0;comp23395_c0;comp23493_c0;comp7879_c0;comp8754_c0
GO:0046128	purine ribonucleoside metabolic process	BP	13	275	0.951557	0.989983	comp10233_c1;comp160116_c0;comp19447_c0;comp19569_c0;comp20850_c1;comp20933_c0;comp21211_c0;comp23145_c0;comp23354_c0;comp23395_c0;comp23493_c0;comp7879_c0;comp8754_c0
GO:0005783	endoplasmic reticulum	CC	25	487	0.95134	1	comp10233_c1;comp106533_c0;comp12242_c0;comp12376_c0;comp14162_c1;comp15948_c0;comp16796_c0;comp17964_c1;comp20751_c0;comp21211_c0;comp21597_c0;comp21687_c0;comp21986_c0;comp22642_c0;comp22822_c0;comp22864_c1;comp23021_c0;comp23145_c0;comp23200_c0;comp23308_c0;comp23952_c0;comp24063_c0;comp24260_c0;comp7945_c0;comp9558_c0
GO:0016757	transferase activity, transferring glycosyl groups	MF	19	395	0.950931	0.987489	comp13354_c0;comp17689_c0;comp17721_c0;comp19142_c0;comp19746_c0;comp20478_c0;comp20478_c1;comp21323_c2;comp21436_c0;comp21654_c0;comp22102_c0;comp22681_c0;comp23438_c0;comp23578_c0;comp23592_c1;comp24300_c0;comp6060_c0;comp75873_c0;comp9920_c1
GO:0032555	purine ribonucleotide binding	MF	195	3217	0.950263	0.987489	comp10233_c1;comp102426_c0;comp10422_c0;comp10620_c0;comp10885_c0;comp10978_c0;comp11150_c0;comp11676_c1;comp11910_c0;comp11955_c1;comp12046_c2;comp12373_c0;comp12397_c0;comp12519_c1;comp12755_c0;comp12784_c0;comp12998_c4;comp131245_c0;comp13200_c0;comp13630_c0;comp13665_c0;comp13981_c0;comp13983_c0;comp14033_c0;comp14098_c1;comp14238_c0;comp14239_c0;comp14383_c0;comp14786_c0;comp14850_c1;comp149…
GO:0009060	aerobic respiration	BP	2	66	0.949782	0.989983	comp19569_c0;comp24362_c0
GO:0030246	carbohydrate binding	MF	2	69	0.949464	0.987489	comp22359_c0;comp23156_c0
GO:0044723	single-organism carbohydrate metabolic process	BP	23	443	0.949459	0.989983	comp13607_c0;comp17170_c0;comp17589_c0;comp19793_c0;comp20933_c0;comp21323_c2;comp21436_c0;comp21654_c0;comp21936_c0;comp22102_c0;comp22255_c0;comp22958_c0;comp23057_c0;comp23200_c0;comp23203_c0;comp23469_c0;comp23493_c0;comp23592_c1;comp24147_c0;comp24300_c0;comp24362_c0;comp8754_c0;comp9920_c1
GO:0060560	developmental growth involved in morphogenesis	BP	5	128	0.949092	0.989983	comp22019_c0;comp22642_c0;comp24193_c0;comp5769_c0;comp9920_c1
GO:0004190	aspartic-type endopeptidase activity	MF	1	43	0.948622	0.987489	comp11635_c0
GO:0070001	aspartic-type peptidase activity	MF	1	43	0.948622	0.987489	comp11635_c0
GO:0009826	unidimensional cell growth	BP	4	108	0.948525	0.989983	comp22019_c0;comp22642_c0;comp24193_c0;comp9920_c1
GO:0009966	regulation of signal transduction	BP	5	127	0.946749	0.989983	comp14120_c1;comp17235_c0;comp19921_c0;comp23412_c0;comp47554_c0
GO:0030054	cell junction	CC	28	533	0.946207	1	comp10088_c0;comp11910_c0;comp14068_c0;comp14964_c0;comp15536_c0;comp16136_c0;comp16878_c1;comp18063_c1;comp19447_c0;comp20735_c0;comp21323_c2;comp21728_c0;comp22214_c0;comp22463_c0;comp22504_c0;comp22547_c0;comp22965_c0;comp23325_c0;comp23501_c0;comp23632_c0;comp23787_c0;comp23800_c0;comp24193_c0;comp24264_c0;comp28319_c0;comp368_c0;comp6484_c0;comp6748_c0
GO:0033365	protein localization to organelle	BP	4	107	0.945974	0.989983	comp13937_c1;comp20687_c1;comp23632_c0;comp28463_c0
GO:0016469	proton-transporting two-sector ATPase complex	CC	2	66	0.945832	1	comp160116_c0;comp23354_c0
GO:0005794	Golgi apparatus	CC	23	449	0.94581	1	comp10988_c0;comp11905_c0;comp12381_c0;comp12519_c1;comp13354_c0;comp14162_c1;comp17478_c0;comp17721_c0;comp18056_c0;comp19142_c0;comp19787_c0;comp20046_c1;comp20138_c0;comp20443_c0;comp21101_c0;comp21544_c0;comp21654_c0;comp23246_c0;comp23461_c0;comp23698_c0;comp24014_c0;comp8778_c0;comp9607_c0
GO:0031225	anchored component of membrane	CC	4	109	0.945749	1	comp11635_c0;comp14628_c0;comp21728_c0;comp21767_c0
GO:0005770	late endosome	CC	1	41	0.945384	1	comp18056_c0
GO:0006650	glycerophospholipid metabolic process	BP	1	40	0.944542	0.989983	comp22214_c0
GO:0009135	purine nucleoside diphosphate metabolic process	BP	3	86	0.94444	0.989983	comp20933_c0;comp23493_c0;comp8754_c0
GO:0009179	purine ribonucleoside diphosphate metabolic process	BP	3	86	0.94444	0.989983	comp20933_c0;comp23493_c0;comp8754_c0
GO:0009185	ribonucleoside diphosphate metabolic process	BP	3	86	0.94444	0.989983	comp20933_c0;comp23493_c0;comp8754_c0
GO:0046031	ADP metabolic process	BP	3	86	0.94444	0.989983	comp20933_c0;comp23493_c0;comp8754_c0
GO:1901607	alpha-amino acid biosynthetic process	BP	6	145	0.944114	0.989983	comp12397_c0;comp16450_c0;comp19772_c0;comp23175_c0;comp24351_c0;comp54337_c0
GO:0016051	carbohydrate biosynthetic process	BP	9	200	0.943907	0.989983	comp17589_c0;comp21323_c2;comp21436_c0;comp21936_c0;comp22102_c0;comp23057_c0;comp23592_c1;comp24147_c0;comp9920_c1
GO:0019901	protein kinase binding	MF	2	67	0.943357	0.987489	comp18063_c1;comp24324_c0
GO:0090558	plant epidermis development	BP	4	106	0.943309	0.989983	comp12998_c4;comp17346_c0;comp22019_c0;comp5769_c0
GO:0044712	single-organism catabolic process	BP	22	422	0.943276	0.989983	comp107403_c0;comp15512_c0;comp17589_c0;comp17964_c1;comp18781_c0;comp19793_c0;comp19921_c0;comp20933_c0;comp21025_c0;comp21095_c0;comp21911_c0;comp22214_c0;comp23051_c0;comp23456_c0;comp23493_c0;comp23581_c0;comp23707_c0;comp23732_c0;comp23771_c0;comp23983_c0;comp24063_c0;comp8754_c0
GO:0017076	purine nucleotide binding	MF	196	3220	0.942855	0.987489	comp10233_c1;comp102426_c0;comp10422_c0;comp10620_c0;comp10885_c0;comp10978_c0;comp11150_c0;comp11676_c1;comp11910_c0;comp11955_c1;comp12046_c2;comp12373_c0;comp12397_c0;comp12519_c1;comp12755_c0;comp12784_c0;comp12998_c4;comp131245_c0;comp13200_c0;comp13630_c0;comp13665_c0;comp13981_c0;comp13983_c0;comp14033_c0;comp14098_c1;comp14238_c0;comp14239_c0;comp14383_c0;comp14786_c0;comp14850_c1;comp149…
GO:0009259	ribonucleotide metabolic process	BP	14	287	0.942703	0.989983	comp10233_c1;comp160116_c0;comp19447_c0;comp19569_c0;comp19746_c0;comp20850_c1;comp20933_c0;comp21211_c0;comp23145_c0;comp23354_c0;comp23395_c0;comp23493_c0;comp7879_c0;comp8754_c0
GO:0007049	cell cycle	BP	21	405	0.942647	0.989983	comp11540_c0;comp12598_c0;comp13158_c0;comp13665_c0;comp13937_c1;comp15261_c1;comp15543_c1;comp15949_c0;comp16436_c0;comp18254_c0;comp18746_c0;comp19873_c0;comp20292_c2;comp20333_c0;comp22459_c0;comp22527_c0;comp23925_c0;comp24125_c0;comp24193_c0;comp24260_c0;comp9920_c1
GO:0043603	cellular amide metabolic process	BP	53	917	0.942062	0.989983	comp10088_c0;comp107193_c0;comp11656_c0;comp12058_c1;comp12397_c0;comp12755_c0;comp13665_c0;comp13754_c0;comp137714_c0;comp14068_c0;comp15387_c0;comp157931_c0;comp16538_c0;comp16856_c0;comp17275_c0;comp17330_c0;comp17587_c0;comp17618_c0;comp18032_c0;comp18589_c0;comp18677_c0;comp19182_c0;comp19185_c0;comp19434_c0;comp19546_c0;comp19785_c0;comp19812_c0;comp20004_c0;comp20366_c0;comp20431_c0;comp20…
GO:0032403	protein complex binding	MF	3	89	0.941458	0.987489	comp22527_c0;comp23995_c0;comp24260_c0
GO:0006090	pyruvate metabolic process	BP	3	85	0.941435	0.989983	comp20933_c0;comp23493_c0;comp8754_c0
GO:0046933	proton-transporting ATP synthase activity, rotational mechanism	MF	1	41	0.941	0.987489	comp160116_c0
GO:0006163	purine nucleotide metabolic process	BP	14	286	0.940912	0.989983	comp10233_c1;comp160116_c0;comp19447_c0;comp19569_c0;comp20850_c1;comp20933_c0;comp21211_c0;comp23145_c0;comp23354_c0;comp23395_c0;comp23493_c0;comp54337_c0;comp7879_c0;comp8754_c0
GO:0006730	one-carbon metabolic process	BP	1	39	0.940375	0.989983	comp54337_c0
GO:0006875	cellular metal ion homeostasis	BP	1	39	0.940375	0.989983	comp21290_c0
GO:0007155	cell adhesion	BP	1	39	0.940375	0.989983	comp23156_c0
GO:0022610	biological adhesion	BP	1	39	0.940375	0.989983	comp23156_c0
GO:1901136	carbohydrate derivative catabolic process	BP	1	39	0.940375	0.989983	comp23732_c0
GO:0009968	negative regulation of signal transduction	BP	2	63	0.939931	0.989983	comp23412_c0;comp47554_c0
GO:0010648	negative regulation of cell communication	BP	2	63	0.939931	0.989983	comp23412_c0;comp47554_c0
GO:0023057	negative regulation of signaling	BP	2	63	0.939931	0.989983	comp23412_c0;comp47554_c0
GO:0044087	regulation of cellular component biogenesis	BP	2	63	0.939931	0.989983	comp12598_c0;comp23995_c0
GO:0001883	purine nucleoside binding	MF	195	3199	0.939283	0.987489	comp10233_c1;comp102426_c0;comp10422_c0;comp10620_c0;comp10885_c0;comp10978_c0;comp11150_c0;comp11676_c1;comp11910_c0;comp11955_c1;comp12046_c2;comp12373_c0;comp12397_c0;comp12519_c1;comp12755_c0;comp12784_c0;comp12998_c4;comp131245_c0;comp13200_c0;comp13630_c0;comp13665_c0;comp13981_c0;comp13983_c0;comp14033_c0;comp14098_c1;comp14238_c0;comp14239_c0;comp14383_c0;comp14786_c0;comp14850_c1;comp149…
GO:0032550	purine ribonucleoside binding	MF	195	3199	0.939283	0.987489	comp10233_c1;comp102426_c0;comp10422_c0;comp10620_c0;comp10885_c0;comp10978_c0;comp11150_c0;comp11676_c1;comp11910_c0;comp11955_c1;comp12046_c2;comp12373_c0;comp12397_c0;comp12519_c1;comp12755_c0;comp12784_c0;comp12998_c4;comp131245_c0;comp13200_c0;comp13630_c0;comp13665_c0;comp13981_c0;comp13983_c0;comp14033_c0;comp14098_c1;comp14238_c0;comp14239_c0;comp14383_c0;comp14786_c0;comp14850_c1;comp149…
GO:0035639	purine ribonucleoside triphosphate binding	MF	195	3199	0.939283	0.987489	comp10233_c1;comp102426_c0;comp10422_c0;comp10620_c0;comp10885_c0;comp10978_c0;comp11150_c0;comp11676_c1;comp11910_c0;comp11955_c1;comp12046_c2;comp12373_c0;comp12397_c0;comp12519_c1;comp12755_c0;comp12784_c0;comp12998_c4;comp131245_c0;comp13200_c0;comp13630_c0;comp13665_c0;comp13981_c0;comp13983_c0;comp14033_c0;comp14098_c1;comp14238_c0;comp14239_c0;comp14383_c0;comp14786_c0;comp14850_c1;comp149…
GO:0006096	glycolytic process	BP	3	84	0.93828	0.989983	comp20933_c0;comp23493_c0;comp8754_c0
GO:0006165	nucleoside diphosphate phosphorylation	BP	3	84	0.93828	0.989983	comp20933_c0;comp23493_c0;comp8754_c0
GO:0006757	ATP generation from ADP	BP	3	84	0.93828	0.989983	comp20933_c0;comp23493_c0;comp8754_c0
GO:0046939	nucleotide phosphorylation	BP	3	84	0.93828	0.989983	comp20933_c0;comp23493_c0;comp8754_c0
GO:0005525	GTP binding	MF	15	315	0.936938	0.987489	comp12519_c1;comp15182_c1;comp15631_c0;comp15683_c0;comp16538_c0;comp18776_c0;comp19422_c0;comp20687_c1;comp20919_c0;comp21134_c0;comp21308_c0;comp21902_c0;comp23838_c0;comp6748_c0;comp7423_c0
GO:0042973	glucan endo-1,3-beta-D-glucosidase activity	MF	1	40	0.936776	0.987489	comp21767_c0
GO:0016052	carbohydrate catabolic process	BP	6	142	0.936663	0.989983	comp20933_c0;comp21659_c0;comp23493_c0;comp24231_c0;comp8754_c0;comp8768_c0
GO:0044445	cytosolic part	CC	12	254	0.936271	1	comp10088_c0;comp13754_c0;comp14068_c0;comp15387_c0;comp157931_c0;comp16856_c0;comp20192_c0;comp20789_c0;comp3149_c0;comp56442_c0;comp66245_c0;comp99834_c0
GO:0006323	DNA packaging	BP	2	62	0.936258	0.989983	comp21236_c0;comp22461_c0
GO:0065004	protein-DNA complex assembly	BP	2	62	0.936258	0.989983	comp21236_c0;comp22461_c0
GO:1902600	hydrogen ion transmembrane transport	BP	2	62	0.936258	0.989983	comp160116_c0;comp23354_c0
GO:0043228	non-membrane-bounded organelle	CC	85	1433	0.936209	1	comp10088_c0;comp107193_c0;comp10885_c0;comp11656_c0;comp12715_c0;comp13158_c0;comp13172_c0;comp13754_c0;comp137714_c0;comp13937_c1;comp14068_c0;comp14239_c0;comp14954_c0;comp15387_c0;comp157931_c0;comp16205_c1;comp16388_c0;comp16856_c0;comp16868_c0;comp17522_c0;comp17683_c0;comp17693_c0;comp17964_c1;comp18032_c0;comp18213_c0;comp18589_c0;comp18682_c0;comp18985_c0;comp19182_c0;comp19234_c0;comp19…
GO:0043232	intracellular non-membrane-bounded organelle	CC	85	1433	0.936209	1	comp10088_c0;comp107193_c0;comp10885_c0;comp11656_c0;comp12715_c0;comp13158_c0;comp13172_c0;comp13754_c0;comp137714_c0;comp13937_c1;comp14068_c0;comp14239_c0;comp14954_c0;comp15387_c0;comp157931_c0;comp16205_c1;comp16388_c0;comp16856_c0;comp16868_c0;comp17522_c0;comp17683_c0;comp17693_c0;comp17964_c1;comp18032_c0;comp18213_c0;comp18589_c0;comp18682_c0;comp18985_c0;comp19182_c0;comp19234_c0;comp19…
GO:0006412	translation	BP	49	849	0.935947	0.989983	comp10088_c0;comp107193_c0;comp11656_c0;comp12058_c1;comp12755_c0;comp13665_c0;comp13754_c0;comp137714_c0;comp14068_c0;comp15387_c0;comp157931_c0;comp16538_c0;comp16856_c0;comp17275_c0;comp17587_c0;comp17618_c0;comp18032_c0;comp18589_c0;comp18677_c0;comp19182_c0;comp19185_c0;comp19434_c0;comp19546_c0;comp19785_c0;comp19812_c0;comp20004_c0;comp20366_c0;comp20431_c0;comp20754_c0;comp20849_c0;comp21…
GO:0009816	defense response to bacterium, incompatible interaction	BP	1	38	0.935894	0.989983	comp22214_c0
GO:0001882	nucleoside binding	MF	196	3209	0.935612	0.987489	comp10233_c1;comp102426_c0;comp10422_c0;comp10620_c0;comp10885_c0;comp10978_c0;comp11150_c0;comp11676_c1;comp11910_c0;comp11955_c1;comp12046_c2;comp12373_c0;comp12397_c0;comp12519_c1;comp12755_c0;comp12784_c0;comp12998_c4;comp131245_c0;comp13200_c0;comp13630_c0;comp13665_c0;comp13981_c0;comp13983_c0;comp14033_c0;comp14098_c1;comp14238_c0;comp14239_c0;comp14383_c0;comp14786_c0;comp14850_c1;comp149…
GO:0007067	mitotic nuclear division	BP	3	83	0.934969	0.989983	comp13158_c0;comp22527_c0;comp9920_c1
GO:0032549	ribonucleoside binding	MF	196	3208	0.934919	0.987489	comp10233_c1;comp102426_c0;comp10422_c0;comp10620_c0;comp10885_c0;comp10978_c0;comp11150_c0;comp11676_c1;comp11910_c0;comp11955_c1;comp12046_c2;comp12373_c0;comp12397_c0;comp12519_c1;comp12755_c0;comp12784_c0;comp12998_c4;comp131245_c0;comp13200_c0;comp13630_c0;comp13665_c0;comp13981_c0;comp13983_c0;comp14033_c0;comp14098_c1;comp14238_c0;comp14239_c0;comp14383_c0;comp14786_c0;comp14850_c1;comp149…
GO:0071496	cellular response to external stimulus	BP	4	103	0.934577	0.989983	comp22628_c0;comp24324_c0;comp24382_c0;comp7791_c0
GO:0016301	kinase activity	MF	91	1565	0.934363	0.987489	comp102426_c0;comp10422_c0;comp10620_c0;comp11150_c0;comp11910_c0;comp11955_c1;comp12046_c2;comp12373_c0;comp12998_c4;comp131245_c0;comp13200_c0;comp13630_c0;comp13981_c0;comp14383_c0;comp14786_c0;comp14850_c1;comp15366_c0;comp15378_c0;comp15533_c0;comp15536_c0;comp15947_c0;comp16136_c0;comp16339_c0;comp16388_c0;comp16450_c0;comp16492_c0;comp16878_c1;comp16937_c1;comp17170_c0;comp17412_c0;comp179…
GO:0044430	cytoskeletal part	CC	11	235	0.933601	1	comp13937_c1;comp17522_c0;comp17693_c0;comp17964_c1;comp19737_c0;comp20333_c0;comp22033_c0;comp22527_c0;comp24260_c0;comp59919_c0;comp6748_c0
GO:0006518	peptide metabolic process	BP	51	877	0.931981	0.989983	comp10088_c0;comp107193_c0;comp11656_c0;comp12058_c1;comp12755_c0;comp13665_c0;comp13754_c0;comp137714_c0;comp14068_c0;comp15387_c0;comp157931_c0;comp16538_c0;comp16856_c0;comp17275_c0;comp17330_c0;comp17587_c0;comp17618_c0;comp18032_c0;comp18589_c0;comp18677_c0;comp19182_c0;comp19185_c0;comp19434_c0;comp19546_c0;comp19785_c0;comp19812_c0;comp20004_c0;comp20366_c0;comp20431_c0;comp20754_c0;comp20…
GO:0006643	membrane lipid metabolic process	BP	1	37	0.931078	0.989983	comp14162_c1
GO:0051129	negative regulation of cellular component organization	BP	1	37	0.931078	0.989983	comp23995_c0
GO:0097367	carbohydrate derivative binding	MF	200	3264	0.930872	0.987489	comp10131_c0;comp10233_c1;comp102426_c0;comp10422_c0;comp10620_c0;comp10885_c0;comp10978_c0;comp11150_c0;comp11676_c1;comp11910_c0;comp11955_c1;comp12046_c2;comp12373_c0;comp12397_c0;comp12488_c1;comp12519_c1;comp12755_c0;comp12784_c0;comp12998_c4;comp131245_c0;comp13200_c0;comp13630_c0;comp13665_c0;comp13981_c0;comp13983_c0;comp14033_c0;comp14098_c1;comp14238_c0;comp14239_c0;comp14383_c0;comp147…
GO:0016787	hydrolase activity	MF	143	2378	0.929219	0.987489	comp10233_c1;comp10885_c0;comp10946_c1;comp10978_c0;comp114795_c0;comp11635_c0;comp11676_c1;comp118_c0;comp12293_c0;comp12762_c0;comp13172_c0;comp13409_c0;comp13665_c0;comp140000_c0;comp14033_c0;comp14098_c1;comp141146_c0;comp14129_c0;comp14163_c0;comp14238_c0;comp14239_c0;comp14292_c0;comp14345_c0;comp14964_c0;comp15008_c0;comp15182_c1;comp15260_c0;comp15512_c0;comp15631_c0;comp15673_c0;comp1570…
GO:0071944	cell periphery	CC	141	2285	0.928837	1	comp10233_c1;comp10422_c0;comp10620_c0;comp106533_c0;comp11150_c0;comp11250_c0;comp11635_c0;comp11905_c0;comp11910_c0;comp11955_c1;comp12242_c0;comp12373_c0;comp12519_c1;comp12845_c1;comp131245_c0;comp13630_c0;comp13754_c0;comp13937_c1;comp14068_c0;comp14194_c0;comp14345_c0;comp14383_c0;comp14628_c0;comp14786_c0;comp14850_c1;comp15533_c0;comp15536_c0;comp15683_c0;comp157931_c0;comp15947_c0;comp16…
GO:0040011	locomotion	BP	2	60	0.928264	0.989983	comp22628_c0;comp23481_c0
GO:0090626	plant epidermis morphogenesis	BP	2	60	0.928264	0.989983	comp12998_c4;comp17346_c0
GO:0016772	transferase activity, transferring phosphorus-containing groups	MF	105	1780	0.927946	0.987489	comp102426_c0;comp10422_c0;comp10620_c0;comp11150_c0;comp11910_c0;comp11955_c1;comp12046_c2;comp12373_c0;comp12998_c4;comp131245_c0;comp13200_c0;comp13278_c1;comp13630_c0;comp13981_c0;comp14033_c0;comp14383_c0;comp14786_c0;comp14850_c1;comp14954_c0;comp15026_c0;comp15366_c0;comp15378_c0;comp15533_c0;comp15536_c0;comp15947_c0;comp16136_c0;comp16159_c0;comp16339_c0;comp16388_c0;comp16450_c0;comp164…
GO:0055080	cation homeostasis	BP	3	81	0.927851	0.989983	comp15543_c1;comp21290_c0;comp23916_c0
GO:0043043	peptide biosynthetic process	BP	50	858	0.927652	0.989983	comp10088_c0;comp107193_c0;comp11656_c0;comp12058_c1;comp12755_c0;comp13665_c0;comp13754_c0;comp137714_c0;comp14068_c0;comp15387_c0;comp157931_c0;comp16538_c0;comp16856_c0;comp17275_c0;comp17587_c0;comp17618_c0;comp18032_c0;comp18589_c0;comp18677_c0;comp19182_c0;comp19185_c0;comp19434_c0;comp19546_c0;comp19785_c0;comp19812_c0;comp20004_c0;comp20366_c0;comp20431_c0;comp20754_c0;comp20849_c0;comp21…
GO:0006812	cation transport	BP	7	157	0.927414	0.989983	comp160116_c0;comp16023_c0;comp16937_c1;comp17994_c2;comp20385_c0;comp21290_c0;comp23354_c0
GO:0051015	actin filament binding	MF	1	38	0.927399	0.987489	comp23995_c0
GO:0042278	purine nucleoside metabolic process	BP	14	279	0.926984	0.989983	comp10233_c1;comp160116_c0;comp19447_c0;comp19569_c0;comp20850_c1;comp20933_c0;comp21211_c0;comp23145_c0;comp23354_c0;comp23395_c0;comp23493_c0;comp23732_c0;comp7879_c0;comp8754_c0
GO:0008194	UDP-glycosyltransferase activity	MF	8	183	0.926904	0.987489	comp21323_c2;comp21436_c0;comp22102_c0;comp23438_c0;comp23578_c0;comp23592_c1;comp24300_c0;comp9920_c1
GO:0009084	glutamine family amino acid biosynthetic process	BP	1	36	0.9259	0.989983	comp24351_c0
GO:0042180	cellular ketone metabolic process	BP	1	36	0.9259	0.989983	comp20916_c0
GO:0061640	cytoskeleton-dependent cytokinesis	BP	1	36	0.9259	0.989983	comp12598_c0
GO:0016830	carbon-carbon lyase activity	MF	3	84	0.924955	0.987489	comp14819_c0;comp19746_c0;comp20919_c0
GO:0006644	phospholipid metabolic process	BP	4	100	0.924646	0.989983	comp20735_c0;comp21936_c0;comp22214_c0;comp23501_c0
GO:0031668	cellular response to extracellular stimulus	BP	4	100	0.924646	0.989983	comp22628_c0;comp24324_c0;comp24382_c0;comp7791_c0
GO:0051726	regulation of cell cycle	BP	5	119	0.92422	0.989983	comp11540_c0;comp12598_c0;comp15261_c1;comp19873_c0;comp23925_c0
GO:0055085	transmembrane transport	BP	10	209	0.923959	0.989983	comp12376_c0;comp160116_c0;comp16937_c1;comp19249_c0;comp20385_c0;comp22255_c0;comp22537_c0;comp23354_c0;comp23632_c0;comp24221_c0
GO:0031497	chromatin assembly	BP	2	59	0.92392	0.989983	comp21236_c0;comp22461_c0
GO:0072350	tricarboxylic acid metabolic process	BP	2	59	0.92392	0.989983	comp19569_c0;comp24362_c0
GO:0022857	transmembrane transporter activity	MF	40	731	0.923266	0.987489	comp10233_c1;comp11338_c1;comp13574_c3;comp14964_c0;comp160116_c0;comp16023_c0;comp16438_c0;comp16504_c0;comp16937_c1;comp17994_c2;comp19247_c0;comp19447_c0;comp19468_c0;comp20385_c0;comp20544_c0;comp20850_c1;comp21144_c0;comp21150_c0;comp21187_c0;comp21211_c0;comp21561_c0;comp2160_c0;comp21804_c0;comp21880_c0;comp22208_c0;comp22384_c0;comp23129_c0;comp23145_c0;comp23181_c0;comp23298_c0;comp23324…
GO:0005911	cell-cell junction	CC	28	517	0.922726	1	comp10088_c0;comp11910_c0;comp14068_c0;comp14964_c0;comp15536_c0;comp16136_c0;comp16878_c1;comp18063_c1;comp19447_c0;comp20735_c0;comp21323_c2;comp21728_c0;comp22214_c0;comp22463_c0;comp22504_c0;comp22547_c0;comp22965_c0;comp23325_c0;comp23501_c0;comp23632_c0;comp23787_c0;comp23800_c0;comp24193_c0;comp24264_c0;comp28319_c0;comp368_c0;comp6484_c0;comp6748_c0
GO:0004930	G-protein coupled receptor activity	MF	1	37	0.922202	0.987489	comp21996_c0
GO:0016410	N-acyltransferase activity	MF	1	37	0.922202	0.987489	comp21572_c0
GO:0016634	oxidoreductase activity, acting on the CH-CH group of donors, oxygen as acceptor	MF	1	37	0.922202	0.987489	comp21025_c0
GO:0030599	pectinesterase activity	MF	1	37	0.922202	0.987489	comp14345_c0
GO:0022626	cytosolic ribosome	CC	11	230	0.922083	1	comp10088_c0;comp13754_c0;comp14068_c0;comp15387_c0;comp157931_c0;comp16856_c0;comp20192_c0;comp3149_c0;comp56442_c0;comp66245_c0;comp99834_c0
GO:0032553	ribonucleotide binding	MF	199	3237	0.922047	0.987489	comp10131_c0;comp10233_c1;comp102426_c0;comp10422_c0;comp10620_c0;comp10885_c0;comp10978_c0;comp11150_c0;comp11676_c1;comp11910_c0;comp11955_c1;comp12046_c2;comp12373_c0;comp12397_c0;comp12488_c1;comp12519_c1;comp12755_c0;comp12784_c0;comp12998_c4;comp131245_c0;comp13200_c0;comp13630_c0;comp13665_c0;comp13981_c0;comp13983_c0;comp14033_c0;comp14098_c1;comp14238_c0;comp14239_c0;comp14383_c0;comp147…
GO:0009506	plasmodesma	CC	28	516	0.921016	1	comp10088_c0;comp11910_c0;comp14068_c0;comp14964_c0;comp15536_c0;comp16136_c0;comp16878_c1;comp18063_c1;comp19447_c0;comp20735_c0;comp21323_c2;comp21728_c0;comp22214_c0;comp22463_c0;comp22504_c0;comp22547_c0;comp22965_c0;comp23325_c0;comp23501_c0;comp23632_c0;comp23787_c0;comp23800_c0;comp24193_c0;comp24264_c0;comp28319_c0;comp368_c0;comp6484_c0;comp6748_c0
GO:0055044	symplast	CC	28	516	0.921016	1	comp10088_c0;comp11910_c0;comp14068_c0;comp14964_c0;comp15536_c0;comp16136_c0;comp16878_c1;comp18063_c1;comp19447_c0;comp20735_c0;comp21323_c2;comp21728_c0;comp22214_c0;comp22463_c0;comp22504_c0;comp22547_c0;comp22965_c0;comp23325_c0;comp23501_c0;comp23632_c0;comp23787_c0;comp23800_c0;comp24193_c0;comp24264_c0;comp28319_c0;comp368_c0;comp6484_c0;comp6748_c0
GO:0032940	secretion by cell	BP	1	35	0.920334	0.989983	comp13980_c0
GO:0045927	positive regulation of growth	BP	1	35	0.920334	0.989983	comp160116_c0
GO:0046903	secretion	BP	1	35	0.920334	0.989983	comp13980_c0
GO:0048527	lateral root development	BP	1	35	0.920334	0.989983	comp23998_c0
GO:0008654	phospholipid biosynthetic process	BP	3	79	0.920024	0.989983	comp20735_c0;comp21936_c0;comp23501_c0
GO:0006099	tricarboxylic acid cycle	BP	2	58	0.91933	0.989983	comp19569_c0;comp24362_c0
GO:0006101	citrate metabolic process	BP	2	58	0.91933	0.989983	comp19569_c0;comp24362_c0
GO:0055082	cellular chemical homeostasis	BP	2	58	0.91933	0.989983	comp21290_c0;comp23837_c0
GO:1901137	carbohydrate derivative biosynthetic process	BP	15	292	0.918311	0.989983	comp10233_c1;comp160116_c0;comp19447_c0;comp19607_c0;comp19746_c0;comp20850_c1;comp21134_c0;comp21211_c0;comp21654_c0;comp23021_c0;comp23145_c0;comp23354_c0;comp23395_c0;comp75873_c0;comp7879_c0
GO:0048583	regulation of response to stimulus	BP	12	241	0.917613	0.989983	comp11929_c0;comp14120_c1;comp16288_c0;comp17235_c0;comp19921_c0;comp20635_c0;comp21323_c2;comp22504_c0;comp22766_c0;comp23412_c0;comp23414_c0;comp47554_c0
GO:0008559	xenobiotic-transporting ATPase activity	MF	1	36	0.916634	0.987489	comp14964_c0
GO:0016811	hydrolase activity, acting on carbon-nitrogen (but not peptide) bonds, in linear amides	MF	1	36	0.916634	0.987489	comp9886_c0
GO:0042910	xenobiotic transporter activity	MF	1	36	0.916634	0.987489	comp14964_c0
GO:0031902	late endosome membrane	CC	1	35	0.91636	1	comp18056_c0
GO:0006886	intracellular protein transport	BP	10	206	0.915956	0.989983	comp12381_c0;comp13937_c1;comp19787_c0;comp20138_c0;comp20443_c0;comp20687_c1;comp22504_c0;comp23246_c0;comp23632_c0;comp28463_c0
GO:0005576	extracellular region	CC	37	659	0.915911	1	comp106533_c0;comp107403_c0;comp111083_c0;comp12488_c1;comp13409_c0;comp140000_c0;comp14345_c0;comp15260_c0;comp15512_c0;comp15863_c0;comp16653_c1;comp17285_c0;comp20108_c0;comp20665_c0;comp21095_c0;comp21659_c0;comp21728_c0;comp21767_c0;comp21911_c0;comp21930_c0;comp22547_c0;comp22671_c0;comp23057_c0;comp23110_c0;comp23182_c3;comp23325_c0;comp23456_c0;comp23533_c0;comp23771_c0;comp23983_c0;comp2…
GO:0071822	protein complex subunit organization	BP	14	274	0.91542	0.989983	comp11905_c0;comp14163_c0;comp16288_c0;comp20333_c0;comp21236_c0;comp22461_c0;comp22628_c0;comp23412_c0;comp23995_c0;comp24260_c0;comp5769_c0;comp6748_c0;comp8270_c1;comp99834_c0
GO:0010564	regulation of cell cycle process	BP	2	57	0.91448	0.989983	comp11540_c0;comp12598_c0
GO:0044106	cellular amine metabolic process	BP	2	57	0.91448	0.989983	comp20916_c0;comp22214_c0
GO:0051049	regulation of transport	BP	2	57	0.91448	0.989983	comp18211_c0;comp22255_c0
GO:0009664	plant-type cell wall organization	BP	1	34	0.914351	0.989983	comp14628_c0
GO:0019954	asexual reproduction	BP	1	34	0.914351	0.989983	comp22628_c0
GO:0030582	fruiting body development	BP	1	34	0.914351	0.989983	comp22628_c0
GO:0030587	sorocarp development	BP	1	34	0.914351	0.989983	comp22628_c0
GO:0075259	spore-bearing organ development	BP	1	34	0.914351	0.989983	comp22628_c0
GO:0043604	amide biosynthetic process	BP	52	879	0.913582	0.989983	comp10088_c0;comp107193_c0;comp11656_c0;comp12058_c1;comp12397_c0;comp12755_c0;comp13665_c0;comp13754_c0;comp137714_c0;comp14068_c0;comp15387_c0;comp157931_c0;comp16538_c0;comp16856_c0;comp17275_c0;comp17587_c0;comp17618_c0;comp18032_c0;comp18589_c0;comp18677_c0;comp19182_c0;comp19185_c0;comp19434_c0;comp19546_c0;comp19785_c0;comp19812_c0;comp20004_c0;comp20366_c0;comp20431_c0;comp20754_c0;comp20…
GO:0015399	primary active transmembrane transporter activity	MF	11	232	0.911604	0.987489	comp10233_c1;comp14964_c0;comp160116_c0;comp19447_c0;comp20850_c1;comp21211_c0;comp23145_c0;comp23298_c0;comp23395_c0;comp24264_c0;comp7879_c0
GO:0016741	transferase activity, transferring one-carbon groups	MF	11	232	0.911604	0.987489	comp16983_c0;comp17677_c0;comp17683_c0;comp18741_c1;comp18985_c0;comp20506_c0;comp20937_c0;comp23461_c0;comp23506_c0;comp23707_c0;comp7601_c0
GO:0051301	cell division	BP	15	289	0.911088	0.989983	comp12598_c0;comp13665_c0;comp13937_c1;comp15543_c1;comp15918_c0;comp20292_c2;comp20916_c0;comp22019_c0;comp22527_c0;comp23462_c0;comp23847_c0;comp23925_c0;comp24044_c0;comp24125_c0;comp24193_c0
GO:0016628	oxidoreductase activity, acting on the CH-CH group of donors, NAD or NADP as acceptor	MF	1	35	0.910668	0.987489	comp18100_c0
GO:0099512	supramolecular fiber	CC	6	136	0.910258	1	comp17693_c0;comp19737_c0;comp22033_c0;comp22527_c0;comp24260_c0;comp6748_c0
GO:0099513	polymeric cytoskeletal fiber	CC	6	136	0.910258	1	comp17693_c0;comp19737_c0;comp22033_c0;comp22527_c0;comp24260_c0;comp6748_c0
GO:0005856	cytoskeleton	CC	17	328	0.909946	1	comp13937_c1;comp17522_c0;comp17693_c0;comp17964_c1;comp18682_c0;comp19737_c0;comp20333_c0;comp20617_c0;comp20789_c0;comp22033_c0;comp22113_c0;comp22527_c0;comp23995_c0;comp24260_c0;comp59919_c0;comp6484_c0;comp6748_c0
GO:0006955	immune response	BP	11	221	0.909741	0.989983	comp13665_c0;comp14120_c1;comp18677_c0;comp19727_c2;comp20635_c0;comp21323_c2;comp22082_c0;comp22214_c0;comp22504_c0;comp23414_c0;comp24378_c0
GO:0008104	protein localization	BP	28	500	0.90973	0.989983	comp11338_c1;comp12376_c0;comp12381_c0;comp12519_c1;comp13937_c1;comp13980_c0;comp15683_c0;comp16436_c0;comp17051_c0;comp18056_c0;comp18899_c0;comp19234_c0;comp19787_c0;comp20138_c0;comp20443_c0;comp20687_c1;comp21902_c0;comp22504_c0;comp22638_c0;comp23246_c0;comp23632_c0;comp23847_c0;comp28319_c0;comp28463_c0;comp30292_c0;comp7423_c0;comp8403_c0;comp8531_c0
GO:0006334	nucleosome assembly	BP	2	56	0.909357	0.989983	comp21236_c0;comp22461_c0
GO:0030243	cellulose metabolic process	BP	2	56	0.909357	0.989983	comp21436_c0;comp23592_c1
GO:0051240	positive regulation of multicellular organismal process	BP	2	56	0.909357	0.989983	comp20952_c0;comp5676_c0
GO:0015405	P-P-bond-hydrolysis-driven transmembrane transporter activity	MF	11	231	0.908904	0.987489	comp10233_c1;comp14964_c0;comp160116_c0;comp19447_c0;comp20850_c1;comp21211_c0;comp23145_c0;comp23298_c0;comp23395_c0;comp24264_c0;comp7879_c0
GO:0005615	extracellular space	CC	2	57	0.908895	1	comp13409_c0;comp140000_c0
GO:0032993	protein-DNA complex	CC	2	57	0.908895	1	comp21236_c0;comp22461_c0
GO:0008652	cellular amino acid biosynthetic process	BP	9	186	0.908166	0.989983	comp12397_c0;comp16450_c0;comp17285_c0;comp19772_c0;comp23175_c0;comp23219_c0;comp23896_c0;comp24351_c0;comp54337_c0
GO:0042330	taxis	BP	1	33	0.907919	0.989983	comp22628_c0
GO:0044275	cellular carbohydrate catabolic process	BP	1	33	0.907919	0.989983	comp20933_c0
GO:0051052	regulation of DNA metabolic process	BP	1	33	0.907919	0.989983	comp20108_c0
GO:0097164	ammonium ion metabolic process	BP	1	33	0.907919	0.989983	comp22214_c0
GO:0055114	oxidation-reduction process	BP	17	320	0.905731	0.989983	comp11205_c0;comp12217_c0;comp12711_c0;comp14935_c0;comp15600_c0;comp15863_c0;comp17589_c0;comp18329_c0;comp19569_c0;comp19921_c0;comp20807_c0;comp21025_c0;comp21514_c0;comp21534_c0;comp23749_c0;comp24152_c0;comp24362_c0
GO:0005215	transporter activity	MF	50	882	0.904856	0.987489	comp10233_c1;comp11338_c1;comp13574_c3;comp13770_c0;comp14120_c1;comp14964_c0;comp160116_c0;comp16023_c0;comp16436_c0;comp16438_c0;comp16504_c0;comp16937_c1;comp17994_c2;comp19247_c0;comp19249_c0;comp19447_c0;comp19468_c0;comp20138_c0;comp20385_c0;comp20544_c0;comp20850_c1;comp21144_c0;comp21150_c0;comp21187_c0;comp21211_c0;comp21561_c0;comp2160_c0;comp21804_c0;comp21880_c0;comp22208_c0;comp22384…
GO:0008378	galactosyltransferase activity	MF	1	34	0.904275	0.987489	comp21654_c0
GO:0016482	cytoplasmic transport	BP	8	167	0.903113	0.989983	comp13937_c1;comp16436_c0;comp18211_c0;comp20687_c1;comp22661_c0;comp23632_c0;comp24260_c0;comp28463_c0
GO:0071103	DNA conformation change	BP	3	75	0.902005	0.989983	comp20256_c0;comp21236_c0;comp22461_c0
GO:0090066	regulation of anatomical structure size	BP	3	75	0.902005	0.989983	comp23925_c0;comp23995_c0;comp24264_c0
GO:0051179	localization	BP	89	1435	0.901694	0.989983	comp10988_c0;comp11205_c0;comp11338_c1;comp11905_c0;comp12217_c0;comp12242_c0;comp12335_c1;comp12376_c0;comp12381_c0;comp12519_c1;comp12711_c0;comp131245_c0;comp13770_c0;comp13937_c1;comp13980_c0;comp14120_c1;comp14935_c0;comp15600_c0;comp15683_c0;comp15863_c0;comp160116_c0;comp16023_c0;comp16388_c0;comp16436_c0;comp16504_c0;comp16937_c1;comp17051_c0;comp17589_c0;comp17706_c0;comp17994_c2;comp180…
GO:0070727	cellular macromolecule localization	BP	13	252	0.901597	0.989983	comp12381_c0;comp13937_c1;comp14120_c1;comp19787_c0;comp20138_c0;comp20443_c0;comp20687_c1;comp21323_c2;comp22504_c0;comp23246_c0;comp23632_c0;comp28463_c0;comp9920_c1
GO:0000281	mitotic cytokinesis	BP	1	32	0.901005	0.989983	comp12598_c0
GO:0006935	chemotaxis	BP	1	32	0.901005	0.989983	comp22628_c0
GO:0007186	G-protein coupled receptor signaling pathway	BP	1	32	0.901005	0.989983	comp15366_c0
GO:0045786	negative regulation of cell cycle	BP	1	32	0.901005	0.989983	comp15261_c1
GO:0071900	regulation of protein serine/threonine kinase activity	BP	1	32	0.901005	0.989983	comp15261_c1
GO:0072657	protein localization to membrane	BP	1	32	0.901005	0.989983	comp22504_c0
GO:0090150	establishment of protein localization to membrane	BP	1	32	0.901005	0.989983	comp22504_c0
GO:0022804	active transmembrane transporter activity	MF	23	435	0.900819	0.987489	comp10233_c1;comp13574_c3;comp14964_c0;comp160116_c0;comp16023_c0;comp17994_c2;comp19447_c0;comp20850_c1;comp21150_c0;comp21211_c0;comp21561_c0;comp2160_c0;comp21804_c0;comp21880_c0;comp22208_c0;comp23145_c0;comp23298_c0;comp23324_c0;comp23395_c0;comp23650_c0;comp23787_c0;comp24264_c0;comp7879_c0
GO:0004672	protein kinase activity	MF	82	1390	0.898969	0.987489	comp102426_c0;comp10422_c0;comp10620_c0;comp11150_c0;comp11910_c0;comp11955_c1;comp12046_c2;comp12373_c0;comp12998_c4;comp131245_c0;comp13200_c0;comp13630_c0;comp14383_c0;comp14786_c0;comp14850_c1;comp15378_c0;comp15533_c0;comp15536_c0;comp15947_c0;comp16339_c0;comp16388_c0;comp16492_c0;comp16878_c1;comp16937_c1;comp17412_c0;comp17995_c1;comp18302_c0;comp18337_c0;comp18458_c0;comp18467_c0;comp184…
GO:0044036	cell wall macromolecule metabolic process	BP	2	54	0.89824	0.989983	comp21659_c0;comp24231_c0
GO:0015629	actin cytoskeleton	CC	2	55	0.897956	1	comp20617_c0;comp59919_c0
GO:0005976	polysaccharide metabolic process	BP	10	200	0.897807	0.989983	comp17589_c0;comp21323_c2;comp21436_c0;comp21659_c0;comp22102_c0;comp23057_c0;comp23592_c1;comp24231_c0;comp8768_c0;comp9920_c1
GO:0032989	cellular component morphogenesis	BP	11	217	0.897735	0.989983	comp11930_c0;comp16436_c0;comp17346_c0;comp20952_c0;comp21323_c2;comp22019_c0;comp22102_c0;comp22642_c0;comp24193_c0;comp59919_c0;comp9920_c1
GO:0009626	plant-type hypersensitive response	BP	4	93	0.896037	0.989983	comp19727_c2;comp22082_c0;comp22504_c0;comp24378_c0
GO:0034050	host programmed cell death induced by symbiont	BP	4	93	0.896037	0.989983	comp19727_c2;comp22082_c0;comp22504_c0;comp24378_c0
GO:0005874	microtubule	CC	6	132	0.895329	1	comp17693_c0;comp19737_c0;comp22033_c0;comp22527_c0;comp24260_c0;comp6748_c0
GO:0004180	carboxypeptidase activity	MF	2	56	0.895209	0.987489	comp15260_c0;comp20665_c0
GO:0004857	enzyme inhibitor activity	MF	3	77	0.894666	0.987489	comp12845_c1;comp14345_c0;comp15261_c1
GO:0010639	negative regulation of organelle organization	BP	1	31	0.893572	0.989983	comp23995_c0
GO:0030030	cell projection organization	BP	1	31	0.893572	0.989983	comp11930_c0
GO:0022891	substrate-specific transmembrane transporter activity	MF	33	598	0.89357	0.987489	comp10233_c1;comp11338_c1;comp13574_c3;comp160116_c0;comp16023_c0;comp16438_c0;comp16504_c0;comp16937_c1;comp19247_c0;comp19447_c0;comp19468_c0;comp20385_c0;comp20544_c0;comp20850_c1;comp21144_c0;comp21187_c0;comp21211_c0;comp21561_c0;comp2160_c0;comp21804_c0;comp22384_c0;comp23129_c0;comp23145_c0;comp23181_c0;comp23324_c0;comp23354_c0;comp23395_c0;comp23543_c0;comp23650_c0;comp24264_c0;comp6653_…
GO:0010008	endosome membrane	CC	4	94	0.892293	1	comp17994_c2;comp18056_c0;comp18467_c0;comp28463_c0
GO:0044440	endosomal part	CC	4	94	0.892293	1	comp17994_c2;comp18056_c0;comp18467_c0;comp28463_c0
GO:0051094	positive regulation of developmental process	BP	2	53	0.892217	0.989983	comp20952_c0;comp5676_c0
GO:0072594	establishment of protein localization to organelle	BP	4	92	0.89125	0.989945	comp13937_c1;comp20687_c1;comp23632_c0;comp28463_c0
GO:0016042	lipid catabolic process	BP	7	146	0.890357	0.989507	comp15512_c0;comp18781_c0;comp19921_c0;comp21025_c0;comp21911_c0;comp22214_c0;comp23581_c0
GO:0046686	response to cadmium ion	BP	7	146	0.890357	0.989507	comp13278_c1;comp16101_c0;comp17285_c0;comp22106_c0;comp22154_c0;comp22214_c0;comp6748_c0
GO:0003993	acid phosphatase activity	MF	1	32	0.890087	0.987489	comp21930_c0
GO:0034061	DNA polymerase activity	MF	1	32	0.890087	0.987489	comp5370_c0
GO:0070008	serine-type exopeptidase activity	MF	2	55	0.889309	0.987489	comp15260_c0;comp20665_c0
GO:0008509	anion transmembrane transporter activity	MF	5	115	0.888574	0.987489	comp11338_c1;comp16504_c0;comp21804_c0;comp23324_c0;comp8403_c0
GO:0019637	organophosphate metabolic process	BP	29	505	0.886375	0.986185	comp10233_c1;comp13981_c0;comp14174_c0;comp14799_c0;comp160116_c0;comp16214_c0;comp17689_c0;comp19447_c0;comp19569_c0;comp19746_c0;comp19793_c0;comp20735_c0;comp20850_c1;comp20933_c0;comp21211_c0;comp21936_c0;comp22214_c0;comp23145_c0;comp23200_c0;comp23354_c0;comp23395_c0;comp23493_c0;comp23501_c0;comp23507_c0;comp24351_c0;comp3342_c0;comp54337_c0;comp7879_c0;comp8754_c0
GO:0010015	root morphogenesis	BP	3	72	0.886168	0.986185	comp22019_c0;comp24324_c0;comp5769_c0
GO:0048653	anther development	BP	1	30	0.885582	0.986185	comp20952_c0
GO:0045087	innate immune response	BP	11	213	0.884441	0.985691	comp13665_c0;comp14120_c1;comp18677_c0;comp19727_c2;comp20635_c0;comp21323_c2;comp22082_c0;comp22214_c0;comp22504_c0;comp23414_c0;comp24378_c0
GO:0004702	receptor signaling protein serine/threonine kinase activity	MF	1	31	0.882224	0.987467	comp20016_c0
GO:0016788	hydrolase activity, acting on ester bonds	MF	32	576	0.881989	0.987467	comp10946_c1;comp12293_c0;comp13665_c0;comp14163_c0;comp14345_c0;comp15512_c0;comp15705_c0;comp17050_c0;comp18347_c1;comp18677_c0;comp18781_c0;comp19793_c0;comp19886_c0;comp20102_c0;comp20242_c1;comp20827_c0;comp20969_c0;comp21907_c0;comp21911_c0;comp21930_c0;comp22036_c0;comp22101_c0;comp22214_c0;comp22428_c0;comp22444_c0;comp22868_c0;comp23057_c0;comp23355_c0;comp23581_c0;comp24324_c0;comp48030…
GO:0070271	protein complex biogenesis	BP	12	229	0.881879	0.983387	comp11905_c0;comp14163_c0;comp16288_c0;comp20333_c0;comp21236_c0;comp22461_c0;comp22628_c0;comp23995_c0;comp24260_c0;comp5769_c0;comp6748_c0;comp8270_c1
GO:0044459	plasma membrane part	CC	14	267	0.881146	1	comp11635_c0;comp14628_c0;comp19247_c0;comp20796_c0;comp21323_c2;comp21767_c0;comp22102_c0;comp22384_c0;comp22409_c0;comp23037_c0;comp23181_c0;comp23324_c0;comp23650_c0;comp9920_c1
GO:0045261	proton-transporting ATP synthase complex, catalytic core F(1)	CC	1	30	0.880719	1	comp160116_c0
GO:0045184	establishment of protein localization	BP	27	471	0.880637	0.982553	comp11338_c1;comp12376_c0;comp12381_c0;comp12519_c1;comp13937_c1;comp13980_c0;comp15683_c0;comp16436_c0;comp17051_c0;comp18056_c0;comp18899_c0;comp19234_c0;comp19787_c0;comp20138_c0;comp20443_c0;comp20687_c1;comp21902_c0;comp22504_c0;comp22638_c0;comp23246_c0;comp23632_c0;comp28319_c0;comp28463_c0;comp30292_c0;comp7423_c0;comp8403_c0;comp8531_c0
GO:0032535	regulation of cellular component size	BP	3	71	0.880402	0.982553	comp23925_c0;comp23995_c0;comp24264_c0
GO:0004601	peroxidase activity	MF	4	94	0.880097	0.987467	comp107403_c0;comp20840_c0;comp21095_c0;comp23456_c0
GO:0016684	oxidoreductase activity, acting on peroxide as acceptor	MF	4	94	0.880097	0.987467	comp107403_c0;comp20840_c0;comp21095_c0;comp23456_c0
GO:0043168	anion binding	MF	223	3560	0.88002	0.987467	comp10131_c0;comp10233_c1;comp102426_c0;comp10422_c0;comp10620_c0;comp10831_c1;comp10885_c0;comp10978_c0;comp11150_c0;comp11676_c1;comp11905_c0;comp11910_c0;comp11955_c1;comp12046_c2;comp12335_c1;comp12373_c0;comp12397_c0;comp12488_c1;comp12519_c1;comp12755_c0;comp12784_c0;comp12998_c4;comp131245_c0;comp13200_c0;comp13630_c0;comp13665_c0;comp13981_c0;comp13983_c0;comp14033_c0;comp14098_c1;comp142…
GO:0000786	nucleosome	CC	2	52	0.879236	1	comp21236_c0;comp22461_c0
GO:0044815	DNA packaging complex	CC	2	52	0.879236	1	comp21236_c0;comp22461_c0
GO:0019900	kinase binding	MF	3	74	0.878606	0.987467	comp18063_c1;comp20016_c0;comp24324_c0
GO:0006461	protein complex assembly	BP	12	228	0.878407	0.981167	comp11905_c0;comp14163_c0;comp16288_c0;comp20333_c0;comp21236_c0;comp22461_c0;comp22628_c0;comp23995_c0;comp24260_c0;comp5769_c0;comp6748_c0;comp8270_c1
GO:0044763	single-organism cellular process	BP	290	4365	0.878337	0.981167	comp10233_c1;comp102443_c0;comp106533_c0;comp107403_c0;comp111083_c0;comp11205_c0;comp11250_c0;comp11369_c0;comp11433_c0;comp11540_c0;comp11929_c0;comp11930_c0;comp12058_c1;comp12217_c0;comp12293_c0;comp12376_c0;comp12397_c0;comp12519_c1;comp12565_c0;comp12598_c0;comp126414_c0;comp12711_c0;comp12755_c0;comp12784_c0;comp12832_c0;comp12845_c1;comp13046_c0;comp131245_c0;comp13158_c0;comp13278_c1;com…
GO:0044444	cytoplasmic part	CC	315	4825	0.877139	1	comp10088_c0;comp10233_c1;comp106533_c0;comp107193_c0;comp107403_c0;comp10831_c1;comp10946_c1;comp10978_c0;comp10988_c0;comp11205_c0;comp11338_c1;comp11540_c0;comp11656_c0;comp11905_c0;comp11929_c0;comp12217_c0;comp12242_c0;comp12293_c0;comp12335_c1;comp12376_c0;comp12381_c0;comp12488_c1;comp12519_c1;comp12598_c0;comp12711_c0;comp12715_c0;comp12755_c0;comp12762_c0;comp12784_c0;comp13172_c0;comp13…
GO:0009112	nucleobase metabolic process	BP	1	29	0.876994	0.980692	comp19746_c0
GO:0044770	cell cycle phase transition	BP	1	29	0.876994	0.980692	comp11540_c0
GO:0044772	mitotic cell cycle phase transition	BP	1	29	0.876994	0.980692	comp11540_c0
GO:0016638	oxidoreductase activity, acting on the CH-NH2 group of donors	MF	1	30	0.873799	0.986757	comp24036_c0
GO:0045330	aspartyl esterase activity	MF	1	30	0.873799	0.986757	comp14345_c0
GO:0044262	cellular carbohydrate metabolic process	BP	15	276	0.873511	0.978451	comp13607_c0;comp17589_c0;comp19793_c0;comp20933_c0;comp21320_c0;comp21323_c2;comp21436_c0;comp21936_c0;comp22102_c0;comp22255_c0;comp23057_c0;comp23592_c1;comp24300_c0;comp24362_c0;comp9920_c1
GO:0061695	transferase complex, transferring phosphorus-containing groups	CC	3	71	0.872225	1	comp14954_c0;comp16388_c0;comp20267_c0
GO:0051234	establishment of localization	BP	87	1385	0.872139	0.977466	comp10988_c0;comp11205_c0;comp11338_c1;comp11905_c0;comp12217_c0;comp12242_c0;comp12335_c1;comp12376_c0;comp12381_c0;comp12519_c1;comp12711_c0;comp131245_c0;comp13770_c0;comp13937_c1;comp13980_c0;comp14120_c1;comp14935_c0;comp15600_c0;comp15683_c0;comp15863_c0;comp160116_c0;comp16023_c0;comp16388_c0;comp16436_c0;comp16504_c0;comp16937_c1;comp17051_c0;comp17589_c0;comp17706_c0;comp17994_c2;comp180…
GO:0008168	methyltransferase activity	MF	11	219	0.870834	0.98634	comp16983_c0;comp17677_c0;comp17683_c0;comp18741_c1;comp18985_c0;comp20506_c0;comp20937_c0;comp23461_c0;comp23506_c0;comp23707_c0;comp7601_c0
GO:0005737	cytoplasm	CC	398	6034	0.870506	1	comp10088_c0;comp10233_c1;comp106533_c0;comp107193_c0;comp107403_c0;comp10831_c1;comp10946_c1;comp10978_c0;comp10988_c0;comp11205_c0;comp11338_c1;comp11540_c0;comp11656_c0;comp11676_c1;comp11905_c0;comp11929_c0;comp12217_c0;comp12242_c0;comp12293_c0;comp12335_c1;comp12376_c0;comp12381_c0;comp12488_c1;comp12519_c1;comp12598_c0;comp12711_c0;comp12715_c0;comp12755_c0;comp12762_c0;comp12784_c0;comp13…
GO:0006810	transport	BP	86	1369	0.870505	0.976185	comp10988_c0;comp11205_c0;comp11338_c1;comp11905_c0;comp12217_c0;comp12242_c0;comp12335_c1;comp12376_c0;comp12381_c0;comp12519_c1;comp12711_c0;comp131245_c0;comp13770_c0;comp13937_c1;comp13980_c0;comp14120_c1;comp14935_c0;comp15600_c0;comp15683_c0;comp15863_c0;comp160116_c0;comp16023_c0;comp16388_c0;comp16436_c0;comp16504_c0;comp16937_c1;comp17051_c0;comp17589_c0;comp17706_c0;comp17994_c2;comp180…
GO:0016866	intramolecular transferase activity	MF	2	52	0.869714	0.98634	comp23203_c0;comp9802_c0
GO:0009119	ribonucleoside metabolic process	BP	16	291	0.869262	0.975341	comp10233_c1;comp160116_c0;comp19447_c0;comp19569_c0;comp19746_c0;comp20850_c1;comp20933_c0;comp21211_c0;comp23145_c0;comp23354_c0;comp23395_c0;comp23493_c0;comp23732_c0;comp75873_c0;comp7879_c0;comp8754_c0
GO:0032559	adenyl ribonucleotide binding	MF	182	2922	0.868976	0.98634	comp10233_c1;comp102426_c0;comp10422_c0;comp10620_c0;comp10885_c0;comp10978_c0;comp11150_c0;comp11676_c1;comp11910_c0;comp11955_c1;comp12046_c2;comp12373_c0;comp12397_c0;comp12755_c0;comp12784_c0;comp12998_c4;comp131245_c0;comp13200_c0;comp13630_c0;comp13665_c0;comp13981_c0;comp13983_c0;comp14033_c0;comp14098_c1;comp14238_c0;comp14239_c0;comp14383_c0;comp14786_c0;comp14850_c1;comp14964_c0;comp150…
GO:0000910	cytokinesis	BP	3	69	0.868087	0.974574	comp12598_c0;comp13665_c0;comp13937_c1
GO:0006289	nucleotide-excision repair	BP	1	28	0.867761	0.974574	comp20827_c0
GO:0009846	pollen germination	BP	1	28	0.867761	0.974574	comp9920_c1
GO:0045787	positive regulation of cell cycle	BP	1	28	0.867761	0.974574	comp23925_c0
GO:0044431	Golgi apparatus part	CC	18	329	0.867366	1	comp10988_c0;comp12381_c0;comp12519_c1;comp13354_c0;comp17478_c0;comp17721_c0;comp18056_c0;comp19142_c0;comp19787_c0;comp20046_c1;comp20138_c0;comp20443_c0;comp21101_c0;comp21544_c0;comp21654_c0;comp23461_c0;comp24014_c0;comp8778_c0
GO:0033036	macromolecule localization	BP	37	621	0.864911	0.973209	comp11338_c1;comp12335_c1;comp12376_c0;comp12381_c0;comp12519_c1;comp13937_c1;comp13980_c0;comp14120_c1;comp15683_c0;comp16436_c0;comp17051_c0;comp17706_c0;comp18056_c0;comp18211_c0;comp18899_c0;comp19234_c0;comp19787_c0;comp20138_c0;comp20443_c0;comp20687_c1;comp20849_c0;comp21302_c0;comp21323_c2;comp21902_c0;comp22504_c0;comp22638_c0;comp22661_c0;comp23246_c0;comp23632_c0;comp23847_c0;comp28319…
GO:0009642	response to light intensity	BP	2	49	0.864668	0.973209	comp19491_c0;comp23032_c0
GO:0071702	organic substance transport	BP	42	698	0.864339	0.973209	comp11338_c1;comp12335_c1;comp12376_c0;comp12381_c0;comp12519_c1;comp13770_c0;comp13937_c1;comp13980_c0;comp15683_c0;comp16436_c0;comp16504_c0;comp17051_c0;comp17706_c0;comp18056_c0;comp18211_c0;comp18899_c0;comp19234_c0;comp19787_c0;comp20138_c0;comp20443_c0;comp20687_c1;comp20849_c0;comp21150_c0;comp21302_c0;comp2160_c0;comp21880_c0;comp21902_c0;comp22208_c0;comp22409_c0;comp22504_c0;comp22638_…
GO:0006091	generation of precursor metabolites and energy	BP	23	401	0.862534	0.972186	comp11205_c0;comp12217_c0;comp12711_c0;comp14163_c0;comp14935_c0;comp15600_c0;comp15863_c0;comp17589_c0;comp18329_c0;comp19569_c0;comp19767_c0;comp20807_c0;comp20933_c0;comp21514_c0;comp21534_c0;comp21862_c0;comp23338_c0;comp23493_c0;comp23749_c0;comp24152_c0;comp24362_c0;comp7608_c0;comp8754_c0
GO:0005795	Golgi stack	CC	1	28	0.862527	1	comp17478_c0
GO:0098589	membrane region	CC	1	28	0.862527	1	comp11905_c0
GO:0016831	carboxy-lyase activity	MF	2	51	0.862503	0.981291	comp14819_c0;comp19746_c0
GO:0015075	ion transmembrane transporter activity	MF	28	502	0.862181	0.981291	comp10233_c1;comp11338_c1;comp13574_c3;comp160116_c0;comp16023_c0;comp16438_c0;comp16504_c0;comp16937_c1;comp19447_c0;comp19468_c0;comp20385_c0;comp20544_c0;comp20850_c1;comp21144_c0;comp21187_c0;comp21211_c0;comp21561_c0;comp21804_c0;comp22384_c0;comp23145_c0;comp23181_c0;comp23324_c0;comp23354_c0;comp23395_c0;comp23543_c0;comp6653_c0;comp7879_c0;comp8403_c0
GO:0009126	purine nucleoside monophosphate metabolic process	BP	13	240	0.861981	0.972115	comp10233_c1;comp160116_c0;comp19447_c0;comp19569_c0;comp20850_c1;comp20933_c0;comp21211_c0;comp23145_c0;comp23354_c0;comp23395_c0;comp23493_c0;comp7879_c0;comp8754_c0
GO:0009167	purine ribonucleoside monophosphate metabolic process	BP	13	240	0.861981	0.972115	comp10233_c1;comp160116_c0;comp19447_c0;comp19569_c0;comp20850_c1;comp20933_c0;comp21211_c0;comp23145_c0;comp23354_c0;comp23395_c0;comp23493_c0;comp7879_c0;comp8754_c0
GO:0015630	microtubule cytoskeleton	CC	10	194	0.861813	1	comp13937_c1;comp17522_c0;comp17693_c0;comp17964_c1;comp19737_c0;comp20333_c0;comp22033_c0;comp22527_c0;comp24260_c0;comp6748_c0
GO:0020037	heme binding	MF	16	302	0.861119	0.981291	comp102443_c0;comp107403_c0;comp18402_c0;comp18977_c0;comp20952_c0;comp21085_c0;comp21095_c0;comp22642_c0;comp23021_c0;comp23308_c0;comp23456_c0;comp23476_c0;comp23744_c0;comp23817_c0;comp24322_c0;comp7945_c0
GO:0015031	protein transport	BP	27	463	0.859428	0.970337	comp11338_c1;comp12376_c0;comp12381_c0;comp12519_c1;comp13937_c1;comp13980_c0;comp15683_c0;comp16436_c0;comp17051_c0;comp18056_c0;comp18899_c0;comp19234_c0;comp19787_c0;comp20138_c0;comp20443_c0;comp20687_c1;comp21902_c0;comp22504_c0;comp22638_c0;comp23246_c0;comp23632_c0;comp28319_c0;comp28463_c0;comp30292_c0;comp7423_c0;comp8403_c0;comp8531_c0
GO:0005773	vacuole	CC	36	615	0.859346	1	comp107403_c0;comp10831_c1;comp11338_c1;comp12242_c0;comp12488_c1;comp13574_c3;comp13980_c0;comp140000_c0;comp141146_c0;comp15387_c0;comp15512_c0;comp16504_c0;comp16653_c1;comp16796_c0;comp16856_c0;comp17994_c2;comp18063_c1;comp18670_c0;comp19921_c0;comp20665_c0;comp21561_c0;comp21728_c0;comp21804_c0;comp21902_c0;comp21909_c0;comp21929_c0;comp23129_c0;comp23200_c0;comp23325_c0;comp23533_c0;comp23…
GO:0006073	cellular glucan metabolic process	BP	7	139	0.859313	0.970337	comp17589_c0;comp21323_c2;comp21436_c0;comp22102_c0;comp23057_c0;comp23592_c1;comp9920_c1
GO:0044042	glucan metabolic process	BP	7	139	0.859313	0.970337	comp17589_c0;comp21323_c2;comp21436_c0;comp22102_c0;comp23057_c0;comp23592_c1;comp9920_c1
GO:0000079	regulation of cyclin-dependent protein serine/threonine kinase activity	BP	1	27	0.857837	0.970196	comp15261_c1
GO:0006338	chromatin remodeling	BP	1	27	0.857837	0.970196	comp23412_c0
GO:0006352	DNA-templated transcription, initiation	BP	1	27	0.857837	0.970196	comp22612_c0
GO:0006525	arginine metabolic process	BP	1	27	0.857837	0.970196	comp24351_c0
GO:0046467	membrane lipid biosynthetic process	BP	1	27	0.857837	0.970196	comp14162_c1
GO:1904029	regulation of cyclin-dependent protein kinase activity	BP	1	27	0.857837	0.970196	comp15261_c1
GO:0005788	endoplasmic reticulum lumen	CC	2	49	0.85739	1	comp106533_c0;comp21986_c0
GO:0017038	protein import	BP	2	48	0.856836	0.970196	comp13937_c1;comp23632_c0
GO:0019932	second-messenger-mediated signaling	BP	2	48	0.856836	0.970196	comp19793_c0;comp21529_c0
GO:0008173	RNA methyltransferase activity	MF	1	28	0.855101	0.977258	comp20937_c0
GO:0055065	metal ion homeostasis	BP	3	67	0.854667	0.970196	comp15543_c1;comp21290_c0;comp23916_c0
GO:0030554	adenyl nucleotide binding	MF	183	2925	0.853521	0.976921	comp10233_c1;comp102426_c0;comp10422_c0;comp10620_c0;comp10885_c0;comp10978_c0;comp11150_c0;comp11676_c1;comp11910_c0;comp11955_c1;comp12046_c2;comp12373_c0;comp12397_c0;comp12755_c0;comp12784_c0;comp12998_c4;comp131245_c0;comp13200_c0;comp13630_c0;comp13665_c0;comp13981_c0;comp13983_c0;comp14033_c0;comp14098_c1;comp14238_c0;comp14239_c0;comp14383_c0;comp14786_c0;comp14850_c1;comp14964_c0;comp150…
GO:0050790	regulation of catalytic activity	BP	5	103	0.85293	0.969616	comp11540_c0;comp15261_c1;comp22628_c0;comp23110_c0;comp23182_c3
GO:0009751	response to salicylic acid	BP	4	85	0.852052	0.969172	comp16094_c0;comp16101_c0;comp21323_c2;comp22504_c0
GO:0098771	inorganic ion homeostasis	BP	4	85	0.852052	0.969172	comp15543_c1;comp21290_c0;comp23916_c0;comp24382_c0
GO:0004674	protein serine/threonine kinase activity	MF	75	1249	0.851394	0.975956	comp102426_c0;comp10422_c0;comp10620_c0;comp11150_c0;comp11910_c0;comp11955_c1;comp12046_c2;comp12373_c0;comp12998_c4;comp131245_c0;comp13200_c0;comp13630_c0;comp14383_c0;comp14850_c1;comp15378_c0;comp15533_c0;comp15536_c0;comp15947_c0;comp16339_c0;comp16388_c0;comp16492_c0;comp16878_c1;comp16937_c1;comp17412_c0;comp17995_c1;comp18302_c0;comp18337_c0;comp18458_c0;comp18467_c0;comp18491_c0;comp190…
GO:0048589	developmental growth	BP	9	171	0.85031	0.9683	comp15918_c0;comp21204_c1;comp22019_c0;comp22642_c0;comp23462_c0;comp24044_c0;comp24193_c0;comp5769_c0;comp9920_c1
GO:0009123	nucleoside monophosphate metabolic process	BP	14	253	0.849312	0.967719	comp10233_c1;comp160116_c0;comp19447_c0;comp19569_c0;comp19746_c0;comp20850_c1;comp20933_c0;comp21211_c0;comp23145_c0;comp23354_c0;comp23395_c0;comp23493_c0;comp7879_c0;comp8754_c0
GO:0010039	response to iron ion	BP	2	47	0.848592	0.967454	comp14120_c1;comp24146_c0
GO:0019751	polyol metabolic process	BP	2	47	0.848592	0.967454	comp19793_c0;comp21936_c0
GO:0071241	cellular response to inorganic substance	BP	2	47	0.848592	0.967454	comp14120_c1;comp24146_c0
GO:0009072	aromatic amino acid family metabolic process	BP	3	66	0.847521	0.967454	comp23219_c0;comp23438_c0;comp24013_c0
GO:0071824	protein-DNA complex subunit organization	BP	3	66	0.847521	0.967454	comp21236_c0;comp22461_c0;comp23412_c0
GO:0010065	primary meristem tissue development	BP	1	26	0.84717	0.967454	comp19793_c0
GO:0032506	cytokinetic process	BP	1	26	0.84717	0.967454	comp12598_c0
GO:0051259	protein oligomerization	BP	1	26	0.84717	0.967454	comp24260_c0
GO:0004185	serine-type carboxypeptidase activity	MF	2	49	0.846974	0.972357	comp15260_c0;comp20665_c0
GO:0005524	ATP binding	MF	182	2904	0.84603	0.972357	comp10233_c1;comp102426_c0;comp10422_c0;comp10620_c0;comp10885_c0;comp10978_c0;comp11150_c0;comp11676_c1;comp11910_c0;comp11955_c1;comp12046_c2;comp12373_c0;comp12397_c0;comp12755_c0;comp12784_c0;comp12998_c4;comp131245_c0;comp13200_c0;comp13630_c0;comp13665_c0;comp13981_c0;comp13983_c0;comp14033_c0;comp14098_c1;comp14238_c0;comp14239_c0;comp14383_c0;comp14786_c0;comp14850_c1;comp14964_c0;comp150…
GO:0009161	ribonucleoside monophosphate metabolic process	BP	14	252	0.845371	0.967454	comp10233_c1;comp160116_c0;comp19447_c0;comp19569_c0;comp19746_c0;comp20850_c1;comp20933_c0;comp21211_c0;comp23145_c0;comp23354_c0;comp23395_c0;comp23493_c0;comp7879_c0;comp8754_c0
GO:0070566	adenylyltransferase activity	MF	1	27	0.844738	0.972357	comp16159_c0
GO:0009141	nucleoside triphosphate metabolic process	BP	13	235	0.842166	0.965113	comp10233_c1;comp160116_c0;comp19447_c0;comp19569_c0;comp20850_c1;comp20933_c0;comp21211_c0;comp23145_c0;comp23354_c0;comp23395_c0;comp23493_c0;comp7879_c0;comp8754_c0
GO:1901605	alpha-amino acid metabolic process	BP	13	235	0.842166	0.965113	comp106533_c0;comp12397_c0;comp14799_c0;comp16450_c0;comp19772_c0;comp23051_c0;comp23175_c0;comp23253_c0;comp23707_c0;comp24036_c0;comp24351_c0;comp3342_c0;comp54337_c0
GO:0035770	ribonucleoprotein granule	CC	1	26	0.841566	1	comp13172_c0
GO:0036464	cytoplasmic ribonucleoprotein granule	CC	1	26	0.841566	1	comp13172_c0
GO:0048585	negative regulation of response to stimulus	BP	5	101	0.840933	0.964814	comp14120_c1;comp16288_c0;comp22504_c0;comp23412_c0;comp47554_c0
GO:0019693	ribose phosphate metabolic process	BP	17	299	0.840648	0.964814	comp10233_c1;comp14174_c0;comp14799_c0;comp160116_c0;comp19447_c0;comp19569_c0;comp19746_c0;comp20850_c1;comp20933_c0;comp21211_c0;comp23145_c0;comp23200_c0;comp23354_c0;comp23395_c0;comp23493_c0;comp7879_c0;comp8754_c0
GO:1902578	single-organism localization	BP	49	795	0.840455	0.964814	comp10988_c0;comp12335_c1;comp12376_c0;comp131245_c0;comp13770_c0;comp13937_c1;comp13980_c0;comp14120_c1;comp160116_c0;comp16023_c0;comp16388_c0;comp16436_c0;comp16504_c0;comp16937_c1;comp17706_c0;comp17994_c2;comp18211_c0;comp19249_c0;comp19422_c0;comp19873_c0;comp20385_c0;comp20687_c1;comp21150_c0;comp21290_c0;comp21302_c0;comp21323_c2;comp2160_c0;comp21880_c0;comp21902_c0;comp22208_c0;comp2225…
GO:0010876	lipid localization	BP	3	65	0.840071	0.964814	comp12335_c1;comp17706_c0;comp21302_c0
GO:0001932	regulation of protein phosphorylation	BP	2	46	0.839919	0.964814	comp15261_c1;comp22628_c0
GO:2000243	positive regulation of reproductive process	BP	2	46	0.839919	0.964814	comp20952_c0;comp5676_c0
GO:0015238	drug transmembrane transporter activity	MF	3	68	0.839859	0.968578	comp13574_c3;comp14964_c0;comp21561_c0
GO:0090484	drug transporter activity	MF	3	68	0.839859	0.968578	comp13574_c3;comp14964_c0;comp21561_c0
GO:0016627	oxidoreductase activity, acting on the CH-CH group of donors	MF	4	87	0.839761	0.968578	comp18100_c0;comp19569_c0;comp21025_c0;comp23570_c0
GO:0016765	transferase activity, transferring alkyl or aryl (other than methyl) groups	MF	4	87	0.839761	0.968578	comp13103_c0;comp19955_c1;comp20809_c0;comp24013_c0
GO:0034637	cellular carbohydrate biosynthetic process	BP	8	152	0.839303	0.964814	comp17589_c0;comp21323_c2;comp21436_c0;comp21936_c0;comp22102_c0;comp23057_c0;comp23592_c1;comp9920_c1
GO:0016747	transferase activity, transferring acyl groups other than amino-acyl groups	MF	8	159	0.839061	0.968578	comp14070_c0;comp19921_c0;comp20023_c0;comp20864_c0;comp21572_c0;comp23493_c0;comp28664_c0;comp8754_c0
GO:0015672	monovalent inorganic cation transport	BP	6	118	0.838926	0.964814	comp160116_c0;comp16023_c0;comp16937_c1;comp17994_c2;comp20385_c0;comp23354_c0
GO:0072522	purine-containing compound biosynthetic process	BP	10	185	0.838046	0.964814	comp10233_c1;comp160116_c0;comp19447_c0;comp20850_c1;comp21211_c0;comp23145_c0;comp23354_c0;comp23395_c0;comp54337_c0;comp7879_c0
GO:0009116	nucleoside metabolic process	BP	17	298	0.83686	0.964814	comp10233_c1;comp160116_c0;comp19447_c0;comp19569_c0;comp19746_c0;comp19772_c0;comp20850_c1;comp20933_c0;comp21211_c0;comp23145_c0;comp23354_c0;comp23395_c0;comp23493_c0;comp23732_c0;comp75873_c0;comp7879_c0;comp8754_c0
GO:0001522	pseudouridine synthesis	BP	1	25	0.835703	0.964385	comp9802_c0
GO:0007166	cell surface receptor signaling pathway	BP	1	25	0.835703	0.964385	comp11540_c0
GO:0022904	respiratory electron transport chain	BP	1	25	0.835703	0.964385	comp19569_c0
GO:0043244	regulation of protein complex disassembly	BP	1	25	0.835703	0.964385	comp23995_c0
GO:0043543	protein acylation	BP	1	25	0.835703	0.964385	comp21572_c0
GO:0046916	cellular transition metal ion homeostasis	BP	1	25	0.835703	0.964385	comp21290_c0
GO:0005759	mitochondrial matrix	CC	4	84	0.834796	1	comp20773_c0;comp22699_c0;comp23253_c0;comp23493_c0
GO:0003725	double-stranded RNA binding	MF	1	26	0.833636	0.968578	comp13665_c0
GO:0005548	phospholipid transporter activity	MF	1	26	0.833636	0.968578	comp16436_c0
GO:0005102	receptor binding	MF	3	67	0.83245	0.968578	comp18467_c0;comp23412_c0;comp9867_c0
GO:0031669	cellular response to nutrient levels	BP	4	82	0.831889	0.963342	comp22628_c0;comp24324_c0;comp24382_c0;comp7791_c0
GO:0071248	cellular response to metal ion	BP	2	45	0.830799	0.962641	comp14120_c1;comp24146_c0
GO:0005886	plasma membrane	CC	126	1978	0.829039	1	comp10233_c1;comp10422_c0;comp10620_c0;comp106533_c0;comp11150_c0;comp11250_c0;comp11635_c0;comp11905_c0;comp11910_c0;comp11955_c1;comp12242_c0;comp12373_c0;comp12519_c1;comp12845_c1;comp131245_c0;comp13630_c0;comp13937_c1;comp14068_c0;comp14194_c0;comp14383_c0;comp14628_c0;comp14786_c0;comp14850_c1;comp15533_c0;comp15536_c0;comp15683_c0;comp15947_c0;comp16214_c0;comp16339_c0;comp16492_c0;comp166…
GO:0006605	protein targeting	BP	5	99	0.828144	0.960125	comp13937_c1;comp20687_c1;comp22504_c0;comp23632_c0;comp28463_c0
GO:0000271	polysaccharide biosynthetic process	BP	7	133	0.827325	0.959736	comp17589_c0;comp21323_c2;comp21436_c0;comp22102_c0;comp23057_c0;comp23592_c1;comp9920_c1
GO:0004519	endonuclease activity	MF	4	85	0.826324	0.96468	comp13665_c0;comp14163_c0;comp18677_c0;comp5031_c1
GO:0008757	S-adenosylmethionine-dependent methyltransferase activity	MF	6	121	0.824706	0.964271	comp16983_c0;comp17683_c0;comp18741_c1;comp20506_c0;comp20937_c0;comp23506_c0
GO:0065003	macromolecular complex assembly	BP	15	263	0.824452	0.956962	comp11905_c0;comp14163_c0;comp16288_c0;comp19945_c0;comp20333_c0;comp21236_c0;comp21308_c0;comp22461_c0;comp22628_c0;comp23995_c0;comp24260_c0;comp56442_c0;comp5769_c0;comp6748_c0;comp8270_c1
GO:0006333	chromatin assembly or disassembly	BP	3	63	0.824225	0.956962	comp21236_c0;comp22461_c0;comp23412_c0
GO:0018205	peptidyl-lysine modification	BP	3	63	0.824225	0.956962	comp14292_c0;comp15673_c0;comp23632_c0
GO:0046527	glucosyltransferase activity	MF	8	156	0.823726	0.964271	comp21323_c2;comp21436_c0;comp22102_c0;comp23438_c0;comp23578_c0;comp23592_c1;comp24300_c0;comp9920_c1
GO:0009556	microsporogenesis	BP	1	24	0.823378	0.956962	comp9920_c1
GO:0009853	photorespiration	BP	1	24	0.823378	0.956962	comp12488_c1
GO:0010374	stomatal complex development	BP	1	24	0.823378	0.956962	comp12998_c4
GO:0019827	stem cell population maintenance	BP	1	24	0.823378	0.956962	comp5392_c1
GO:0043647	inositol phosphate metabolic process	BP	1	24	0.823378	0.956962	comp19793_c0
GO:0048232	male gamete generation	BP	1	24	0.823378	0.956962	comp9920_c1
GO:0048236	plant-type spore development	BP	1	24	0.823378	0.956962	comp9920_c1
GO:0051235	maintenance of location	BP	1	24	0.823378	0.956962	comp28463_c0
GO:0098727	maintenance of cell number	BP	1	24	0.823378	0.956962	comp5392_c1
GO:1902410	mitotic cytokinetic process	BP	1	24	0.823378	0.956962	comp12598_c0
GO:0005635	nuclear envelope	CC	3	64	0.822492	1	comp13937_c1;comp21597_c0;comp23632_c0
GO:0000904	cell morphogenesis involved in differentiation	BP	5	98	0.821443	0.956962	comp11930_c0;comp17346_c0;comp22019_c0;comp24193_c0;comp9920_c1
GO:0001558	regulation of cell growth	BP	2	44	0.821212	0.956962	comp23412_c0;comp9920_c1
GO:0009069	serine family amino acid metabolic process	BP	2	44	0.821212	0.956962	comp23707_c0;comp24036_c0
GO:0090627	plant epidermal cell differentiation	BP	2	44	0.821212	0.956962	comp22019_c0;comp5769_c0
GO:0044765	single-organism transport	BP	48	772	0.820758	0.956962	comp10988_c0;comp12335_c1;comp12376_c0;comp131245_c0;comp13770_c0;comp13937_c1;comp13980_c0;comp14120_c1;comp160116_c0;comp16023_c0;comp16388_c0;comp16436_c0;comp16504_c0;comp16937_c1;comp17706_c0;comp17994_c2;comp18211_c0;comp19249_c0;comp19422_c0;comp19873_c0;comp20385_c0;comp20687_c1;comp21150_c0;comp21290_c0;comp21302_c0;comp2160_c0;comp21880_c0;comp21902_c0;comp22208_c0;comp22255_c0;comp2240…
GO:0046915	transition metal ion transmembrane transporter activity	MF	2	46	0.820683	0.962529	comp21144_c0;comp7879_c0
GO:0000775	chromosome, centromeric region	CC	1	24	0.817414	1	comp10885_c0
GO:0006401	RNA catabolic process	BP	3	62	0.815812	0.956962	comp13172_c0;comp20732_c0;comp7236_c0
GO:0033692	cellular polysaccharide biosynthetic process	BP	7	131	0.815471	0.956962	comp17589_c0;comp21323_c2;comp21436_c0;comp22102_c0;comp23057_c0;comp23592_c1;comp9920_c1
GO:0090407	organophosphate biosynthetic process	BP	19	324	0.814716	0.956846	comp10233_c1;comp13981_c0;comp160116_c0;comp16214_c0;comp17689_c0;comp19447_c0;comp19746_c0;comp20735_c0;comp20850_c1;comp21211_c0;comp21936_c0;comp23145_c0;comp23354_c0;comp23395_c0;comp23501_c0;comp24351_c0;comp3342_c0;comp54337_c0;comp7879_c0
GO:0010287	plastoglobule	CC	2	44	0.812853	1	comp23955_c0;comp7608_c0
GO:0009063	cellular amino acid catabolic process	BP	2	43	0.811141	0.953211	comp23051_c0;comp23707_c0
GO:0071281	cellular response to iron ion	BP	2	43	0.811141	0.953211	comp14120_c1;comp24146_c0
GO:0009199	ribonucleoside triphosphate metabolic process	BP	13	228	0.810884	0.953211	comp10233_c1;comp160116_c0;comp19447_c0;comp19569_c0;comp20850_c1;comp20933_c0;comp21211_c0;comp23145_c0;comp23354_c0;comp23395_c0;comp23493_c0;comp7879_c0;comp8754_c0
GO:0000041	transition metal ion transport	BP	1	23	0.810129	0.953211	comp21290_c0
GO:0007059	chromosome segregation	BP	1	23	0.810129	0.953211	comp13158_c0
GO:0009312	oligosaccharide biosynthetic process	BP	1	23	0.810129	0.953211	comp23057_c0
GO:0009740	gibberellic acid mediated signaling pathway	BP	1	23	0.810129	0.953211	comp19589_c0
GO:0010476	gibberellin mediated signaling pathway	BP	1	23	0.810129	0.953211	comp19589_c0
GO:0034614	cellular response to reactive oxygen species	BP	1	23	0.810129	0.953211	comp17589_c0
GO:0046112	nucleobase biosynthetic process	BP	1	23	0.810129	0.953211	comp19746_c0
GO:0071370	cellular response to gibberellin stimulus	BP	1	23	0.810129	0.953211	comp19589_c0
GO:0080135	regulation of cellular response to stress	BP	1	23	0.810129	0.953211	comp22504_c0
GO:0009064	glutamine family amino acid metabolic process	BP	4	79	0.80949	0.953211	comp12397_c0;comp23253_c0;comp24351_c0;comp3342_c0
GO:0009982	pseudouridine synthase activity	MF	1	24	0.808996	0.950289	comp9802_c0
GO:0009991	response to extracellular stimulus	BP	6	113	0.807671	0.953211	comp16937_c1;comp20385_c0;comp22628_c0;comp24324_c0;comp24382_c0;comp7791_c0
GO:0022604	regulation of cell morphogenesis	BP	3	61	0.807059	0.953211	comp21323_c2;comp22102_c0;comp9920_c1
GO:0051641	cellular localization	BP	24	400	0.806781	0.953211	comp10988_c0;comp12242_c0;comp12381_c0;comp13937_c1;comp13980_c0;comp14120_c1;comp16436_c0;comp18211_c0;comp19422_c0;comp19787_c0;comp20138_c0;comp20443_c0;comp20687_c1;comp21323_c2;comp21902_c0;comp22504_c0;comp22661_c0;comp23246_c0;comp23632_c0;comp24260_c0;comp24281_c0;comp28463_c0;comp8778_c0;comp9920_c1
GO:0016810	hydrolase activity, acting on carbon-nitrogen (but not peptide) bonds	MF	4	82	0.804432	0.946391	comp14129_c0;comp20919_c0;comp54337_c0;comp9886_c0
GO:0016820	hydrolase activity, acting on acid anhydrides, catalyzing transmembrane movement of substances	MF	11	203	0.801523	0.94443	comp10233_c1;comp14964_c0;comp160116_c0;comp19447_c0;comp20850_c1;comp21211_c0;comp23145_c0;comp23298_c0;comp23395_c0;comp24264_c0;comp7879_c0
GO:0051649	establishment of localization in cell	BP	21	352	0.8015	0.950883	comp10988_c0;comp12242_c0;comp12381_c0;comp13937_c1;comp13980_c0;comp16436_c0;comp18211_c0;comp19422_c0;comp19787_c0;comp20138_c0;comp20443_c0;comp20687_c1;comp21902_c0;comp22504_c0;comp22661_c0;comp23246_c0;comp23632_c0;comp24260_c0;comp24281_c0;comp28463_c0;comp8778_c0
GO:0006082	organic acid metabolic process	BP	50	795	0.801131	0.950883	comp106533_c0;comp12397_c0;comp12755_c0;comp12784_c0;comp13278_c1;comp14070_c0;comp14162_c1;comp14194_c0;comp14799_c0;comp16214_c0;comp16450_c0;comp17275_c0;comp17285_c0;comp18100_c0;comp18892_c0;comp19569_c0;comp19607_c0;comp19772_c0;comp19921_c0;comp19939_c0;comp20916_c0;comp20933_c0;comp21025_c0;comp21523_c0;comp21597_c0;comp21880_c0;comp21925_c0;comp22255_c0;comp22830_c0;comp23051_c0;comp2317…
GO:0019200	carbohydrate kinase activity	MF	2	44	0.800971	0.94443	comp16136_c0;comp17170_c0
GO:0033218	amide binding	MF	2	44	0.800971	0.94443	comp20751_c0;comp47554_c0
GO:0007276	gamete generation	BP	2	42	0.800568	0.950883	comp9529_c0;comp9920_c1
GO:0009411	response to UV	BP	2	42	0.800568	0.950883	comp23318_c0;comp24264_c0
GO:0010053	root epidermal cell differentiation	BP	2	42	0.800568	0.950883	comp22019_c0;comp5769_c0
GO:0030244	cellulose biosynthetic process	BP	2	42	0.800568	0.950883	comp21436_c0;comp23592_c1
GO:0030258	lipid modification	BP	2	42	0.800568	0.950883	comp19921_c0;comp21025_c0
GO:0044242	cellular lipid catabolic process	BP	2	42	0.800568	0.950883	comp19921_c0;comp21025_c0
GO:0046700	heterocycle catabolic process	BP	5	95	0.800074	0.950883	comp13172_c0;comp20732_c0;comp20933_c0;comp23732_c0;comp7236_c0
GO:0031406	carboxylic acid binding	MF	3	63	0.799813	0.94443	comp16450_c0;comp22359_c0;comp23175_c0
GO:0043177	organic acid binding	MF	3	63	0.799813	0.94443	comp16450_c0;comp22359_c0;comp23175_c0
GO:0016209	antioxidant activity	MF	6	117	0.799661	0.94443	comp107403_c0;comp17589_c0;comp20840_c0;comp21095_c0;comp23456_c0;comp23614_c0
GO:0043436	oxoacid metabolic process	BP	50	794	0.79834	0.950883	comp106533_c0;comp12397_c0;comp12755_c0;comp12784_c0;comp13278_c1;comp14070_c0;comp14162_c1;comp14194_c0;comp14799_c0;comp16214_c0;comp16450_c0;comp17275_c0;comp17285_c0;comp18100_c0;comp18892_c0;comp19569_c0;comp19607_c0;comp19772_c0;comp19921_c0;comp19939_c0;comp20916_c0;comp20933_c0;comp21025_c0;comp21523_c0;comp21597_c0;comp21880_c0;comp21925_c0;comp22255_c0;comp22830_c0;comp23051_c0;comp2317…
GO:0034728	nucleosome organization	BP	3	60	0.797958	0.950883	comp21236_c0;comp22461_c0;comp23412_c0
GO:0051093	negative regulation of developmental process	BP	3	60	0.797958	0.950883	comp16288_c0;comp23632_c0;comp4882_c0
GO:0005507	copper ion binding	MF	5	99	0.7972	0.94443	comp17285_c0;comp23771_c0;comp23983_c0;comp7477_c0;comp7879_c0
GO:0015297	antiporter activity	MF	4	81	0.796654	0.94443	comp13574_c3;comp16023_c0;comp17994_c2;comp21561_c0
GO:0022892	substrate-specific transporter activity	MF	39	656	0.796476	0.94443	comp10233_c1;comp11338_c1;comp13574_c3;comp13770_c0;comp160116_c0;comp16023_c0;comp16436_c0;comp16438_c0;comp16504_c0;comp16937_c1;comp19247_c0;comp19447_c0;comp19468_c0;comp20138_c0;comp20385_c0;comp20544_c0;comp20850_c1;comp21144_c0;comp21187_c0;comp21211_c0;comp21561_c0;comp2160_c0;comp21804_c0;comp22384_c0;comp22409_c0;comp23129_c0;comp23145_c0;comp23181_c0;comp23246_c0;comp23324_c0;comp23354…
GO:0009144	purine nucleoside triphosphate metabolic process	BP	13	225	0.796169	0.950883	comp10233_c1;comp160116_c0;comp19447_c0;comp19569_c0;comp20850_c1;comp20933_c0;comp21211_c0;comp23145_c0;comp23354_c0;comp23395_c0;comp23493_c0;comp7879_c0;comp8754_c0
GO:0009205	purine ribonucleoside triphosphate metabolic process	BP	13	225	0.796169	0.950883	comp10233_c1;comp160116_c0;comp19447_c0;comp19569_c0;comp20850_c1;comp20933_c0;comp21211_c0;comp23145_c0;comp23354_c0;comp23395_c0;comp23493_c0;comp7879_c0;comp8754_c0
GO:0006612	protein targeting to membrane	BP	1	22	0.795888	0.950883	comp22504_c0
GO:0006833	water transport	BP	1	22	0.795888	0.950883	comp19249_c0
GO:0016101	diterpenoid metabolic process	BP	1	22	0.795888	0.950883	comp102443_c0
GO:0042044	fluid transport	BP	1	22	0.795888	0.950883	comp19249_c0
GO:0043269	regulation of ion transport	BP	1	22	0.795888	0.950883	comp22255_c0
GO:0044786	cell cycle DNA replication	BP	1	22	0.795888	0.950883	comp15949_c0
GO:0044848	biological phase	BP	1	22	0.795888	0.950883	comp16288_c0
GO:0046283	anthocyanin-containing compound metabolic process	BP	1	22	0.795888	0.950883	comp23032_c0
GO:0051494	negative regulation of cytoskeleton organization	BP	1	22	0.795888	0.950883	comp23995_c0
GO:0060341	regulation of cellular localization	BP	1	22	0.795888	0.950883	comp18211_c0
GO:0060627	regulation of vesicle-mediated transport	BP	1	22	0.795888	0.950883	comp18211_c0
GO:0005516	calmodulin binding	MF	10	185	0.795617	0.94443	comp10233_c1;comp19447_c0;comp20698_c0;comp20796_c0;comp21013_c0;comp22113_c0;comp22998_c0;comp23037_c0;comp23145_c0;comp7667_c0
GO:0003678	DNA helicase activity	MF	1	23	0.795342	0.94443	comp14239_c0
GO:0004806	triglyceride lipase activity	MF	1	23	0.795342	0.94443	comp23581_c0
GO:0031418	L-ascorbic acid binding	MF	1	23	0.795342	0.94443	comp22359_c0
GO:0007018	microtubule-based movement	BP	4	77	0.793246	0.950883	comp17693_c0;comp19422_c0;comp22033_c0;comp6748_c0
GO:0044270	cellular nitrogen compound catabolic process	BP	5	94	0.792519	0.950883	comp13172_c0;comp20732_c0;comp20933_c0;comp23732_c0;comp7236_c0
GO:0042626	ATPase activity, coupled to transmembrane movement of substances	MF	11	201	0.791215	0.94443	comp10233_c1;comp14964_c0;comp160116_c0;comp19447_c0;comp20850_c1;comp21211_c0;comp23145_c0;comp23298_c0;comp23395_c0;comp24264_c0;comp7879_c0
GO:0043492	ATPase activity, coupled to movement of substances	MF	11	201	0.791215	0.94443	comp10233_c1;comp14964_c0;comp160116_c0;comp19447_c0;comp20850_c1;comp21211_c0;comp23145_c0;comp23298_c0;comp23395_c0;comp24264_c0;comp7879_c0
GO:0036442	hydrogen-exporting ATPase activity	MF	3	62	0.790865	0.94443	comp160116_c0;comp20850_c1;comp23395_c0
GO:0003777	microtubule motor activity	MF	2	43	0.79041	0.94443	comp17693_c0;comp22033_c0
GO:0004518	nuclease activity	MF	8	150	0.789708	0.94443	comp13665_c0;comp14163_c0;comp18347_c1;comp18677_c0;comp20102_c0;comp20827_c0;comp20969_c0;comp5031_c1
GO:0006979	response to oxidative stress	BP	9	159	0.785835	0.947583	comp11910_c0;comp16214_c0;comp17589_c0;comp20827_c0;comp21728_c0;comp21925_c0;comp22766_c0;comp23507_c0;comp23800_c0
GO:0044281	small molecule metabolic process	BP	89	1370	0.783431	0.945257	comp10233_c1;comp106533_c0;comp12397_c0;comp12755_c0;comp12784_c0;comp13278_c1;comp13981_c0;comp14070_c0;comp14162_c1;comp14174_c0;comp14194_c0;comp14799_c0;comp160116_c0;comp16119_c1;comp16214_c0;comp16450_c0;comp17170_c0;comp17275_c0;comp17285_c0;comp17689_c0;comp18100_c0;comp18329_c0;comp18892_c0;comp19447_c0;comp19569_c0;comp19607_c0;comp19746_c0;comp19772_c0;comp19793_c0;comp19921_c0;comp199…
GO:0040007	growth	BP	18	301	0.783294	0.945257	comp14628_c0;comp15918_c0;comp160116_c0;comp16436_c0;comp18467_c0;comp21204_c1;comp21572_c0;comp22019_c0;comp22255_c0;comp22642_c0;comp23412_c0;comp23462_c0;comp23476_c0;comp23744_c0;comp24044_c0;comp24193_c0;comp5769_c0;comp9920_c1
GO:0004659	prenyltransferase activity	MF	1	22	0.780713	0.94443	comp20809_c0
GO:0000723	telomere maintenance	BP	1	21	0.780581	0.942964	comp23827_c0
GO:0009850	auxin metabolic process	BP	1	21	0.780581	0.942964	comp18677_c0
GO:0032200	telomere organization	BP	1	21	0.780581	0.942964	comp23827_c0
GO:0043467	regulation of generation of precursor metabolites and energy	BP	1	21	0.780581	0.942964	comp20933_c0
GO:0046164	alcohol catabolic process	BP	1	21	0.780581	0.942964	comp19793_c0
GO:1901616	organic hydroxy compound catabolic process	BP	1	21	0.780581	0.942964	comp19793_c0
GO:1901987	regulation of cell cycle phase transition	BP	1	21	0.780581	0.942964	comp11540_c0
GO:1901990	regulation of mitotic cell cycle phase transition	BP	1	21	0.780581	0.942964	comp11540_c0
GO:2000280	regulation of root development	BP	1	21	0.780581	0.942964	comp20916_c0
GO:0019220	regulation of phosphate metabolic process	BP	3	58	0.778681	0.942964	comp15261_c1;comp20933_c0;comp22628_c0
GO:0051174	regulation of phosphorus metabolic process	BP	3	58	0.778681	0.942964	comp15261_c1;comp20933_c0;comp22628_c0
GO:0051241	negative regulation of multicellular organismal process	BP	3	58	0.778681	0.942964	comp16288_c0;comp23632_c0;comp4882_c0
GO:0006541	glutamine metabolic process	BP	2	40	0.777837	0.942964	comp12397_c0;comp3342_c0
GO:0043549	regulation of kinase activity	BP	2	40	0.777837	0.942964	comp15261_c1;comp22628_c0
GO:0035251	UDP-glucosyltransferase activity	MF	8	148	0.777347	0.943744	comp21323_c2;comp21436_c0;comp22102_c0;comp23438_c0;comp23578_c0;comp23592_c1;comp24300_c0;comp9920_c1
GO:0044282	small molecule catabolic process	BP	5	92	0.776743	0.942964	comp19793_c0;comp19921_c0;comp21025_c0;comp23051_c0;comp23707_c0
GO:0050801	ion homeostasis	BP	5	92	0.776743	0.942964	comp15543_c1;comp21290_c0;comp21909_c0;comp23916_c0;comp24382_c0
GO:0042594	response to starvation	BP	4	75	0.775909	0.942964	comp22628_c0;comp24324_c0;comp24382_c0;comp7791_c0
GO:0005743	mitochondrial inner membrane	CC	11	193	0.775692	0.960014	comp11338_c1;comp12217_c0;comp12711_c0;comp13908_c0;comp14935_c0;comp15600_c0;comp160116_c0;comp19569_c0;comp21514_c0;comp21534_c0;comp8403_c0
GO:0016192	vesicle-mediated transport	BP	16	268	0.774812	0.942964	comp10988_c0;comp11905_c0;comp12381_c0;comp13980_c0;comp16388_c0;comp16436_c0;comp18211_c0;comp19787_c0;comp20138_c0;comp20443_c0;comp22504_c0;comp23246_c0;comp23847_c0;comp24260_c0;comp28319_c0;comp8778_c0
GO:0005813	centrosome	CC	1	21	0.77412	0.960014	comp17964_c1
GO:0016706	oxidoreductase activity, acting on paired donors, with incorporation or reduction of molecular oxygen, 2-oxoglutarate as one donor, and incorporation of one atom each of oxygen into both donors	MF	3	60	0.771972	0.938718	comp106533_c0;comp11845_c0;comp22359_c0
GO:1901657	glycosyl compound metabolic process	BP	19	314	0.771623	0.942462	comp10233_c1;comp160116_c0;comp19447_c0;comp19569_c0;comp19607_c0;comp19746_c0;comp19772_c0;comp20850_c1;comp20933_c0;comp21211_c0;comp23021_c0;comp23145_c0;comp23354_c0;comp23395_c0;comp23493_c0;comp23732_c0;comp75873_c0;comp7879_c0;comp8754_c0
GO:0046906	tetrapyrrole binding	MF	19	328	0.769462	0.937165	comp102443_c0;comp107403_c0;comp18402_c0;comp18977_c0;comp20952_c0;comp21085_c0;comp21095_c0;comp21862_c0;comp22642_c0;comp23021_c0;comp23308_c0;comp23338_c0;comp23456_c0;comp23476_c0;comp23744_c0;comp23817_c0;comp24322_c0;comp7608_c0;comp7945_c0
GO:0006869	lipid transport	BP	3	57	0.768488	0.939211	comp12335_c1;comp17706_c0;comp21302_c0
GO:0043086	negative regulation of catalytic activity	BP	3	57	0.768488	0.939211	comp15261_c1;comp23110_c0;comp23182_c3
GO:0016769	transferase activity, transferring nitrogenous groups	MF	2	41	0.767801	0.936643	comp23253_c0;comp23707_c0
GO:0009267	cellular response to starvation	BP	4	74	0.76682	0.938327	comp22628_c0;comp24324_c0;comp24382_c0;comp7791_c0
GO:0043167	ion binding	MF	356	5486	0.766802	0.936643	comp10131_c0;comp10233_c1;comp102426_c0;comp10422_c0;comp10480_c0;comp10620_c0;comp10831_c1;comp10885_c0;comp10946_c1;comp10978_c0;comp11150_c0;comp11205_c0;comp11250_c0;comp11676_c1;comp11845_c0;comp118_c0;comp11905_c0;comp11910_c0;comp11955_c1;comp12046_c2;comp12217_c0;comp12335_c1;comp12373_c0;comp12397_c0;comp12488_c1;comp12519_c1;comp12711_c0;comp12755_c0;comp12762_c0;comp12784_c0;comp12998_…
GO:0005315	inorganic phosphate transmembrane transporter activity	MF	1	21	0.765039	0.93628	comp23787_c0
GO:0015112	nitrate transmembrane transporter activity	MF	1	21	0.765039	0.93628	comp21804_c0
GO:0048038	quinone binding	MF	1	21	0.765039	0.93628	comp23507_c0
GO:0044877	macromolecular complex binding	MF	6	112	0.76458	0.93628	comp21836_c0;comp22527_c0;comp23510_c0;comp23995_c0;comp24260_c0;comp46962_c0
GO:0006887	exocytosis	BP	1	20	0.764127	0.935609	comp13980_c0
GO:0009692	ethylene metabolic process	BP	1	20	0.764127	0.935609	comp20916_c0
GO:0009693	ethylene biosynthetic process	BP	1	20	0.764127	0.935609	comp20916_c0
GO:0010067	procambium histogenesis	BP	1	20	0.764127	0.935609	comp19793_c0
GO:0015074	DNA integration	BP	1	20	0.764127	0.935609	comp5802_c0
GO:0016102	diterpenoid biosynthetic process	BP	1	20	0.764127	0.935609	comp102443_c0
GO:0022403	cell cycle phase	BP	1	20	0.764127	0.935609	comp16288_c0
GO:0032196	transposition	BP	1	20	0.764127	0.935609	comp21240_c1
GO:0042023	DNA endoreduplication	BP	1	20	0.764127	0.935609	comp15949_c0
GO:0042558	pteridine-containing compound metabolic process	BP	1	20	0.764127	0.935609	comp54337_c0
GO:0043449	cellular alkene metabolic process	BP	1	20	0.764127	0.935609	comp20916_c0
GO:0043450	alkene biosynthetic process	BP	1	20	0.764127	0.935609	comp20916_c0
GO:1900673	olefin metabolic process	BP	1	20	0.764127	0.935609	comp20916_c0
GO:1900674	olefin biosynthetic process	BP	1	20	0.764127	0.935609	comp20916_c0
GO:0044451	nucleoplasm part	CC	8	142	0.76294	0.950507	comp13665_c0;comp14954_c0;comp15673_c0;comp16159_c0;comp18213_c0;comp22376_c0;comp22661_c0;comp22840_c0
GO:0051287	NAD binding	MF	3	59	0.762014	0.93628	comp14799_c0;comp24147_c0;comp28664_c0
GO:1901361	organic cyclic compound catabolic process	BP	7	123	0.761738	0.935609	comp13172_c0;comp20732_c0;comp20933_c0;comp23732_c0;comp23771_c0;comp23983_c0;comp7236_c0
GO:1902580	single-organism cellular localization	BP	8	139	0.760598	0.935609	comp13937_c1;comp14120_c1;comp19422_c0;comp20687_c1;comp21323_c2;comp22504_c0;comp23632_c0;comp28463_c0
GO:0005198	structural molecule activity	MF	51	833	0.760393	0.93628	comp10088_c0;comp107193_c0;comp111083_c0;comp11150_c0;comp11656_c0;comp12242_c0;comp12381_c0;comp13754_c0;comp137714_c0;comp14033_c0;comp14068_c0;comp15387_c0;comp15705_c0;comp157931_c0;comp16856_c0;comp17111_c0;comp17509_c0;comp17587_c0;comp18032_c0;comp18589_c0;comp19182_c0;comp19434_c0;comp19546_c0;comp19591_c0;comp19785_c0;comp19787_c0;comp19812_c0;comp20004_c0;comp20366_c0;comp20431_c0;comp2…
GO:0009152	purine ribonucleotide biosynthetic process	BP	9	155	0.760354	0.935609	comp10233_c1;comp160116_c0;comp19447_c0;comp20850_c1;comp21211_c0;comp23145_c0;comp23354_c0;comp23395_c0;comp7879_c0
GO:0042451	purine nucleoside biosynthetic process	BP	9	155	0.760354	0.935609	comp10233_c1;comp160116_c0;comp19447_c0;comp20850_c1;comp21211_c0;comp23145_c0;comp23354_c0;comp23395_c0;comp7879_c0
GO:0046129	purine ribonucleoside biosynthetic process	BP	9	155	0.760354	0.935609	comp10233_c1;comp160116_c0;comp19447_c0;comp20850_c1;comp21211_c0;comp23145_c0;comp23354_c0;comp23395_c0;comp7879_c0
GO:0034220	ion transmembrane transport	BP	5	90	0.760062	0.935609	comp160116_c0;comp16937_c1;comp20385_c0;comp22255_c0;comp23354_c0
GO:0046034	ATP metabolic process	BP	13	218	0.758716	0.935609	comp10233_c1;comp160116_c0;comp19447_c0;comp19569_c0;comp20850_c1;comp20933_c0;comp21211_c0;comp23145_c0;comp23354_c0;comp23395_c0;comp23493_c0;comp7879_c0;comp8754_c0
GO:0046907	intracellular transport	BP	19	311	0.757482	0.935609	comp10988_c0;comp12242_c0;comp12381_c0;comp13937_c1;comp16436_c0;comp18211_c0;comp19422_c0;comp19787_c0;comp20138_c0;comp20443_c0;comp20687_c1;comp21902_c0;comp22504_c0;comp22661_c0;comp23246_c0;comp23632_c0;comp24260_c0;comp28463_c0;comp8778_c0
GO:0044438	microbody part	CC	2	39	0.756295	0.945369	comp17599_c0;comp22638_c0
GO:0044439	peroxisomal part	CC	2	39	0.756295	0.945369	comp17599_c0;comp22638_c0
GO:0045259	proton-transporting ATP synthase complex	CC	2	39	0.756295	0.945369	comp160116_c0;comp23354_c0
GO:0006261	DNA-dependent DNA replication	BP	2	38	0.752871	0.934501	comp14239_c0;comp15949_c0
GO:0009798	axis specification	BP	2	38	0.752871	0.934501	comp14742_c0;comp46315_c0
GO:0010054	trichoblast differentiation	BP	2	38	0.752871	0.934501	comp22019_c0;comp5769_c0
GO:0043094	cellular metabolic compound salvage	BP	2	38	0.752871	0.934501	comp12488_c1;comp19772_c0
GO:0045859	regulation of protein kinase activity	BP	2	38	0.752871	0.934501	comp15261_c1;comp22628_c0
GO:0048582	positive regulation of post-embryonic development	BP	2	38	0.752871	0.934501	comp20952_c0;comp5676_c0
GO:0022625	cytosolic large ribosomal subunit	CC	7	124	0.751846	0.945369	comp10088_c0;comp14068_c0;comp15387_c0;comp16856_c0;comp3149_c0;comp56442_c0;comp66245_c0
GO:0015078	hydrogen ion transmembrane transporter activity	MF	8	144	0.75106	0.928139	comp13574_c3;comp160116_c0;comp16023_c0;comp20850_c1;comp21561_c0;comp21804_c0;comp23354_c0;comp23395_c0
GO:0003964	RNA-directed DNA polymerase activity	MF	1	20	0.748247	0.926169	comp5370_c0
GO:0008171	O-methyltransferase activity	MF	1	20	0.748247	0.926169	comp7601_c0
GO:0016160	amylase activity	MF	1	20	0.748247	0.926169	comp8768_c0
GO:0042743	hydrogen peroxide metabolic process	BP	4	72	0.747784	0.931681	comp107403_c0;comp17589_c0;comp21095_c0;comp23456_c0
GO:0009056	catabolic process	BP	52	807	0.747499	0.931681	comp107403_c0;comp11540_c0;comp11676_c1;comp13172_c0;comp15512_c0;comp15809_c1;comp15948_c0;comp16642_c0;comp17589_c0;comp17964_c1;comp18548_c0;comp18670_c0;comp18781_c0;comp19648_c0;comp19767_c0;comp19793_c0;comp19921_c0;comp20192_c0;comp20333_c0;comp20732_c0;comp20916_c0;comp20933_c0;comp21025_c0;comp21095_c0;comp21214_c0;comp21659_c0;comp21836_c0;comp21911_c0;comp22214_c0;comp22316_c0;comp2237…
GO:0008033	tRNA processing	BP	3	55	0.746958	0.931681	comp14129_c0;comp15182_c1;comp20732_c0
GO:0051169	nuclear transport	BP	3	55	0.746958	0.931681	comp13937_c1;comp22661_c0;comp23632_c0
GO:0044711	single-organism biosynthetic process	BP	76	1163	0.746619	0.931681	comp10233_c1;comp102443_c0;comp12397_c0;comp12784_c0;comp13574_c3;comp13981_c0;comp14070_c0;comp14162_c1;comp14194_c0;comp15949_c0;comp160116_c0;comp16119_c1;comp16214_c0;comp16450_c0;comp16653_c1;comp17285_c0;comp17589_c0;comp17689_c0;comp18100_c0;comp18892_c0;comp19447_c0;comp19607_c0;comp19746_c0;comp19772_c0;comp19921_c0;comp19939_c0;comp20023_c0;comp20735_c0;comp20809_c0;comp20850_c1;comp209…
GO:0006097	glyoxylate cycle	BP	1	19	0.746442	0.931681	comp24362_c0
GO:0006760	folic acid-containing compound metabolic process	BP	1	19	0.746442	0.931681	comp54337_c0
GO:0007163	establishment or maintenance of cell polarity	BP	1	19	0.746442	0.931681	comp22628_c0
GO:0009825	multidimensional cell growth	BP	1	19	0.746442	0.931681	comp14628_c0
GO:0009962	regulation of flavonoid biosynthetic process	BP	1	19	0.746442	0.931681	comp22766_c0
GO:0010091	trichome branching	BP	1	19	0.746442	0.931681	comp17346_c0
GO:0022406	membrane docking	BP	1	19	0.746442	0.931681	comp13980_c0
GO:0043085	positive regulation of catalytic activity	BP	1	19	0.746442	0.931681	comp11540_c0
GO:0046351	disaccharide biosynthetic process	BP	1	19	0.746442	0.931681	comp23057_c0
GO:0046487	glyoxylate metabolic process	BP	1	19	0.746442	0.931681	comp24362_c0
GO:0048571	long-day photoperiodism	BP	1	19	0.746442	0.931681	comp16101_c0
GO:0048574	long-day photoperiodism, flowering	BP	1	19	0.746442	0.931681	comp16101_c0
GO:0005819	spindle	CC	3	56	0.746369	0.945369	comp13937_c1;comp20333_c0;comp24260_c0
GO:0042995	cell projection	CC	3	56	0.746369	0.945369	comp13278_c1;comp18786_c0;comp22113_c0
GO:0071705	nitrogen compound transport	BP	8	137	0.746366	0.931681	comp18211_c0;comp20849_c0;comp21150_c0;comp21880_c0;comp22208_c0;comp22661_c0;comp23324_c0;comp23632_c0
GO:0016836	hydro-lyase activity	MF	4	75	0.744667	0.926169	comp20502_c0;comp22514_c0;comp23219_c0;comp24322_c0
GO:0071555	cell wall organization	BP	5	88	0.742463	0.931681	comp14120_c1;comp14345_c0;comp14628_c0;comp21323_c2;comp9920_c1
GO:0012501	programmed cell death	BP	13	215	0.741323	0.931681	comp11250_c0;comp12293_c0;comp15209_c0;comp17677_c0;comp19422_c0;comp19727_c2;comp21597_c0;comp22082_c0;comp22504_c0;comp22965_c0;comp23507_c0;comp23925_c0;comp24378_c0
GO:0000932	cytoplasmic mRNA processing body	CC	1	19	0.739704	0.9435	comp13172_c0
GO:0031227	intrinsic component of endoplasmic reticulum membrane	CC	1	19	0.739704	0.9435	comp21687_c0
GO:0048469	cell maturation	BP	2	37	0.739504	0.931681	comp22019_c0;comp5769_c0
GO:0048868	pollen tube development	BP	2	37	0.739504	0.931681	comp24193_c0;comp9920_c1
GO:0051302	regulation of cell division	BP	4	71	0.737831	0.931681	comp12598_c0;comp15918_c0;comp23462_c0;comp24044_c0
GO:0098655	cation transmembrane transport	BP	4	71	0.737831	0.931681	comp160116_c0;comp16937_c1;comp20385_c0;comp23354_c0
GO:0098660	inorganic ion transmembrane transport	BP	4	71	0.737831	0.931681	comp160116_c0;comp16937_c1;comp20385_c0;comp23354_c0
GO:0098662	inorganic cation transmembrane transport	BP	4	71	0.737831	0.931681	comp160116_c0;comp16937_c1;comp20385_c0;comp23354_c0
GO:0019752	carboxylic acid metabolic process	BP	48	744	0.736618	0.931681	comp106533_c0;comp12397_c0;comp12755_c0;comp12784_c0;comp13278_c1;comp14070_c0;comp14162_c1;comp14194_c0;comp14799_c0;comp16214_c0;comp16450_c0;comp17275_c0;comp17285_c0;comp18100_c0;comp18892_c0;comp19569_c0;comp19772_c0;comp19921_c0;comp19939_c0;comp20916_c0;comp20933_c0;comp21025_c0;comp21523_c0;comp21597_c0;comp21925_c0;comp22255_c0;comp22830_c0;comp23051_c0;comp23175_c0;comp23219_c0;comp2325…
GO:0006402	mRNA catabolic process	BP	3	54	0.735607	0.931681	comp13172_c0;comp20732_c0;comp7236_c0
GO:0006913	nucleocytoplasmic transport	BP	3	54	0.735607	0.931681	comp13937_c1;comp22661_c0;comp23632_c0
GO:0048528	post-embryonic root development	BP	3	54	0.735607	0.931681	comp20916_c0;comp23998_c0;comp5769_c0
GO:0015291	secondary active transmembrane transporter activity	MF	12	207	0.731952	0.91194	comp13574_c3;comp16023_c0;comp17994_c2;comp21150_c0;comp21561_c0;comp2160_c0;comp21804_c0;comp21880_c0;comp22208_c0;comp23324_c0;comp23650_c0;comp23787_c0
GO:0019439	aromatic compound catabolic process	BP	7	119	0.730959	0.928187	comp13172_c0;comp20732_c0;comp20933_c0;comp23732_c0;comp23771_c0;comp23983_c0;comp7236_c0
GO:0003756	protein disulfide isomerase activity	MF	1	19	0.730256	0.911321	comp106533_c0
GO:0005342	organic acid transmembrane transporter activity	MF	1	19	0.730256	0.911321	comp23324_c0
GO:0008134	transcription factor binding	MF	1	19	0.730256	0.911321	comp23412_c0
GO:0008353	RNA polymerase II carboxy-terminal domain kinase activity	MF	1	19	0.730256	0.911321	comp16388_c0
GO:0016840	carbon-nitrogen lyase activity	MF	1	19	0.730256	0.911321	comp22830_c0
GO:0016864	intramolecular oxidoreductase activity, transposing S-S bonds	MF	1	19	0.730256	0.911321	comp106533_c0
GO:0046943	carboxylic acid transmembrane transporter activity	MF	1	19	0.730256	0.911321	comp23324_c0
GO:0015631	tubulin binding	MF	2	38	0.729923	0.911321	comp22527_c0;comp24260_c0
GO:0042277	peptide binding	MF	2	38	0.729923	0.911321	comp20751_c0;comp47554_c0
GO:0016054	organic acid catabolic process	BP	4	70	0.727583	0.924491	comp19921_c0;comp21025_c0;comp23051_c0;comp23707_c0
GO:0046395	carboxylic acid catabolic process	BP	4	70	0.727583	0.924491	comp19921_c0;comp21025_c0;comp23051_c0;comp23707_c0
GO:0006526	arginine biosynthetic process	BP	1	18	0.727434	0.924491	comp24351_c0
GO:0007033	vacuole organization	BP	1	18	0.727434	0.924491	comp13980_c0
GO:0007281	germ cell development	BP	1	18	0.727434	0.924491	comp9529_c0
GO:0032957	inositol trisphosphate metabolic process	BP	1	18	0.727434	0.924491	comp19793_c0
GO:0040034	regulation of development, heterochronic	BP	1	18	0.727434	0.924491	comp21723_c0
GO:0042168	heme metabolic process	BP	1	18	0.727434	0.924491	comp21848_c0
GO:0046174	polyol catabolic process	BP	1	18	0.727434	0.924491	comp19793_c0
GO:0051260	protein homooligomerization	BP	1	18	0.727434	0.924491	comp24260_c0
GO:0051510	regulation of unidimensional cell growth	BP	1	18	0.727434	0.924491	comp9920_c1
GO:0034622	cellular macromolecular complex assembly	BP	14	228	0.72641	0.924491	comp11905_c0;comp14163_c0;comp16288_c0;comp19945_c0;comp20333_c0;comp21236_c0;comp21308_c0;comp22461_c0;comp22628_c0;comp23995_c0;comp56442_c0;comp5769_c0;comp6748_c0;comp8270_c1
GO:0010383	cell wall polysaccharide metabolic process	BP	2	36	0.725524	0.924491	comp21659_c0;comp24231_c0
GO:0015985	energy coupled proton transport, down electrochemical gradient	BP	2	36	0.725524	0.924491	comp160116_c0;comp23354_c0
GO:0015986	ATP synthesis coupled proton transport	BP	2	36	0.725524	0.924491	comp160116_c0;comp23354_c0
GO:1902582	single-organism intracellular transport	BP	13	212	0.723133	0.924491	comp10988_c0;comp13937_c1;comp16436_c0;comp18211_c0;comp19422_c0;comp20687_c1;comp21902_c0;comp22504_c0;comp22661_c0;comp23632_c0;comp24260_c0;comp28463_c0;comp8778_c0
GO:0006753	nucleoside phosphate metabolic process	BP	23	365	0.723075	0.924491	comp10233_c1;comp13981_c0;comp14174_c0;comp14799_c0;comp160116_c0;comp17689_c0;comp19447_c0;comp19569_c0;comp19746_c0;comp20850_c1;comp20933_c0;comp21211_c0;comp23145_c0;comp23200_c0;comp23354_c0;comp23395_c0;comp23493_c0;comp23507_c0;comp24351_c0;comp3342_c0;comp54337_c0;comp7879_c0;comp8754_c0
GO:0006164	purine nucleotide biosynthetic process	BP	10	165	0.720758	0.924491	comp10233_c1;comp160116_c0;comp19447_c0;comp20850_c1;comp21211_c0;comp23145_c0;comp23354_c0;comp23395_c0;comp54337_c0;comp7879_c0
GO:0031985	Golgi cisterna	CC	1	18	0.720579	0.925401	comp17478_c0
GO:0098852	lytic vacuole membrane	CC	1	18	0.720579	0.925401	comp23533_c0
GO:0031982	vesicle	CC	11	184	0.720519	0.925401	comp106533_c0;comp11905_c0;comp12381_c0;comp17522_c0;comp17964_c1;comp18056_c0;comp19787_c0;comp20046_c1;comp20138_c0;comp20443_c0;comp23246_c0
GO:0005774	vacuolar membrane	CC	23	371	0.718517	0.925401	comp11338_c1;comp12242_c0;comp13574_c3;comp13980_c0;comp15387_c0;comp16504_c0;comp16653_c1;comp16796_c0;comp16856_c0;comp17994_c2;comp18063_c1;comp18670_c0;comp19921_c0;comp21561_c0;comp21804_c0;comp21902_c0;comp21909_c0;comp21929_c0;comp23129_c0;comp23200_c0;comp23533_c0;comp46315_c0;comp8403_c0
GO:0044437	vacuolar part	CC	23	371	0.718517	0.925401	comp11338_c1;comp12242_c0;comp13574_c3;comp13980_c0;comp15387_c0;comp16504_c0;comp16653_c1;comp16796_c0;comp16856_c0;comp17994_c2;comp18063_c1;comp18670_c0;comp19921_c0;comp21561_c0;comp21804_c0;comp21902_c0;comp21909_c0;comp21929_c0;comp23129_c0;comp23200_c0;comp23533_c0;comp46315_c0;comp8403_c0
GO:0008017	microtubule binding	MF	2	37	0.716178	0.907159	comp22527_c0;comp24260_c0
GO:0043424	protein histidine kinase binding	MF	2	37	0.716178	0.907159	comp18063_c1;comp24324_c0
GO:0043621	protein self-association	MF	2	37	0.716178	0.907159	comp20736_c0;comp7236_c0
GO:0065008	regulation of biological quality	BP	36	559	0.715644	0.919915	comp106533_c0;comp11540_c0;comp13665_c0;comp14120_c1;comp15543_c1;comp17589_c0;comp18329_c0;comp18677_c0;comp19013_c0;comp19422_c0;comp19873_c0;comp19992_c0;comp20807_c0;comp20952_c0;comp21290_c0;comp21323_c2;comp21909_c0;comp22102_c0;comp22642_c0;comp23412_c0;comp23476_c0;comp23744_c0;comp23749_c0;comp23827_c0;comp23837_c0;comp23916_c0;comp23925_c0;comp23995_c0;comp24011_c0;comp24264_c0;comp2438…
GO:0016614	oxidoreductase activity, acting on CH-OH group of donors	MF	11	188	0.714914	0.907159	comp12488_c1;comp14799_c0;comp16450_c0;comp16653_c1;comp17285_c0;comp19437_c1;comp19534_c0;comp21728_c0;comp23219_c0;comp23469_c0;comp28664_c0
GO:0009260	ribonucleotide biosynthetic process	BP	10	164	0.713691	0.917999	comp10233_c1;comp160116_c0;comp19447_c0;comp19746_c0;comp20850_c1;comp21211_c0;comp23145_c0;comp23354_c0;comp23395_c0;comp7879_c0
GO:0046390	ribose phosphate biosynthetic process	BP	10	164	0.713691	0.917999	comp10233_c1;comp160116_c0;comp19447_c0;comp19746_c0;comp20850_c1;comp21211_c0;comp23145_c0;comp23354_c0;comp23395_c0;comp7879_c0
GO:0008236	serine-type peptidase activity	MF	9	155	0.712196	0.907159	comp13409_c0;comp15260_c0;comp17330_c0;comp19767_c0;comp20665_c0;comp22088_c0;comp23110_c0;comp23182_c3;comp23991_c0
GO:0017171	serine hydrolase activity	MF	9	155	0.712196	0.907159	comp13409_c0;comp15260_c0;comp17330_c0;comp19767_c0;comp20665_c0;comp22088_c0;comp23110_c0;comp23182_c3;comp23991_c0
GO:0009451	RNA modification	BP	3	52	0.711705	0.916631	comp15182_c1;comp16912_c0;comp9802_c0
GO:0055076	transition metal ion homeostasis	BP	3	52	0.711705	0.916631	comp15543_c1;comp21290_c0;comp23916_c0
GO:0016717	oxidoreductase activity, acting on paired donors, with oxidation of a pair of donors resulting in the reduction of molecular oxygen to two molecules of water	MF	1	18	0.710982	0.907159	comp23770_c0
GO:0016846	carbon-sulfur lyase activity	MF	1	18	0.710982	0.907159	comp41535_c0
GO:0043021	ribonucleoprotein complex binding	MF	1	18	0.710982	0.907159	comp23510_c0
GO:0042446	hormone biosynthetic process	BP	2	35	0.710915	0.916631	comp20952_c0;comp22642_c0
GO:1901606	alpha-amino acid catabolic process	BP	2	35	0.710915	0.916631	comp23051_c0;comp23707_c0
GO:0006623	protein targeting to vacuole	BP	1	17	0.707002	0.912943	comp28463_c0
GO:0007292	female gamete generation	BP	1	17	0.707002	0.912943	comp9529_c0
GO:0009566	fertilization	BP	1	17	0.707002	0.912943	comp21435_c0
GO:0009838	abscission	BP	1	17	0.707002	0.912943	comp21101_c0
GO:0009880	embryonic pattern specification	BP	1	17	0.707002	0.912943	comp13665_c0
GO:0010103	stomatal complex morphogenesis	BP	1	17	0.707002	0.912943	comp12998_c4
GO:0010256	endomembrane system organization	BP	1	17	0.707002	0.912943	comp21687_c0
GO:0010388	cullin deneddylation	BP	1	17	0.707002	0.912943	comp8270_c1
GO:0016050	vesicle organization	BP	1	17	0.707002	0.912943	comp11905_c0
GO:0030182	neuron differentiation	BP	1	17	0.707002	0.912943	comp11930_c0
GO:0030837	negative regulation of actin filament polymerization	BP	1	17	0.707002	0.912943	comp23995_c0
GO:0031333	negative regulation of protein complex assembly	BP	1	17	0.707002	0.912943	comp23995_c0
GO:0032272	negative regulation of protein polymerization	BP	1	17	0.707002	0.912943	comp23995_c0
GO:0045036	protein targeting to chloroplast	BP	1	17	0.707002	0.912943	comp20687_c1
GO:0048506	regulation of timing of meristematic phase transition	BP	1	17	0.707002	0.912943	comp21723_c0
GO:0048510	regulation of timing of transition from vegetative to reproductive phase	BP	1	17	0.707002	0.912943	comp21723_c0
GO:0051348	negative regulation of transferase activity	BP	1	17	0.707002	0.912943	comp15261_c1
GO:0072596	establishment of protein localization to chloroplast	BP	1	17	0.707002	0.912943	comp20687_c1
GO:0072598	protein localization to chloroplast	BP	1	17	0.707002	0.912943	comp20687_c1
GO:0072665	protein localization to vacuole	BP	1	17	0.707002	0.912943	comp28463_c0
GO:0072666	establishment of protein localization to vacuole	BP	1	17	0.707002	0.912943	comp28463_c0
GO:0042744	hydrogen peroxide catabolic process	BP	4	68	0.7062	0.912943	comp107403_c0;comp17589_c0;comp21095_c0;comp23456_c0
GO:0044092	negative regulation of molecular function	BP	4	68	0.7062	0.912943	comp15261_c1;comp16101_c0;comp23110_c0;comp23182_c3
GO:0007568	aging	BP	7	116	0.706144	0.912943	comp11605_c0;comp14120_c1;comp14939_c0;comp160116_c0;comp21323_c2;comp23574_c0;comp5769_c0
GO:0016298	lipase activity	MF	4	71	0.70473	0.906252	comp15705_c0;comp18781_c0;comp22214_c0;comp23581_c0
GO:0002376	immune system process	BP	16	255	0.704533	0.912943	comp10620_c0;comp11929_c0;comp12058_c1;comp13665_c0;comp14120_c1;comp16339_c0;comp17618_c0;comp18677_c0;comp19727_c2;comp20635_c0;comp21323_c2;comp22082_c0;comp22214_c0;comp22504_c0;comp23414_c0;comp24378_c0
GO:0031988	membrane-bounded vesicle	CC	11	181	0.700332	0.915068	comp106533_c0;comp11905_c0;comp12381_c0;comp17522_c0;comp17964_c1;comp18056_c0;comp19787_c0;comp20046_c1;comp20138_c0;comp20443_c0;comp23246_c0
GO:0005643	nuclear pore	CC	1	17	0.700051	0.915068	comp23632_c0
GO:0009574	preprophase band	CC	1	17	0.700051	0.915068	comp22527_c0
GO:0032580	Golgi cisterna membrane	CC	1	17	0.700051	0.915068	comp17478_c0
GO:0033177	proton-transporting two-sector ATPase complex, proton-transporting domain	CC	1	17	0.700051	0.915068	comp23354_c0
GO:0044699	single-organism process	BP	368	5371	0.699459	0.912943	comp10233_c1;comp102443_c0;comp106533_c0;comp107403_c0;comp10988_c0;comp111083_c0;comp11205_c0;comp11250_c0;comp11369_c0;comp11433_c0;comp11540_c0;comp11605_c0;comp11929_c0;comp11930_c0;comp12058_c1;comp12217_c0;comp12293_c0;comp12335_c1;comp12376_c0;comp12397_c0;comp12519_c1;comp12565_c0;comp12598_c0;comp126414_c0;comp12711_c0;comp12755_c0;comp12784_c0;comp12832_c0;comp12845_c1;comp12998_c4;comp…
GO:0000956	nuclear-transcribed mRNA catabolic process	BP	3	51	0.699144	0.912943	comp13172_c0;comp20732_c0;comp7236_c0
GO:0006575	cellular modified amino acid metabolic process	BP	3	51	0.699144	0.912943	comp106533_c0;comp54337_c0;comp8775_c0
GO:0009624	response to nematode	BP	3	51	0.699144	0.912943	comp14964_c0;comp23391_c0;comp24264_c0
GO:0044429	mitochondrial part	CC	19	305	0.697129	0.915068	comp11338_c1;comp12217_c0;comp12711_c0;comp13908_c0;comp14935_c0;comp15600_c0;comp160116_c0;comp19422_c0;comp19569_c0;comp20773_c0;comp21514_c0;comp21534_c0;comp21929_c0;comp22699_c0;comp23253_c0;comp23493_c0;comp30292_c0;comp8403_c0;comp8531_c0
GO:0031226	intrinsic component of plasma membrane	CC	8	133	0.696289	0.915068	comp11635_c0;comp14628_c0;comp19247_c0;comp21767_c0;comp22384_c0;comp23181_c0;comp23324_c0;comp23650_c0
GO:0007346	regulation of mitotic cell cycle	BP	2	34	0.695661	0.912943	comp11540_c0;comp12598_c0
GO:0048764	trichoblast maturation	BP	2	34	0.695661	0.912943	comp22019_c0;comp5769_c0
GO:0048765	root hair cell differentiation	BP	2	34	0.695661	0.912943	comp22019_c0;comp5769_c0
GO:0019953	sexual reproduction	BP	4	67	0.695062	0.912943	comp16436_c0;comp21435_c0;comp9529_c0;comp9920_c1
GO:0051273	beta-glucan metabolic process	BP	5	83	0.694384	0.912943	comp21323_c2;comp21436_c0;comp22102_c0;comp23592_c1;comp9920_c1
GO:0043933	macromolecular complex subunit organization	BP	31	479	0.693636	0.912943	comp11605_c0;comp11845_c0;comp11905_c0;comp13158_c0;comp14163_c0;comp14939_c0;comp16288_c0;comp16983_c0;comp17507_c0;comp18985_c0;comp19945_c0;comp20333_c0;comp21008_c0;comp21236_c0;comp21308_c0;comp22461_c0;comp22628_c0;comp23319_c1;comp23412_c0;comp23995_c0;comp24260_c0;comp46315_c0;comp46962_c0;comp5392_c1;comp56442_c0;comp5769_c0;comp6748_c0;comp7144_c0;comp8270_c1;comp8966_c0;comp99834_c0
GO:0006974	cellular response to DNA damage stimulus	BP	12	192	0.693272	0.912943	comp14098_c1;comp14239_c0;comp16663_c0;comp19239_c0;comp20292_c2;comp20431_c0;comp20827_c0;comp21983_c2;comp23032_c0;comp23318_c0;comp23847_c0;comp5769_c0
GO:0005375	copper ion transmembrane transporter activity	MF	1	17	0.690332	0.889241	comp7879_c0
GO:0008970	phosphatidylcholine 1-acylhydrolase activity	MF	1	17	0.690332	0.889241	comp23581_c0
GO:0015294	solute:cation symporter activity	MF	1	17	0.690332	0.889241	comp21804_c0
GO:0043022	ribosome binding	MF	1	17	0.690332	0.889241	comp23510_c0
GO:0006811	ion transport	BP	15	237	0.687818	0.909459	comp160116_c0;comp16023_c0;comp16504_c0;comp16937_c1;comp17994_c2;comp20385_c0;comp21150_c0;comp21290_c0;comp22208_c0;comp22255_c0;comp23324_c0;comp23354_c0;comp23916_c0;comp24324_c0;comp24382_c0
GO:0031410	cytoplasmic vesicle	CC	11	179	0.686388	0.915068	comp106533_c0;comp11905_c0;comp12381_c0;comp17522_c0;comp17964_c1;comp18056_c0;comp19787_c0;comp20046_c1;comp20138_c0;comp20443_c0;comp23246_c0
GO:0051606	detection of stimulus	BP	6	98	0.686014	0.907677	comp12832_c0;comp16288_c0;comp17598_c0;comp21996_c0;comp23032_c0;comp8270_c1
GO:0002009	morphogenesis of an epithelium	BP	1	16	0.685042	0.906995	comp14098_c1
GO:0002237	response to molecule of bacterial origin	BP	1	16	0.685042	0.906995	comp14120_c1
GO:0006119	oxidative phosphorylation	BP	1	16	0.685042	0.906995	comp19569_c0
GO:0006304	DNA modification	BP	1	16	0.685042	0.906995	comp14954_c0
GO:0006479	protein methylation	BP	1	16	0.685042	0.906995	comp16983_c0
GO:0006665	sphingolipid metabolic process	BP	1	16	0.685042	0.906995	comp14162_c1
GO:0008213	protein alkylation	BP	1	16	0.685042	0.906995	comp16983_c0
GO:0009218	pyrimidine ribonucleotide metabolic process	BP	1	16	0.685042	0.906995	comp19746_c0
GO:0009220	pyrimidine ribonucleotide biosynthetic process	BP	1	16	0.685042	0.906995	comp19746_c0
GO:0016197	endosomal transport	BP	1	16	0.685042	0.906995	comp28463_c0
GO:0032386	regulation of intracellular transport	BP	1	16	0.685042	0.906995	comp18211_c0
GO:0042439	ethanolamine-containing compound metabolic process	BP	1	16	0.685042	0.906995	comp22214_c0
GO:0043631	RNA polyadenylation	BP	1	16	0.685042	0.906995	comp16159_c0
GO:0046132	pyrimidine ribonucleoside biosynthetic process	BP	1	16	0.685042	0.906995	comp19746_c0
GO:0046134	pyrimidine nucleoside biosynthetic process	BP	1	16	0.685042	0.906995	comp19746_c0
GO:0048278	vesicle docking	BP	1	16	0.685042	0.906995	comp13980_c0
GO:0048729	tissue morphogenesis	BP	1	16	0.685042	0.906995	comp14098_c1
GO:0051017	actin filament bundle assembly	BP	1	16	0.685042	0.906995	comp23995_c0
GO:0051261	protein depolymerization	BP	1	16	0.685042	0.906995	comp23995_c0
GO:0060284	regulation of cell development	BP	1	16	0.685042	0.906995	comp9920_c1
GO:0061572	actin filament bundle organization	BP	1	16	0.685042	0.906995	comp23995_c0
GO:0006952	defense response	BP	43	655	0.683376	0.906995	comp10620_c0;comp11250_c0;comp11929_c0;comp12058_c1;comp13046_c0;comp13665_c0;comp14120_c1;comp15209_c0;comp15863_c0;comp16339_c0;comp17618_c0;comp18467_c0;comp18677_c0;comp19580_c0;comp19727_c2;comp20635_c0;comp20698_c0;comp21005_c0;comp21323_c2;comp21503_c0;comp21529_c0;comp21549_c0;comp21767_c0;comp21965_c0;comp22082_c0;comp22101_c0;comp22214_c0;comp22255_c0;comp22504_c0;comp22671_c0;comp22766…
GO:0050832	defense response to fungus	BP	7	113	0.679862	0.906995	comp14120_c1;comp15209_c0;comp18467_c0;comp19580_c0;comp20635_c0;comp22101_c0;comp22504_c0
GO:0010191	mucilage metabolic process	BP	2	33	0.679747	0.906995	comp23110_c0;comp23182_c3
GO:0032259	methylation	BP	2	33	0.679747	0.906995	comp14954_c0;comp16983_c0
GO:0043414	macromolecule methylation	BP	2	33	0.679747	0.906995	comp14954_c0;comp16983_c0
GO:0048359	mucilage metabolic process involved in seed coat development	BP	2	33	0.679747	0.906995	comp23110_c0;comp23182_c3
GO:0016023	cytoplasmic, membrane-bounded vesicle	CC	11	178	0.679273	0.913002	comp106533_c0;comp11905_c0;comp12381_c0;comp17522_c0;comp17964_c1;comp18056_c0;comp19787_c0;comp20046_c1;comp20138_c0;comp20443_c0;comp23246_c0
GO:0005905	coated pit	CC	1	16	0.678017	0.913002	comp11905_c0
GO:0099600	transmembrane receptor activity	MF	9	150	0.675038	0.875475	comp14850_c1;comp17995_c1;comp18467_c0;comp19727_c2;comp21996_c0;comp23264_c0;comp24324_c0;comp24378_c0;comp8578_c0
GO:0055086	nucleobase-containing small molecule metabolic process	BP	26	400	0.673454	0.906995	comp10233_c1;comp13981_c0;comp14174_c0;comp14799_c0;comp160116_c0;comp17689_c0;comp19447_c0;comp19569_c0;comp19746_c0;comp19772_c0;comp20850_c1;comp20933_c0;comp21211_c0;comp23145_c0;comp23200_c0;comp23354_c0;comp23395_c0;comp23493_c0;comp23507_c0;comp23732_c0;comp24351_c0;comp3342_c0;comp54337_c0;comp75873_c0;comp7879_c0;comp8754_c0
GO:0000272	polysaccharide catabolic process	BP	3	49	0.672787	0.906995	comp21659_c0;comp24231_c0;comp8768_c0
GO:0008643	carbohydrate transport	BP	3	49	0.672787	0.906995	comp13770_c0;comp2160_c0;comp23129_c0
GO:0009658	chloroplast organization	BP	3	49	0.672787	0.906995	comp12598_c0;comp20736_c0;comp24281_c0
GO:0009787	regulation of abscisic acid-activated signaling pathway	BP	3	49	0.672787	0.906995	comp14120_c1;comp17235_c0;comp19921_c0
GO:0009813	flavonoid biosynthetic process	BP	3	49	0.672787	0.906995	comp22359_c0;comp22766_c0;comp23308_c0
GO:0042325	regulation of phosphorylation	BP	3	49	0.672787	0.906995	comp15261_c1;comp20933_c0;comp22628_c0
GO:0046486	glycerolipid metabolic process	BP	3	49	0.672787	0.906995	comp20933_c0;comp22214_c0;comp22255_c0
GO:0080167	response to karrikin	BP	3	49	0.672787	0.906995	comp12832_c0;comp13300_c0;comp17598_c0
GO:1901419	regulation of response to alcohol	BP	3	49	0.672787	0.906995	comp14120_c1;comp17235_c0;comp19921_c0
GO:0016043	cellular component organization	BP	76	1137	0.670736	0.906995	comp111083_c0;comp11605_c0;comp11845_c0;comp11905_c0;comp11930_c0;comp12598_c0;comp13158_c0;comp13908_c0;comp13980_c0;comp14120_c1;comp14163_c0;comp14345_c0;comp14628_c0;comp14939_c0;comp16288_c0;comp16388_c0;comp16436_c0;comp16983_c0;comp17050_c0;comp17346_c0;comp17507_c0;comp18234_c0;comp18883_c0;comp18985_c0;comp19737_c0;comp19886_c0;comp19921_c0;comp19945_c0;comp20108_c0;comp20256_c0;comp2033…
GO:0004527	exonuclease activity	MF	3	51	0.669345	0.869576	comp18347_c1;comp20102_c0;comp20969_c0
GO:0008219	cell death	BP	15	234	0.668782	0.906995	comp11250_c0;comp12293_c0;comp15209_c0;comp17677_c0;comp18467_c0;comp19422_c0;comp19727_c2;comp21597_c0;comp22082_c0;comp22504_c0;comp22965_c0;comp23507_c0;comp23925_c0;comp24378_c0;comp6674_c0
GO:0016265	death	BP	15	234	0.668782	0.906995	comp11250_c0;comp12293_c0;comp15209_c0;comp17677_c0;comp18467_c0;comp19422_c0;comp19727_c2;comp21597_c0;comp22082_c0;comp22504_c0;comp22965_c0;comp23507_c0;comp23925_c0;comp24378_c0;comp6674_c0
GO:0004312	fatty acid synthase activity	MF	1	16	0.668209	0.869576	comp28664_c0
GO:0004630	phospholipase D activity	MF	1	16	0.668209	0.869576	comp22214_c0
GO:0005385	zinc ion transmembrane transporter activity	MF	1	16	0.668209	0.869576	comp21144_c0
GO:0005484	SNAP receptor activity	MF	1	16	0.668209	0.869576	comp22504_c0
GO:0052745	inositol phosphate phosphatase activity	MF	1	16	0.668209	0.869576	comp19793_c0
GO:0070290	N-acylphosphatidylethanolamine-specific phospholipase D activity	MF	1	16	0.668209	0.869576	comp22214_c0
GO:0016310	phosphorylation	BP	20	309	0.667083	0.906995	comp11910_c0;comp15261_c1;comp16388_c0;comp19569_c0;comp20016_c0;comp20155_c0;comp20933_c0;comp21996_c0;comp22628_c0;comp23116_c0;comp23264_c0;comp23493_c0;comp23800_c0;comp23850_c0;comp23928_c0;comp24324_c0;comp47554_c0;comp7791_c0;comp8578_c0;comp8754_c0
GO:0016616	oxidoreductase activity, acting on the CH-OH group of donors, NAD or NADP as acceptor	MF	10	165	0.667073	0.869576	comp14799_c0;comp16450_c0;comp16653_c1;comp17285_c0;comp19437_c1;comp19534_c0;comp21728_c0;comp23219_c0;comp23469_c0;comp28664_c0
GO:0003746	translation elongation factor activity	MF	5	84	0.666048	0.869576	comp15933_c0;comp18783_c0;comp19577_c0;comp23838_c0;comp99834_c0
GO:0010029	regulation of seed germination	BP	2	32	0.66316	0.902698	comp24324_c0;comp5769_c0
GO:0042127	regulation of cell proliferation	BP	2	32	0.66316	0.902698	comp17683_c0;comp23925_c0
GO:0071446	cellular response to salicylic acid stimulus	BP	2	32	0.66316	0.902698	comp21323_c2;comp22504_c0
GO:1900140	regulation of seedling development	BP	2	32	0.66316	0.902698	comp24324_c0;comp5769_c0
GO:0009117	nucleotide metabolic process	BP	23	353	0.662135	0.902698	comp10233_c1;comp13981_c0;comp14174_c0;comp14799_c0;comp160116_c0;comp17689_c0;comp19447_c0;comp19569_c0;comp19746_c0;comp20850_c1;comp20933_c0;comp21211_c0;comp23145_c0;comp23200_c0;comp23354_c0;comp23395_c0;comp23493_c0;comp23507_c0;comp24351_c0;comp3342_c0;comp54337_c0;comp7879_c0;comp8754_c0
GO:0000289	nuclear-transcribed mRNA poly(A) tail shortening	BP	1	15	0.661438	0.902698	comp7236_c0
GO:0006206	pyrimidine nucleobase metabolic process	BP	1	15	0.661438	0.902698	comp19746_c0
GO:0006305	DNA alkylation	BP	1	15	0.661438	0.902698	comp14954_c0
GO:0006306	DNA methylation	BP	1	15	0.661438	0.902698	comp14954_c0
GO:0006378	mRNA polyadenylation	BP	1	15	0.661438	0.902698	comp16159_c0
GO:0006879	cellular iron ion homeostasis	BP	1	15	0.661438	0.902698	comp21290_c0
GO:0010359	regulation of anion channel activity	BP	1	15	0.661438	0.902698	comp22255_c0
GO:0010565	regulation of cellular ketone metabolic process	BP	1	15	0.661438	0.902698	comp20916_c0
GO:0017006	protein-tetrapyrrole linkage	BP	1	15	0.661438	0.902698	comp21996_c0
GO:0022898	regulation of transmembrane transporter activity	BP	1	15	0.661438	0.902698	comp22255_c0
GO:0031175	neuron projection development	BP	1	15	0.661438	0.902698	comp11930_c0
GO:0032409	regulation of transporter activity	BP	1	15	0.661438	0.902698	comp22255_c0
GO:0032412	regulation of ion transmembrane transporter activity	BP	1	15	0.661438	0.902698	comp22255_c0
GO:0032990	cell part morphogenesis	BP	1	15	0.661438	0.902698	comp11930_c0
GO:0034762	regulation of transmembrane transport	BP	1	15	0.661438	0.902698	comp22255_c0
GO:0034765	regulation of ion transmembrane transport	BP	1	15	0.661438	0.902698	comp22255_c0
GO:0042274	ribosomal small subunit biogenesis	BP	1	15	0.661438	0.902698	comp23607_c0
GO:0042773	ATP synthesis coupled electron transport	BP	1	15	0.661438	0.902698	comp19569_c0
GO:0044070	regulation of anion transport	BP	1	15	0.661438	0.902698	comp22255_c0
GO:0044728	DNA methylation or demethylation	BP	1	15	0.661438	0.902698	comp14954_c0
GO:0046470	phosphatidylcholine metabolic process	BP	1	15	0.661438	0.902698	comp22214_c0
GO:0048477	oogenesis	BP	1	15	0.661438	0.902698	comp9529_c0
GO:0048645	organ formation	BP	1	15	0.661438	0.902698	comp19992_c0
GO:0048666	neuron development	BP	1	15	0.661438	0.902698	comp11930_c0
GO:0098656	anion transmembrane transport	BP	1	15	0.661438	0.902698	comp22255_c0
GO:0098763	mitotic cell cycle phase	BP	1	15	0.661438	0.902698	comp16288_c0
GO:1901879	regulation of protein depolymerization	BP	1	15	0.661438	0.902698	comp23995_c0
GO:1903959	regulation of anion transmembrane transport	BP	1	15	0.661438	0.902698	comp22255_c0
GO:0042625	ATPase coupled ion transmembrane transporter activity	MF	8	132	0.659697	0.869576	comp10233_c1;comp160116_c0;comp19447_c0;comp20850_c1;comp21211_c0;comp23145_c0;comp23395_c0;comp7879_c0
GO:0009932	cell tip growth	BP	3	48	0.658987	0.902698	comp22019_c0;comp24193_c0;comp9920_c1
GO:0048581	negative regulation of post-embryonic development	BP	3	48	0.658987	0.902698	comp16288_c0;comp23632_c0;comp4882_c0
GO:0031975	envelope	CC	40	616	0.658618	0.89163	comp11338_c1;comp12217_c0;comp12711_c0;comp13607_c0;comp13908_c0;comp13937_c1;comp14935_c0;comp15600_c0;comp15863_c0;comp160116_c0;comp17285_c0;comp18032_c0;comp18883_c0;comp18977_c0;comp19422_c0;comp19569_c0;comp20687_c1;comp20736_c0;comp21085_c0;comp21382_c0;comp21514_c0;comp21534_c0;comp21597_c0;comp21925_c0;comp21929_c0;comp22088_c0;comp23057_c0;comp23159_c0;comp23425_c0;comp23448_c0;comp2363…
GO:0005768	endosome	CC	9	144	0.657857	0.89163	comp17964_c1;comp17994_c2;comp18056_c0;comp18467_c0;comp20718_c0;comp21101_c0;comp24260_c0;comp28319_c0;comp28463_c0
GO:0031667	response to nutrient levels	BP	6	95	0.656523	0.902698	comp16937_c1;comp20385_c0;comp22628_c0;comp24324_c0;comp24382_c0;comp7791_c0
GO:0072593	reactive oxygen species metabolic process	BP	6	95	0.656523	0.902698	comp107403_c0;comp17589_c0;comp19873_c0;comp21095_c0;comp22255_c0;comp23456_c0
GO:0008483	transaminase activity	MF	2	33	0.655244	0.866061	comp23253_c0;comp23707_c0
GO:0016759	cellulose synthase activity	MF	2	33	0.655244	0.866061	comp21436_c0;comp23592_c1
GO:0016760	cellulose synthase (UDP-forming) activity	MF	2	33	0.655244	0.866061	comp21436_c0;comp23592_c1
GO:0031625	ubiquitin protein ligase binding	MF	2	33	0.655244	0.866061	comp20333_c0;comp5676_c0
GO:0044389	ubiquitin-like protein ligase binding	MF	2	33	0.655244	0.866061	comp20333_c0;comp5676_c0
GO:0000793	condensed chromosome	CC	1	15	0.654367	0.89163	comp20333_c0
GO:0009654	photosystem II oxygen evolving complex	CC	1	15	0.654367	0.89163	comp18361_c0
GO:0048468	cell development	BP	10	156	0.653173	0.902698	comp11930_c0;comp16436_c0;comp17346_c0;comp18677_c0;comp22019_c0;comp24193_c0;comp5769_c0;comp59919_c0;comp9529_c0;comp9920_c1
GO:1901698	response to nitrogen compound	BP	11	171	0.651696	0.902698	comp11250_c0;comp11903_c0;comp13665_c0;comp14954_c0;comp20698_c0;comp21503_c0;comp21510_c0;comp21715_c0;comp22766_c0;comp23482_c0;comp24259_c0
GO:0016705	oxidoreductase activity, acting on paired donors, with incorporation or reduction of molecular oxygen	MF	18	289	0.6513	0.866061	comp102443_c0;comp106533_c0;comp11845_c0;comp18402_c0;comp18977_c0;comp20952_c0;comp21085_c0;comp22359_c0;comp22642_c0;comp23021_c0;comp23308_c0;comp23425_c0;comp23476_c0;comp23744_c0;comp23770_c0;comp23817_c0;comp24322_c0;comp7945_c0
GO:0071840	cellular component organization or biogenesis	BP	90	1335	0.650825	0.902698	comp107193_c0;comp111083_c0;comp11605_c0;comp11845_c0;comp11905_c0;comp11930_c0;comp12598_c0;comp13158_c0;comp13908_c0;comp13980_c0;comp14120_c1;comp14163_c0;comp14345_c0;comp14628_c0;comp14939_c0;comp15631_c0;comp16205_c1;comp16288_c0;comp16388_c0;comp16436_c0;comp16983_c0;comp17050_c0;comp17346_c0;comp17507_c0;comp17683_c0;comp18234_c0;comp18883_c0;comp18985_c0;comp19737_c0;comp19886_c0;comp199…
GO:0046777	protein autophosphorylation	BP	8	125	0.649013	0.902698	comp11910_c0;comp20016_c0;comp20155_c0;comp23116_c0;comp23800_c0;comp23850_c0;comp23928_c0;comp7791_c0
GO:0009127	purine nucleoside monophosphate biosynthetic process	BP	9	140	0.646752	0.902698	comp10233_c1;comp160116_c0;comp19447_c0;comp20850_c1;comp21211_c0;comp23145_c0;comp23354_c0;comp23395_c0;comp7879_c0
GO:0009168	purine ribonucleoside monophosphate biosynthetic process	BP	9	140	0.646752	0.902698	comp10233_c1;comp160116_c0;comp19447_c0;comp20850_c1;comp21211_c0;comp23145_c0;comp23354_c0;comp23395_c0;comp7879_c0
GO:0045229	external encapsulating structure organization	BP	6	94	0.646322	0.902698	comp14120_c1;comp14345_c0;comp14628_c0;comp20952_c0;comp21323_c2;comp9920_c1
GO:0000097	sulfur amino acid biosynthetic process	BP	2	31	0.645889	0.902698	comp19772_c0;comp54337_c0
GO:0009860	pollen tube growth	BP	2	31	0.645889	0.902698	comp24193_c0;comp9920_c1
GO:0022412	cellular process involved in reproduction in multicellular organism	BP	2	31	0.645889	0.902698	comp9529_c0;comp9920_c1
GO:0045017	glycerolipid biosynthetic process	BP	2	31	0.645889	0.902698	comp20933_c0;comp22255_c0
GO:0004003	ATP-dependent DNA helicase activity	MF	1	15	0.644507	0.860853	comp14239_c0
GO:0008020	G-protein coupled photoreceptor activity	MF	1	15	0.644507	0.860853	comp21996_c0
GO:0008143	poly(A) binding	MF	1	15	0.644507	0.860853	comp7236_c0
GO:0008762	UDP-N-acetylmuramate dehydrogenase activity	MF	1	15	0.644507	0.860853	comp21728_c0
GO:0016161	beta-amylase activity	MF	1	15	0.644507	0.860853	comp8768_c0
GO:0016782	transferase activity, transferring sulfur-containing groups	MF	1	15	0.644507	0.860853	comp19607_c0
GO:0019239	deaminase activity	MF	1	15	0.644507	0.860853	comp14129_c0
GO:0070717	poly-purine tract binding	MF	1	15	0.644507	0.860853	comp7236_c0
GO:0044422	organelle part	CC	205	3057	0.642837	0.883017	comp10088_c0;comp10233_c1;comp106533_c0;comp10885_c0;comp10988_c0;comp11338_c1;comp11930_c0;comp12217_c0;comp12242_c0;comp12376_c0;comp12381_c0;comp12488_c1;comp12519_c1;comp12711_c0;comp13158_c0;comp13354_c0;comp13574_c3;comp13607_c0;comp13665_c0;comp13754_c0;comp13908_c0;comp13937_c1;comp13980_c0;comp13983_c0;comp14068_c0;comp14239_c0;comp14935_c0;comp14954_c0;comp15261_c1;comp15294_c0;comp1538…
GO:0006732	coenzyme metabolic process	BP	14	215	0.642503	0.902698	comp13981_c0;comp14174_c0;comp14799_c0;comp16214_c0;comp17689_c0;comp20735_c0;comp20933_c0;comp21320_c0;comp23200_c0;comp23493_c0;comp23501_c0;comp23507_c0;comp54337_c0;comp8754_c0
GO:0000302	response to reactive oxygen species	BP	5	78	0.640504	0.902157	comp11910_c0;comp17589_c0;comp20827_c0;comp21925_c0;comp23800_c0
GO:0015144	carbohydrate transmembrane transporter activity	MF	2	32	0.638465	0.860853	comp19247_c0;comp23650_c0
GO:0016893	endonuclease activity, active with either ribo- or deoxyribonucleic acids and producing 5'-phosphomonoesters	MF	2	32	0.638465	0.860853	comp13665_c0;comp5031_c1
GO:1901476	carbohydrate transporter activity	MF	2	32	0.638465	0.860853	comp19247_c0;comp23650_c0
GO:0006536	glutamate metabolic process	BP	1	14	0.636068	0.896544	comp23253_c0
GO:0007050	cell cycle arrest	BP	1	14	0.636068	0.896544	comp15261_c1
GO:0009625	response to insect	BP	1	14	0.636068	0.896544	comp22766_c0
GO:0009958	positive gravitropism	BP	1	14	0.636068	0.896544	comp24264_c0
GO:0010074	maintenance of meristem identity	BP	1	14	0.636068	0.896544	comp5392_c1
GO:0010267	production of ta-siRNAs involved in RNA interference	BP	1	14	0.636068	0.896544	comp13665_c0
GO:0016143	S-glycoside metabolic process	BP	1	14	0.636068	0.896544	comp19607_c0
GO:0016571	histone methylation	BP	1	14	0.636068	0.896544	comp16983_c0
GO:0019757	glycosinolate metabolic process	BP	1	14	0.636068	0.896544	comp19607_c0
GO:0019760	glucosinolate metabolic process	BP	1	14	0.636068	0.896544	comp19607_c0
GO:0031033	myosin filament organization	BP	1	14	0.636068	0.896544	comp22628_c0
GO:0031034	myosin filament assembly	BP	1	14	0.636068	0.896544	comp22628_c0
GO:0035966	response to topologically incorrect protein	BP	1	14	0.636068	0.896544	comp5769_c0
GO:0042726	flavin-containing compound metabolic process	BP	1	14	0.636068	0.896544	comp20919_c0
GO:0042727	flavin-containing compound biosynthetic process	BP	1	14	0.636068	0.896544	comp20919_c0
GO:0043473	pigmentation	BP	1	14	0.636068	0.896544	comp24264_c0
GO:0045185	maintenance of protein location	BP	1	14	0.636068	0.896544	comp28463_c0
GO:0048858	cell projection morphogenesis	BP	1	14	0.636068	0.896544	comp11930_c0
GO:0050684	regulation of mRNA processing	BP	1	14	0.636068	0.896544	comp7236_c0
GO:0051651	maintenance of location in cell	BP	1	14	0.636068	0.896544	comp28463_c0
GO:0098813	nuclear chromosome segregation	BP	1	14	0.636068	0.896544	comp13158_c0
GO:1903311	regulation of mRNA metabolic process	BP	1	14	0.636068	0.896544	comp7236_c0
GO:0005778	peroxisomal membrane	CC	2	31	0.635526	0.876184	comp17599_c0;comp22638_c0
GO:0031903	microbody membrane	CC	2	31	0.635526	0.876184	comp17599_c0;comp22638_c0
GO:0031965	nuclear membrane	CC	2	31	0.635526	0.876184	comp13937_c1;comp23632_c0
GO:0016053	organic acid biosynthetic process	BP	24	362	0.630348	0.896544	comp12397_c0;comp12784_c0;comp14070_c0;comp14162_c1;comp14194_c0;comp16450_c0;comp17285_c0;comp18100_c0;comp18892_c0;comp19772_c0;comp19921_c0;comp19939_c0;comp21925_c0;comp22255_c0;comp23175_c0;comp23219_c0;comp23770_c0;comp23896_c0;comp23923_c0;comp24322_c0;comp24338_c0;comp24351_c0;comp28664_c0;comp54337_c0
GO:0046394	carboxylic acid biosynthetic process	BP	24	362	0.630348	0.896544	comp12397_c0;comp12784_c0;comp14070_c0;comp14162_c1;comp14194_c0;comp16450_c0;comp17285_c0;comp18100_c0;comp18892_c0;comp19772_c0;comp19921_c0;comp19939_c0;comp21925_c0;comp22255_c0;comp23175_c0;comp23219_c0;comp23770_c0;comp23896_c0;comp23923_c0;comp24322_c0;comp24338_c0;comp24351_c0;comp28664_c0;comp54337_c0
GO:0010319	stromule	CC	1	14	0.628983	0.876184	comp41535_c0
GO:0030134	ER to Golgi transport vesicle	CC	1	14	0.628983	0.876184	comp17964_c1
GO:0030176	integral component of endoplasmic reticulum membrane	CC	1	14	0.628983	0.876184	comp21687_c0
GO:0044452	nucleolar part	CC	1	14	0.628983	0.876184	comp21518_c0
GO:0005982	starch metabolic process	BP	2	30	0.627924	0.896544	comp17589_c0;comp23057_c0
GO:0006888	ER to Golgi vesicle-mediated transport	BP	2	30	0.627924	0.896544	comp18211_c0;comp24260_c0
GO:0019395	fatty acid oxidation	BP	2	30	0.627924	0.896544	comp19921_c0;comp21025_c0
GO:0034440	lipid oxidation	BP	2	30	0.627924	0.896544	comp19921_c0;comp21025_c0
GO:0045165	cell fate commitment	BP	2	30	0.627924	0.896544	comp23847_c0;comp5392_c1
GO:0005740	mitochondrial envelope	CC	15	232	0.626798	0.876184	comp11338_c1;comp12217_c0;comp12711_c0;comp13908_c0;comp14935_c0;comp15600_c0;comp160116_c0;comp19422_c0;comp19569_c0;comp21514_c0;comp21534_c0;comp21929_c0;comp30292_c0;comp8403_c0;comp8531_c0
GO:0030529	intracellular ribonucleoprotein complex	CC	61	921	0.624529	0.876184	comp10088_c0;comp107193_c0;comp11656_c0;comp11930_c0;comp12058_c1;comp12715_c0;comp13172_c0;comp13754_c0;comp137714_c0;comp14068_c0;comp15387_c0;comp157931_c0;comp16205_c1;comp16856_c0;comp1716_c0;comp17618_c0;comp18032_c0;comp18213_c0;comp18589_c0;comp18677_c0;comp18830_c1;comp19182_c0;comp19434_c0;comp19546_c0;comp19785_c0;comp19812_c0;comp19945_c0;comp20004_c0;comp20192_c0;comp20366_c0;comp204…
GO:1990904	ribonucleoprotein complex	CC	61	921	0.624529	0.876184	comp10088_c0;comp107193_c0;comp11656_c0;comp11930_c0;comp12058_c1;comp12715_c0;comp13172_c0;comp13754_c0;comp137714_c0;comp14068_c0;comp15387_c0;comp157931_c0;comp16205_c1;comp16856_c0;comp1716_c0;comp17618_c0;comp18032_c0;comp18213_c0;comp18589_c0;comp18677_c0;comp18830_c1;comp19182_c0;comp19434_c0;comp19546_c0;comp19785_c0;comp19812_c0;comp19945_c0;comp20004_c0;comp20192_c0;comp20366_c0;comp204…
GO:0009653	anatomical structure morphogenesis	BP	31	464	0.623434	0.896544	comp11930_c0;comp12998_c4;comp14098_c1;comp14742_c0;comp16436_c0;comp17346_c0;comp18677_c0;comp19793_c0;comp19862_c0;comp19992_c0;comp20046_c1;comp20822_c0;comp20952_c0;comp21204_c1;comp21323_c2;comp21572_c0;comp22019_c0;comp22102_c0;comp22118_c0;comp22573_c1;comp22640_c0;comp22642_c0;comp23904_c0;comp23998_c0;comp24193_c0;comp24324_c0;comp24338_c0;comp5769_c0;comp59919_c0;comp8637_c0;comp9920_c1
GO:0044446	intracellular organelle part	CC	205	3048	0.623312	0.876184	comp10088_c0;comp10233_c1;comp106533_c0;comp10885_c0;comp10988_c0;comp11338_c1;comp11930_c0;comp12217_c0;comp12242_c0;comp12376_c0;comp12381_c0;comp12488_c1;comp12519_c1;comp12711_c0;comp13158_c0;comp13354_c0;comp13574_c3;comp13607_c0;comp13665_c0;comp13754_c0;comp13908_c0;comp13937_c1;comp13980_c0;comp13983_c0;comp14068_c0;comp14239_c0;comp14935_c0;comp14954_c0;comp15261_c1;comp15294_c0;comp1538…
GO:0009555	pollen development	BP	7	107	0.623061	0.896544	comp13278_c1;comp14383_c0;comp20952_c0;comp21323_c2;comp5553_c0;comp5769_c0;comp9920_c1
GO:0042440	pigment metabolic process	BP	8	122	0.621624	0.895896	comp17589_c0;comp20809_c0;comp21085_c0;comp21848_c0;comp21925_c0;comp22960_c0;comp23032_c0;comp23425_c0
GO:0016796	exonuclease activity, active with either ribo- or deoxyribonucleic acids and producing 5'-phosphomonoesters	MF	2	31	0.62105	0.845875	comp18347_c1;comp20969_c0
GO:0006793	phosphorus metabolic process	BP	53	786	0.620906	0.895512	comp10233_c1;comp11910_c0;comp13981_c0;comp14174_c0;comp14799_c0;comp15261_c1;comp160116_c0;comp16214_c0;comp16388_c0;comp17689_c0;comp19447_c0;comp19569_c0;comp19746_c0;comp19793_c0;comp20016_c0;comp20155_c0;comp20242_c1;comp20735_c0;comp20850_c1;comp20933_c0;comp21211_c0;comp21320_c0;comp21936_c0;comp21996_c0;comp22036_c0;comp22101_c0;comp22214_c0;comp22428_c0;comp22444_c0;comp22628_c0;comp2311…
GO:0043623	cellular protein complex assembly	BP	9	137	0.620797	0.895512	comp11905_c0;comp14163_c0;comp16288_c0;comp20333_c0;comp22628_c0;comp23995_c0;comp5769_c0;comp6748_c0;comp8270_c1
GO:0009163	nucleoside biosynthetic process	BP	11	167	0.620341	0.895512	comp10233_c1;comp160116_c0;comp19447_c0;comp19746_c0;comp20850_c1;comp21211_c0;comp23145_c0;comp23354_c0;comp23395_c0;comp75873_c0;comp7879_c0
GO:0042455	ribonucleoside biosynthetic process	BP	11	167	0.620341	0.895512	comp10233_c1;comp160116_c0;comp19447_c0;comp19746_c0;comp20850_c1;comp21211_c0;comp23145_c0;comp23354_c0;comp23395_c0;comp75873_c0;comp7879_c0
GO:0019866	organelle inner membrane	CC	15	231	0.620055	0.876184	comp11338_c1;comp12217_c0;comp12711_c0;comp13607_c0;comp13908_c0;comp14935_c0;comp15600_c0;comp160116_c0;comp19569_c0;comp20736_c0;comp21514_c0;comp21534_c0;comp23425_c0;comp23448_c0;comp8403_c0
GO:0000323	lytic vacuole	CC	4	62	0.619999	0.876184	comp140000_c0;comp141146_c0;comp23533_c0;comp52796_c0
GO:0004712	protein serine/threonine/tyrosine kinase activity	MF	1	14	0.619115	0.844753	comp21278_c0
GO:0016899	oxidoreductase activity, acting on the CH-OH group of donors, oxygen as acceptor	MF	1	14	0.619115	0.844753	comp12488_c1
GO:0004888	transmembrane signaling receptor activity	MF	9	143	0.618479	0.844753	comp14850_c1;comp17995_c1;comp18467_c0;comp19727_c2;comp21996_c0;comp23264_c0;comp24324_c0;comp24378_c0;comp8578_c0
GO:0005829	cytosol	CC	75	1127	0.617866	0.876184	comp10088_c0;comp107403_c0;comp11540_c0;comp12242_c0;comp12335_c1;comp12381_c0;comp12755_c0;comp13278_c1;comp13488_c0;comp13754_c0;comp13980_c0;comp14068_c0;comp14239_c0;comp15387_c0;comp157931_c0;comp16136_c0;comp16214_c0;comp16653_c1;comp16856_c0;comp16937_c1;comp18211_c0;comp18213_c0;comp18548_c0;comp18670_c0;comp18677_c0;comp18781_c0;comp19772_c0;comp19787_c0;comp19873_c0;comp20023_c0;comp200…
GO:0044255	cellular lipid metabolic process	BP	26	389	0.616563	0.891838	comp102443_c0;comp14070_c0;comp14162_c1;comp16119_c1;comp18100_c0;comp18892_c0;comp19921_c0;comp19939_c0;comp20023_c0;comp20735_c0;comp20809_c0;comp20933_c0;comp21025_c0;comp21085_c0;comp21597_c0;comp21925_c0;comp21936_c0;comp22214_c0;comp22255_c0;comp23501_c0;comp23770_c0;comp23923_c0;comp24322_c0;comp24338_c0;comp24354_c0;comp28664_c0
GO:0051338	regulation of transferase activity	BP	3	45	0.615104	0.890377	comp11540_c0;comp15261_c1;comp22628_c0
GO:0016462	pyrophosphatase activity	MF	63	973	0.615101	0.843821	comp10233_c1;comp10885_c0;comp10978_c0;comp11676_c1;comp12762_c0;comp13665_c0;comp14033_c0;comp14098_c1;comp14238_c0;comp14239_c0;comp14964_c0;comp15008_c0;comp15182_c1;comp160116_c0;comp16149_c1;comp16205_c1;comp16538_c0;comp17111_c0;comp17325_c0;comp17509_c0;comp17693_c0;comp17706_c0;comp18254_c0;comp18830_c1;comp19239_c0;comp19422_c0;comp19447_c0;comp19945_c0;comp20256_c0;comp20349_c0;comp2084…
GO:0051536	iron-sulfur cluster binding	MF	7	111	0.614439	0.843821	comp11205_c0;comp16912_c0;comp19013_c0;comp19873_c0;comp23425_c0;comp23959_c0;comp5600_c0
GO:0051540	metal cluster binding	MF	7	111	0.614439	0.843821	comp11205_c0;comp16912_c0;comp19013_c0;comp19873_c0;comp23425_c0;comp23959_c0;comp5600_c0
GO:0004620	phospholipase activity	MF	3	47	0.614029	0.843821	comp18781_c0;comp22214_c0;comp23581_c0
GO:0019199	transmembrane receptor protein kinase activity	MF	3	47	0.614029	0.843821	comp17995_c1;comp18467_c0;comp24324_c0
GO:0019725	cellular homeostasis	BP	12	181	0.612797	0.887685	comp106533_c0;comp17589_c0;comp18329_c0;comp19013_c0;comp19422_c0;comp19873_c0;comp20807_c0;comp21290_c0;comp23749_c0;comp23837_c0;comp59919_c0;comp9607_c0
GO:0015085	calcium ion transmembrane transporter activity	MF	4	63	0.611905	0.843821	comp10233_c1;comp19447_c0;comp21211_c0;comp23145_c0
GO:0007031	peroxisome organization	BP	2	29	0.609259	0.883204	comp19921_c0;comp22638_c0
GO:0007034	vacuolar transport	BP	2	29	0.609259	0.883204	comp21902_c0;comp28463_c0
GO:0009767	photosynthetic electron transport chain	BP	2	29	0.609259	0.883204	comp15863_c0;comp24152_c0
GO:0009955	adaxial/abaxial pattern specification	BP	2	29	0.609259	0.883204	comp14742_c0;comp46315_c0
GO:0072329	monocarboxylic acid catabolic process	BP	2	29	0.609259	0.883204	comp19921_c0;comp21025_c0
GO:0000819	sister chromatid segregation	BP	1	13	0.6088	0.883204	comp13158_c0
GO:0006353	DNA-templated transcription, termination	BP	1	13	0.6088	0.883204	comp22661_c0
GO:0006497	protein lipidation	BP	1	13	0.6088	0.883204	comp21572_c0
GO:0006783	heme biosynthetic process	BP	1	13	0.6088	0.883204	comp21848_c0
GO:0006801	superoxide metabolic process	BP	1	13	0.6088	0.883204	comp17589_c0
GO:0006814	sodium ion transport	BP	1	13	0.6088	0.883204	comp17994_c2
GO:0006900	membrane budding	BP	1	13	0.6088	0.883204	comp11905_c0
GO:0009956	radial pattern formation	BP	1	13	0.6088	0.883204	comp15543_c1
GO:0010216	maintenance of DNA methylation	BP	1	13	0.6088	0.883204	comp4882_c0
GO:0010227	floral organ abscission	BP	1	13	0.6088	0.883204	comp21101_c0
GO:0010363	regulation of plant-type hypersensitive response	BP	1	13	0.6088	0.883204	comp22504_c0
GO:0010563	negative regulation of phosphorus metabolic process	BP	1	13	0.6088	0.883204	comp15261_c1
GO:0010769	regulation of cell morphogenesis involved in differentiation	BP	1	13	0.6088	0.883204	comp9920_c1
GO:0019856	pyrimidine nucleobase biosynthetic process	BP	1	13	0.6088	0.883204	comp19746_c0
GO:0032507	maintenance of protein location in cell	BP	1	13	0.6088	0.883204	comp28463_c0
GO:0042158	lipoprotein biosynthetic process	BP	1	13	0.6088	0.883204	comp21572_c0
GO:0042692	muscle cell differentiation	BP	1	13	0.6088	0.883204	comp59919_c0
GO:0042981	regulation of apoptotic process	BP	1	13	0.6088	0.883204	comp23925_c0
GO:0043476	pigment accumulation	BP	1	13	0.6088	0.883204	comp24264_c0
GO:0045926	negative regulation of growth	BP	1	13	0.6088	0.883204	comp23412_c0
GO:0045936	negative regulation of phosphate metabolic process	BP	1	13	0.6088	0.883204	comp15261_c1
GO:0048654	anther morphogenesis	BP	1	13	0.6088	0.883204	comp20952_c0
GO:0048655	anther wall tapetum morphogenesis	BP	1	13	0.6088	0.883204	comp20952_c0
GO:0048656	anther wall tapetum formation	BP	1	13	0.6088	0.883204	comp20952_c0
GO:0048657	anther wall tapetum cell differentiation	BP	1	13	0.6088	0.883204	comp20952_c0
GO:0048658	anther wall tapetum development	BP	1	13	0.6088	0.883204	comp20952_c0
GO:0048667	cell morphogenesis involved in neuron differentiation	BP	1	13	0.6088	0.883204	comp11930_c0
GO:0048812	neuron projection morphogenesis	BP	1	13	0.6088	0.883204	comp11930_c0
GO:0051146	striated muscle cell differentiation	BP	1	13	0.6088	0.883204	comp59919_c0
GO:2000030	regulation of response to red or far red light	BP	1	13	0.6088	0.883204	comp16288_c0
GO:0006310	DNA recombination	BP	5	75	0.605496	0.883204	comp16663_c0;comp19239_c0;comp20108_c0;comp20292_c2;comp21240_c1
GO:0044248	cellular catabolic process	BP	35	519	0.605445	0.883204	comp107403_c0;comp11540_c0;comp13172_c0;comp15809_c1;comp15948_c0;comp16642_c0;comp17589_c0;comp17964_c1;comp18548_c0;comp18670_c0;comp19648_c0;comp19921_c0;comp20192_c0;comp20333_c0;comp20732_c0;comp20916_c0;comp20933_c0;comp21025_c0;comp21095_c0;comp21214_c0;comp21836_c0;comp22376_c0;comp22822_c0;comp22840_c0;comp23051_c0;comp23456_c0;comp23707_c0;comp23732_c0;comp23771_c0;comp23983_c0;comp2406…
GO:0098805	whole membrane	CC	40	603	0.603776	0.876184	comp11338_c1;comp11905_c0;comp12242_c0;comp12381_c0;comp13574_c3;comp13980_c0;comp15387_c0;comp16504_c0;comp16653_c1;comp16796_c0;comp16856_c0;comp17599_c0;comp17994_c2;comp18056_c0;comp18063_c1;comp18467_c0;comp18670_c0;comp18883_c0;comp19422_c0;comp19787_c0;comp19921_c0;comp20138_c0;comp20443_c0;comp20687_c1;comp21561_c0;comp21804_c0;comp21902_c0;comp21909_c0;comp21929_c0;comp22638_c0;comp23129…
GO:0003727	single-stranded RNA binding	MF	2	30	0.602995	0.83627	comp15863_c0;comp7236_c0
GO:0004532	exoribonuclease activity	MF	2	30	0.602995	0.83627	comp18347_c1;comp20969_c0
GO:0016655	oxidoreductase activity, acting on NAD(P)H, quinone or similar compound as acceptor	MF	2	30	0.602995	0.83627	comp12711_c0;comp23507_c0
GO:0016854	racemase and epimerase activity	MF	2	30	0.602995	0.83627	comp17478_c0;comp22958_c0
GO:0016877	ligase activity, forming carbon-sulfur bonds	MF	2	30	0.602995	0.83627	comp20045_c0;comp21320_c0
GO:0016881	acid-amino acid ligase activity	MF	2	30	0.602995	0.83627	comp13488_c0;comp8775_c0
GO:0016896	exoribonuclease activity, producing 5'-phosphomonoesters	MF	2	30	0.602995	0.83627	comp18347_c1;comp20969_c0
GO:0019205	nucleobase-containing compound kinase activity	MF	2	30	0.602995	0.83627	comp22412_c0;comp594_c0
GO:0048029	monosaccharide binding	MF	2	30	0.602995	0.83627	comp22359_c0;comp23156_c0
GO:0005765	lysosomal membrane	CC	1	13	0.601736	0.876184	comp23533_c0
GO:0009504	cell plate	CC	1	13	0.601736	0.876184	comp13937_c1
GO:0019899	enzyme binding	MF	9	141	0.601423	0.83627	comp12598_c0;comp18063_c1;comp20016_c0;comp20333_c0;comp22255_c0;comp24125_c0;comp24193_c0;comp24324_c0;comp5676_c0
GO:0016817	hydrolase activity, acting on acid anhydrides	MF	64	984	0.600675	0.83627	comp10233_c1;comp10885_c0;comp10978_c0;comp114795_c0;comp11676_c1;comp12762_c0;comp13665_c0;comp14033_c0;comp14098_c1;comp14238_c0;comp14239_c0;comp14964_c0;comp15008_c0;comp15182_c1;comp160116_c0;comp16149_c1;comp16205_c1;comp16538_c0;comp17111_c0;comp17325_c0;comp17509_c0;comp17693_c0;comp17706_c0;comp18254_c0;comp18830_c1;comp19239_c0;comp19422_c0;comp19447_c0;comp19945_c0;comp20256_c0;comp203…
GO:0051276	chromosome organization	BP	19	283	0.600381	0.883204	comp11605_c0;comp11845_c0;comp13158_c0;comp14939_c0;comp16983_c0;comp17507_c0;comp18985_c0;comp20256_c0;comp21008_c0;comp21236_c0;comp22461_c0;comp23319_c1;comp23412_c0;comp23827_c0;comp46315_c0;comp46962_c0;comp5392_c1;comp7144_c0;comp8966_c0
GO:0009505	plant-type cell wall	CC	8	122	0.600244	0.876184	comp14628_c0;comp21728_c0;comp21767_c0;comp22547_c0;comp23110_c0;comp23182_c3;comp23533_c0;comp24363_c0
GO:0006796	phosphate-containing compound metabolic process	BP	52	766	0.599769	0.883204	comp10233_c1;comp11910_c0;comp13981_c0;comp14174_c0;comp14799_c0;comp15261_c1;comp160116_c0;comp16214_c0;comp16388_c0;comp17689_c0;comp19447_c0;comp19569_c0;comp19746_c0;comp19793_c0;comp20016_c0;comp20155_c0;comp20242_c1;comp20735_c0;comp20850_c1;comp20933_c0;comp21211_c0;comp21936_c0;comp21996_c0;comp22036_c0;comp22101_c0;comp22214_c0;comp22428_c0;comp22444_c0;comp22628_c0;comp23116_c0;comp2314…
GO:0000096	sulfur amino acid metabolic process	BP	3	44	0.599657	0.883204	comp19772_c0;comp20916_c0;comp54337_c0
GO:0008565	protein transporter activity	MF	3	46	0.599265	0.83627	comp20138_c0;comp23246_c0;comp24225_c0
GO:1901575	organic substance catabolic process	BP	48	707	0.596946	0.883204	comp11540_c0;comp11676_c1;comp13172_c0;comp15512_c0;comp15809_c1;comp15948_c0;comp16642_c0;comp17964_c1;comp18548_c0;comp18670_c0;comp18781_c0;comp19648_c0;comp19767_c0;comp19793_c0;comp19921_c0;comp20192_c0;comp20333_c0;comp20732_c0;comp20916_c0;comp20933_c0;comp21025_c0;comp21214_c0;comp21659_c0;comp21836_c0;comp21911_c0;comp22214_c0;comp22316_c0;comp22376_c0;comp22822_c0;comp22840_c0;comp23050…
GO:0048588	developmental cell growth	BP	4	59	0.595359	0.883204	comp22019_c0;comp24193_c0;comp5769_c0;comp9920_c1
GO:0006259	DNA metabolic process	BP	23	341	0.595092	0.883204	comp14098_c1;comp14239_c0;comp14954_c0;comp15949_c0;comp16663_c0;comp17637_c1;comp19239_c0;comp20108_c0;comp20256_c0;comp20292_c2;comp20431_c0;comp20827_c0;comp21240_c1;comp21983_c2;comp23032_c0;comp23202_c0;comp23318_c0;comp23827_c0;comp23847_c0;comp4882_c0;comp5370_c0;comp5769_c0;comp5802_c0
GO:0009124	nucleoside monophosphate biosynthetic process	BP	10	149	0.594842	0.883204	comp10233_c1;comp160116_c0;comp19447_c0;comp19746_c0;comp20850_c1;comp21211_c0;comp23145_c0;comp23354_c0;comp23395_c0;comp7879_c0
GO:0065009	regulation of molecular function	BP	9	134	0.593888	0.883204	comp11540_c0;comp15261_c1;comp16101_c0;comp22255_c0;comp22628_c0;comp22766_c0;comp23110_c0;comp23182_c3;comp23412_c0
GO:0005654	nucleoplasm	CC	13	197	0.593468	0.876183	comp13158_c0;comp13665_c0;comp14954_c0;comp15261_c1;comp15673_c0;comp16159_c0;comp18213_c0;comp19234_c0;comp21518_c0;comp22376_c0;comp22661_c0;comp22840_c0;comp4882_c0
GO:0048438	floral whorl development	BP	5	74	0.593404	0.883204	comp20952_c0;comp22642_c0;comp23632_c0;comp24264_c0;comp5769_c0
GO:0031966	mitochondrial membrane	CC	15	227	0.592533	0.876183	comp11338_c1;comp12217_c0;comp12711_c0;comp13908_c0;comp14935_c0;comp15600_c0;comp160116_c0;comp19422_c0;comp19569_c0;comp21514_c0;comp21534_c0;comp21929_c0;comp30292_c0;comp8403_c0;comp8531_c0
GO:0016861	intramolecular oxidoreductase activity, interconverting aldoses and ketoses	MF	1	13	0.591911	0.83627	comp23200_c0
GO:0070568	guanylyltransferase activity	MF	1	13	0.591911	0.83627	comp21134_c0
GO:0009062	fatty acid catabolic process	BP	2	28	0.58989	0.883204	comp19921_c0;comp21025_c0
GO:0042398	cellular modified amino acid biosynthetic process	BP	2	28	0.58989	0.883204	comp54337_c0;comp8775_c0
GO:0043624	cellular protein complex disassembly	BP	2	28	0.58989	0.883204	comp23995_c0;comp99834_c0
GO:0080147	root hair cell development	BP	2	28	0.58989	0.883204	comp22019_c0;comp5769_c0
GO:2000242	negative regulation of reproductive process	BP	2	28	0.58989	0.883204	comp23632_c0;comp4882_c0
GO:0006281	DNA repair	BP	12	178	0.589197	0.883204	comp14098_c1;comp14239_c0;comp16663_c0;comp19239_c0;comp20292_c2;comp20431_c0;comp20827_c0;comp21983_c2;comp23032_c0;comp23318_c0;comp23847_c0;comp5769_c0
GO:0098791	Golgi subcompartment	CC	3	44	0.586701	0.873068	comp10988_c0;comp17478_c0;comp21101_c0
GO:0009156	ribonucleoside monophosphate biosynthetic process	BP	10	148	0.586146	0.883204	comp10233_c1;comp160116_c0;comp19447_c0;comp19746_c0;comp20850_c1;comp21211_c0;comp23145_c0;comp23354_c0;comp23395_c0;comp7879_c0
GO:0009142	nucleoside triphosphate biosynthetic process	BP	9	133	0.58472	0.881742	comp10233_c1;comp160116_c0;comp19447_c0;comp20850_c1;comp21211_c0;comp23145_c0;comp23354_c0;comp23395_c0;comp7879_c0
GO:0009408	response to heat	BP	9	133	0.58472	0.881742	comp10831_c1;comp11903_c0;comp14120_c1;comp14731_c0;comp17637_c1;comp19185_c0;comp19873_c0;comp23202_c0;comp5769_c0
GO:0009812	flavonoid metabolic process	BP	4	58	0.581621	0.878402	comp22359_c0;comp22766_c0;comp23032_c0;comp23308_c0
GO:0042545	cell wall modification	BP	4	58	0.581621	0.878402	comp14120_c1;comp14345_c0;comp21323_c2;comp9920_c1
GO:0051186	cofactor metabolic process	BP	19	280	0.581242	0.878402	comp13981_c0;comp14174_c0;comp14799_c0;comp16214_c0;comp17589_c0;comp17689_c0;comp20735_c0;comp20933_c0;comp21320_c0;comp21848_c0;comp21925_c0;comp22960_c0;comp23200_c0;comp23425_c0;comp23493_c0;comp23501_c0;comp23507_c0;comp54337_c0;comp8754_c0
GO:1901293	nucleoside phosphate biosynthetic process	BP	15	221	0.579633	0.877402	comp10233_c1;comp13981_c0;comp160116_c0;comp17689_c0;comp19447_c0;comp19746_c0;comp20850_c1;comp21211_c0;comp23145_c0;comp23354_c0;comp23395_c0;comp24351_c0;comp3342_c0;comp54337_c0;comp7879_c0
GO:0000070	mitotic sister chromatid segregation	BP	1	12	0.579493	0.877402	comp13158_c0
GO:0000105	histidine biosynthetic process	BP	1	12	0.579493	0.877402	comp54337_c0
GO:0001933	negative regulation of protein phosphorylation	BP	1	12	0.579493	0.877402	comp15261_c1
GO:0006415	translational termination	BP	1	12	0.579493	0.877402	comp99834_c0
GO:0006547	histidine metabolic process	BP	1	12	0.579493	0.877402	comp54337_c0
GO:0006714	sesquiterpenoid metabolic process	BP	1	12	0.579493	0.877402	comp18892_c0
GO:0006771	riboflavin metabolic process	BP	1	12	0.579493	0.877402	comp20919_c0
GO:0006904	vesicle docking involved in exocytosis	BP	1	12	0.579493	0.877402	comp13980_c0
GO:0007548	sex differentiation	BP	1	12	0.579493	0.877402	comp14098_c1
GO:0008406	gonad development	BP	1	12	0.579493	0.877402	comp14098_c1
GO:0009226	nucleotide-sugar biosynthetic process	BP	1	12	0.579493	0.877402	comp21134_c0
GO:0009231	riboflavin biosynthetic process	BP	1	12	0.579493	0.877402	comp20919_c0
GO:0009635	response to herbicide	BP	1	12	0.579493	0.877402	comp23896_c0
GO:0010099	regulation of photomorphogenesis	BP	1	12	0.579493	0.877402	comp16288_c0
GO:0010204	defense response signaling pathway, resistance gene-independent	BP	1	12	0.579493	0.877402	comp20635_c0
GO:0010259	multicellular organism aging	BP	1	12	0.579493	0.877402	comp160116_c0
GO:0010496	intercellular transport	BP	1	12	0.579493	0.877402	comp23481_c0
GO:0016925	protein sumoylation	BP	1	12	0.579493	0.877402	comp23632_c0
GO:0030042	actin filament depolymerization	BP	1	12	0.579493	0.877402	comp23995_c0
GO:0030435	sporulation resulting in formation of a cellular spore	BP	1	12	0.579493	0.877402	comp16436_c0
GO:0033559	unsaturated fatty acid metabolic process	BP	1	12	0.579493	0.877402	comp22255_c0
GO:0042326	negative regulation of phosphorylation	BP	1	12	0.579493	0.877402	comp15261_c1
GO:0042537	benzene-containing compound metabolic process	BP	1	12	0.579493	0.877402	comp23438_c0
GO:0042559	pteridine-containing compound biosynthetic process	BP	1	12	0.579493	0.877402	comp54337_c0
GO:0043069	negative regulation of programmed cell death	BP	1	12	0.579493	0.877402	comp22504_c0
GO:0043242	negative regulation of protein complex disassembly	BP	1	12	0.579493	0.877402	comp23995_c0
GO:0043478	pigment accumulation in response to UV light	BP	1	12	0.579493	0.877402	comp24264_c0
GO:0043479	pigment accumulation in tissues in response to UV light	BP	1	12	0.579493	0.877402	comp24264_c0
GO:0043480	pigment accumulation in tissues	BP	1	12	0.579493	0.877402	comp24264_c0
GO:0043481	anthocyanin accumulation in tissues in response to UV light	BP	1	12	0.579493	0.877402	comp24264_c0
GO:0043934	sporulation	BP	1	12	0.579493	0.877402	comp16436_c0
GO:0045137	development of primary sexual characteristics	BP	1	12	0.579493	0.877402	comp14098_c1
GO:0051053	negative regulation of DNA metabolic process	BP	1	12	0.579493	0.877402	comp20108_c0
GO:0051325	interphase	BP	1	12	0.579493	0.877402	comp16288_c0
GO:0051329	mitotic interphase	BP	1	12	0.579493	0.877402	comp16288_c0
GO:0051347	positive regulation of transferase activity	BP	1	12	0.579493	0.877402	comp11540_c0
GO:0052803	imidazole-containing compound metabolic process	BP	1	12	0.579493	0.877402	comp54337_c0
GO:0060548	negative regulation of cell death	BP	1	12	0.579493	0.877402	comp22504_c0
GO:1901880	negative regulation of protein depolymerization	BP	1	12	0.579493	0.877402	comp23995_c0
GO:2000069	regulation of post-embryonic root development	BP	1	12	0.579493	0.877402	comp20916_c0
GO:0000790	nuclear chromatin	CC	2	28	0.579462	0.86573	comp14954_c0;comp23412_c0
GO:0030120	vesicle coat	CC	2	28	0.579462	0.86573	comp12381_c0;comp19787_c0
GO:0045454	cell redox homeostasis	BP	8	117	0.57358	0.877402	comp106533_c0;comp17589_c0;comp18329_c0;comp19013_c0;comp19873_c0;comp20807_c0;comp23749_c0;comp9607_c0
GO:0044085	cellular component biogenesis	BP	38	556	0.573522	0.877402	comp107193_c0;comp11905_c0;comp12598_c0;comp14163_c0;comp14628_c0;comp15631_c0;comp16205_c1;comp16288_c0;comp16436_c0;comp17683_c0;comp18234_c0;comp18985_c0;comp19945_c0;comp20102_c0;comp20333_c0;comp20423_c0;comp20732_c0;comp20952_c0;comp21236_c0;comp21308_c0;comp21518_c0;comp22200_c0;comp22461_c0;comp22628_c0;comp23499_c0;comp23510_c0;comp23607_c0;comp23698_c1;comp23995_c0;comp24260_c0;comp5600…
GO:0016818	hydrolase activity, acting on acid anhydrides, in phosphorus-containing anhydrides	MF	64	976	0.573015	0.815527	comp10233_c1;comp10885_c0;comp10978_c0;comp114795_c0;comp11676_c1;comp12762_c0;comp13665_c0;comp14033_c0;comp14098_c1;comp14238_c0;comp14239_c0;comp14964_c0;comp15008_c0;comp15182_c1;comp160116_c0;comp16149_c1;comp16205_c1;comp16538_c0;comp17111_c0;comp17325_c0;comp17509_c0;comp17693_c0;comp17706_c0;comp18254_c0;comp18830_c1;comp19239_c0;comp19422_c0;comp19447_c0;comp19945_c0;comp20256_c0;comp203…
GO:0032040	small-subunit processome	CC	1	12	0.572492	0.862186	comp23607_c0
GO:0005815	microtubule organizing center	CC	3	43	0.570847	0.862186	comp17522_c0;comp17964_c1;comp24260_c0
GO:0009108	coenzyme biosynthetic process	BP	6	87	0.570074	0.877402	comp13981_c0;comp16214_c0;comp17689_c0;comp21320_c0;comp23493_c0;comp54337_c0
GO:0006635	fatty acid beta-oxidation	BP	2	27	0.569814	0.877402	comp19921_c0;comp21025_c0
GO:0008361	regulation of cell size	BP	2	27	0.569814	0.877402	comp23925_c0;comp24264_c0
GO:0009863	salicylic acid mediated signaling pathway	BP	2	27	0.569814	0.877402	comp21323_c2;comp22504_c0
GO:0031050	dsRNA fragmentation	BP	2	27	0.569814	0.877402	comp13665_c0;comp14954_c0
GO:0034504	protein localization to nucleus	BP	2	27	0.569814	0.877402	comp13937_c1;comp23632_c0
GO:0043331	response to dsRNA	BP	2	27	0.569814	0.877402	comp13665_c0;comp14954_c0
GO:0048767	root hair elongation	BP	2	27	0.569814	0.877402	comp22019_c0;comp5769_c0
GO:0051170	nuclear import	BP	2	27	0.569814	0.877402	comp13937_c1;comp23632_c0
GO:0070918	production of small RNA involved in gene silencing by RNA	BP	2	27	0.569814	0.877402	comp13665_c0;comp14954_c0
GO:0071359	cellular response to dsRNA	BP	2	27	0.569814	0.877402	comp13665_c0;comp14954_c0
GO:0034655	nucleobase-containing compound catabolic process	BP	5	72	0.568619	0.877402	comp13172_c0;comp20732_c0;comp20933_c0;comp23732_c0;comp7236_c0
GO:0009742	brassinosteroid mediated signaling pathway	BP	3	42	0.567568	0.877402	comp12845_c1;comp131245_c0;comp18467_c0
GO:0071367	cellular response to brassinosteroid stimulus	BP	3	42	0.567568	0.877402	comp12845_c1;comp131245_c0;comp18467_c0
GO:0016607	nuclear speck	CC	4	58	0.566539	0.860131	comp15673_c0;comp22376_c0;comp22661_c0;comp22840_c0
GO:0022607	cellular component assembly	BP	23	336	0.565697	0.877402	comp11905_c0;comp12598_c0;comp14163_c0;comp14628_c0;comp16288_c0;comp16436_c0;comp18234_c0;comp19945_c0;comp20333_c0;comp20952_c0;comp21236_c0;comp21308_c0;comp22200_c0;comp22461_c0;comp22628_c0;comp23995_c0;comp24260_c0;comp5600_c0;comp56442_c0;comp5769_c0;comp59919_c0;comp6748_c0;comp8270_c1
GO:0004364	glutathione transferase activity	MF	2	28	0.564955	0.805564	comp19955_c1;comp24013_c0
GO:0008408	3'-5' exonuclease activity	MF	2	28	0.564955	0.805564	comp18347_c1;comp20969_c0
GO:0016891	endoribonuclease activity, producing 5'-phosphomonoesters	MF	2	28	0.564955	0.805564	comp13665_c0;comp5031_c1
GO:0019904	protein domain specific binding	MF	2	28	0.564955	0.805564	comp22803_c0;comp44_c0
GO:0003954	NADH dehydrogenase activity	MF	1	12	0.562767	0.805564	comp12711_c0
GO:0004445	inositol-polyphosphate 5-phosphatase activity	MF	1	12	0.562767	0.805564	comp19793_c0
GO:0004525	ribonuclease III activity	MF	1	12	0.562767	0.805564	comp13665_c0
GO:0004629	phospholipase C activity	MF	1	12	0.562767	0.805564	comp18781_c0
GO:0004860	protein kinase inhibitor activity	MF	1	12	0.562767	0.805564	comp15261_c1
GO:0005048	signal sequence binding	MF	1	12	0.562767	0.805564	comp47554_c0
GO:0008137	NADH dehydrogenase (ubiquinone) activity	MF	1	12	0.562767	0.805564	comp12711_c0
GO:0008187	poly-pyrimidine tract binding	MF	1	12	0.562767	0.805564	comp15863_c0
GO:0008649	rRNA methyltransferase activity	MF	1	12	0.562767	0.805564	comp20937_c0
GO:0016841	ammonia-lyase activity	MF	1	12	0.562767	0.805564	comp22830_c0
GO:0032296	double-stranded RNA-specific ribonuclease activity	MF	1	12	0.562767	0.805564	comp13665_c0
GO:0046030	inositol trisphosphate phosphatase activity	MF	1	12	0.562767	0.805564	comp19793_c0
GO:0050136	NADH dehydrogenase (quinone) activity	MF	1	12	0.562767	0.805564	comp12711_c0
GO:0052658	inositol-1,4,5-trisphosphate 5-phosphatase activity	MF	1	12	0.562767	0.805564	comp19793_c0
GO:0052659	inositol-1,3,4,5-tetrakisphosphate 5-phosphatase activity	MF	1	12	0.562767	0.805564	comp19793_c0
GO:0052743	inositol tetrakisphosphate phosphatase activity	MF	1	12	0.562767	0.805564	comp19793_c0
GO:0009605	response to external stimulus	BP	47	684	0.561437	0.877402	comp10620_c0;comp11250_c0;comp11929_c0;comp12058_c1;comp12832_c0;comp13665_c0;comp14120_c1;comp14964_c0;comp15209_c0;comp15863_c0;comp16288_c0;comp16339_c0;comp16937_c1;comp17598_c0;comp17618_c0;comp18467_c0;comp18677_c0;comp19580_c0;comp20372_c0;comp20385_c0;comp20635_c0;comp20698_c0;comp21214_c0;comp21323_c2;comp21529_c0;comp21996_c0;comp22101_c0;comp22214_c0;comp22255_c0;comp22504_c0;comp22628…
GO:0007264	small GTPase mediated signal transduction	BP	7	101	0.561121	0.877402	comp12519_c1;comp15182_c1;comp15683_c0;comp19422_c0;comp21902_c0;comp47554_c0;comp7423_c0
GO:0017111	nucleoside-triphosphatase activity	MF	61	927	0.560407	0.805564	comp10233_c1;comp10885_c0;comp10978_c0;comp11676_c1;comp13665_c0;comp14033_c0;comp14098_c1;comp14238_c0;comp14239_c0;comp14964_c0;comp15008_c0;comp15182_c1;comp160116_c0;comp16149_c1;comp16205_c1;comp16538_c0;comp17111_c0;comp17325_c0;comp17509_c0;comp17693_c0;comp17706_c0;comp18254_c0;comp18830_c1;comp19239_c0;comp19422_c0;comp19447_c0;comp19945_c0;comp20256_c0;comp20349_c0;comp20841_c0;comp2085…
GO:0004252	serine-type endopeptidase activity	MF	6	90	0.559283	0.805564	comp13409_c0;comp19767_c0;comp22088_c0;comp23110_c0;comp23182_c3;comp23991_c0
GO:0008324	cation transmembrane transporter activity	MF	23	350	0.558156	0.805564	comp10233_c1;comp13574_c3;comp160116_c0;comp16023_c0;comp16937_c1;comp19447_c0;comp19468_c0;comp20385_c0;comp20544_c0;comp20850_c1;comp21144_c0;comp21187_c0;comp21211_c0;comp21561_c0;comp21804_c0;comp22384_c0;comp23145_c0;comp23181_c0;comp23354_c0;comp23395_c0;comp23543_c0;comp6653_c0;comp7879_c0
GO:0022900	electron transport chain	BP	14	203	0.554839	0.877402	comp11205_c0;comp12217_c0;comp12711_c0;comp14935_c0;comp15600_c0;comp15863_c0;comp17589_c0;comp18329_c0;comp19569_c0;comp20807_c0;comp21514_c0;comp21534_c0;comp23749_c0;comp24152_c0
GO:0006766	vitamin metabolic process	BP	4	56	0.55336	0.877402	comp16119_c1;comp16214_c0;comp20919_c0;comp24354_c0
GO:0050776	regulation of immune response	BP	4	56	0.55336	0.877402	comp20635_c0;comp21323_c2;comp22504_c0;comp23414_c0
GO:0070469	respiratory chain	CC	6	87	0.551448	0.840622	comp12217_c0;comp12711_c0;comp14935_c0;comp15600_c0;comp21514_c0;comp21534_c0
GO:0002164	larval development	BP	2	26	0.549037	0.873008	comp14098_c1;comp160116_c0
GO:0009911	positive regulation of flower development	BP	2	26	0.549037	0.873008	comp20952_c0;comp5676_c0
GO:0010410	hemicellulose metabolic process	BP	2	26	0.549037	0.873008	comp21659_c0;comp24231_c0
GO:0016036	cellular response to phosphate starvation	BP	2	26	0.549037	0.873008	comp24324_c0;comp24382_c0
GO:0016108	tetraterpenoid metabolic process	BP	2	26	0.549037	0.873008	comp20809_c0;comp21085_c0
GO:0016116	carotenoid metabolic process	BP	2	26	0.549037	0.873008	comp20809_c0;comp21085_c0
GO:0072509	divalent inorganic cation transmembrane transporter activity	MF	6	89	0.548157	0.805564	comp10233_c1;comp19447_c0;comp21144_c0;comp21211_c0;comp23145_c0;comp23543_c0
GO:0000305	response to oxygen radical	BP	1	11	0.547994	0.873008	comp17589_c0
GO:0006012	galactose metabolic process	BP	1	11	0.547994	0.873008	comp22958_c0
GO:0006020	inositol metabolic process	BP	1	11	0.547994	0.873008	comp21936_c0
GO:0006469	negative regulation of protein kinase activity	BP	1	11	0.547994	0.873008	comp15261_c1
GO:0006636	unsaturated fatty acid biosynthetic process	BP	1	11	0.547994	0.873008	comp22255_c0
GO:0006749	glutathione metabolic process	BP	1	11	0.547994	0.873008	comp8775_c0
GO:0008340	determination of adult lifespan	BP	1	11	0.547994	0.873008	comp160116_c0
GO:0009396	folic acid-containing compound biosynthetic process	BP	1	11	0.547994	0.873008	comp54337_c0
GO:0009687	abscisic acid metabolic process	BP	1	11	0.547994	0.873008	comp18892_c0
GO:0009861	jasmonic acid and ethylene-dependent systemic resistance	BP	1	11	0.547994	0.873008	comp14120_c1
GO:0010252	auxin homeostasis	BP	1	11	0.547994	0.873008	comp19992_c0
GO:0030834	regulation of actin filament depolymerization	BP	1	11	0.547994	0.873008	comp23995_c0
GO:0030835	negative regulation of actin filament depolymerization	BP	1	11	0.547994	0.873008	comp23995_c0
GO:0031154	culmination involved in sorocarp development	BP	1	11	0.547994	0.873008	comp22628_c0
GO:0031647	regulation of protein stability	BP	1	11	0.547994	0.873008	comp11540_c0
GO:0033673	negative regulation of kinase activity	BP	1	11	0.547994	0.873008	comp15261_c1
GO:0040009	regulation of growth rate	BP	1	11	0.547994	0.873008	comp160116_c0
GO:0040010	positive regulation of growth rate	BP	1	11	0.547994	0.873008	comp160116_c0
GO:0040035	hermaphrodite genitalia development	BP	1	11	0.547994	0.873008	comp14098_c1
GO:0042775	mitochondrial ATP synthesis coupled electron transport	BP	1	11	0.547994	0.873008	comp19569_c0
GO:0043288	apocarotenoid metabolic process	BP	1	11	0.547994	0.873008	comp18892_c0
GO:0046838	phosphorylated carbohydrate dephosphorylation	BP	1	11	0.547994	0.873008	comp19793_c0
GO:0046855	inositol phosphate dephosphorylation	BP	1	11	0.547994	0.873008	comp19793_c0
GO:0048768	root hair cell tip growth	BP	1	11	0.547994	0.873008	comp22019_c0
GO:0048806	genitalia development	BP	1	11	0.547994	0.873008	comp14098_c1
GO:0055081	anion homeostasis	BP	1	11	0.547994	0.873008	comp24382_c0
GO:0071545	inositol phosphate catabolic process	BP	1	11	0.547994	0.873008	comp19793_c0
GO:1902644	tertiary alcohol metabolic process	BP	1	11	0.547994	0.873008	comp18892_c0
GO:0009201	ribonucleoside triphosphate biosynthetic process	BP	9	129	0.547152	0.873008	comp10233_c1;comp160116_c0;comp19447_c0;comp20850_c1;comp21211_c0;comp23145_c0;comp23354_c0;comp23395_c0;comp7879_c0
GO:0010038	response to metal ion	BP	16	231	0.546232	0.873008	comp13278_c1;comp14120_c1;comp16101_c0;comp16438_c0;comp16504_c0;comp17285_c0;comp18899_c0;comp20192_c0;comp22106_c0;comp22154_c0;comp22214_c0;comp23925_c0;comp23983_c0;comp24146_c0;comp6748_c0;comp7879_c0
GO:0006629	lipid metabolic process	BP	40	579	0.545473	0.873008	comp102443_c0;comp106533_c0;comp14070_c0;comp14162_c1;comp15512_c0;comp15705_c0;comp16119_c1;comp16653_c1;comp18100_c0;comp18781_c0;comp18892_c0;comp19921_c0;comp19939_c0;comp20023_c0;comp20735_c0;comp20809_c0;comp20933_c0;comp20952_c0;comp21025_c0;comp21085_c0;comp21320_c0;comp21597_c0;comp21911_c0;comp21925_c0;comp21936_c0;comp22214_c0;comp22255_c0;comp22642_c0;comp23476_c0;comp23501_c0;comp235…
GO:0016776	phosphotransferase activity, phosphate group as acceptor	MF	2	27	0.544974	0.805564	comp22412_c0;comp594_c0
GO:0033554	cellular response to stress	BP	32	463	0.544711	0.873008	comp14098_c1;comp14120_c1;comp14239_c0;comp16552_c0;comp16663_c0;comp17589_c0;comp17964_c1;comp19239_c0;comp19727_c2;comp20219_c0;comp20292_c2;comp20431_c0;comp20827_c0;comp21323_c2;comp21597_c0;comp21983_c2;comp22082_c0;comp22504_c0;comp22628_c0;comp22766_c0;comp23032_c0;comp23318_c0;comp23507_c0;comp23817_c0;comp23847_c0;comp23848_c1;comp24063_c0;comp24324_c0;comp24378_c0;comp24382_c0;comp5769_…
GO:0006520	cellular amino acid metabolic process	BP	25	361	0.541688	0.873008	comp106533_c0;comp12397_c0;comp12755_c0;comp14799_c0;comp16214_c0;comp16450_c0;comp17275_c0;comp17285_c0;comp19772_c0;comp20916_c0;comp21523_c0;comp22830_c0;comp23051_c0;comp23175_c0;comp23219_c0;comp23253_c0;comp23438_c0;comp23707_c0;comp23896_c0;comp24013_c0;comp24036_c0;comp24181_c0;comp24351_c0;comp3342_c0;comp54337_c0
GO:0038023	signaling receptor activity	MF	12	180	0.54151	0.805564	comp14850_c1;comp17995_c1;comp18467_c0;comp19727_c2;comp21214_c0;comp21996_c0;comp23264_c0;comp23335_c0;comp24324_c0;comp24378_c0;comp5769_c0;comp8578_c0
GO:0019773	proteasome core complex, alpha-subunit complex	CC	1	11	0.541103	0.828219	comp20192_c0
GO:0097458	neuron part	CC	1	11	0.541103	0.828219	comp23412_c0
GO:0046148	pigment biosynthetic process	BP	7	99	0.539488	0.873008	comp17589_c0;comp20809_c0;comp21085_c0;comp21848_c0;comp21925_c0;comp22960_c0;comp23425_c0
GO:0030133	transport vesicle	CC	2	26	0.538702	0.828219	comp17964_c1;comp20046_c1
GO:0005764	lysosome	CC	4	56	0.538309	0.828219	comp140000_c0;comp141146_c0;comp23533_c0;comp52796_c0
GO:0031967	organelle envelope	CC	40	588	0.536903	0.828219	comp11338_c1;comp12217_c0;comp12711_c0;comp13607_c0;comp13908_c0;comp13937_c1;comp14935_c0;comp15600_c0;comp15863_c0;comp160116_c0;comp17285_c0;comp18032_c0;comp18883_c0;comp18977_c0;comp19422_c0;comp19569_c0;comp20687_c1;comp20736_c0;comp21085_c0;comp21382_c0;comp21514_c0;comp21534_c0;comp21597_c0;comp21925_c0;comp21929_c0;comp22088_c0;comp23057_c0;comp23159_c0;comp23425_c0;comp23448_c0;comp2363…
GO:0006807	nitrogen compound metabolic process	BP	256	3686	0.534356	0.873008	comp10088_c0;comp10131_c0;comp10233_c1;comp102443_c0;comp106533_c0;comp107193_c0;comp10885_c0;comp11433_c0;comp11540_c0;comp11656_c0;comp11930_c0;comp12058_c1;comp12397_c0;comp12565_c0;comp12755_c0;comp13158_c0;comp13172_c0;comp13278_c1;comp13665_c0;comp13754_c0;comp137714_c0;comp13981_c0;comp14033_c0;comp14068_c0;comp14098_c1;comp14129_c0;comp14162_c1;comp14163_c0;comp14174_c0;comp14239_c0;comp1…
GO:0016441	posttranscriptional gene silencing	BP	3	40	0.533946	0.873008	comp13665_c0;comp14954_c0;comp18677_c0
GO:0006260	DNA replication	BP	8	113	0.533264	0.873008	comp14239_c0;comp15949_c0;comp16663_c0;comp17637_c1;comp20292_c2;comp21983_c2;comp23202_c0;comp5370_c0
GO:0003755	peptidyl-prolyl cis-trans isomerase activity	MF	4	57	0.531584	0.796851	comp12642_c0;comp14207_c0;comp20751_c0;comp21088_c0
GO:0016859	cis-trans isomerase activity	MF	4	57	0.531584	0.796851	comp12642_c0;comp14207_c0;comp20751_c0;comp21088_c0
GO:0003997	acyl-CoA oxidase activity	MF	1	11	0.531545	0.796851	comp21025_c0
GO:0008097	5S rRNA binding	MF	1	11	0.531545	0.796851	comp23417_c0
GO:0008266	poly(U) RNA binding	MF	1	11	0.531545	0.796851	comp15863_c0
GO:0016538	cyclin-dependent protein serine/threonine kinase regulator activity	MF	1	11	0.531545	0.796851	comp15261_c1
GO:0016730	oxidoreductase activity, acting on iron-sulfur proteins as donors	MF	1	11	0.531545	0.796851	comp15863_c0
GO:0016868	intramolecular transferase activity, phosphotransferases	MF	1	11	0.531545	0.796851	comp23203_c0
GO:0043891	glyceraldehyde-3-phosphate dehydrogenase (NAD(P)+) (phosphorylating) activity	MF	1	11	0.531545	0.796851	comp24147_c0
GO:0051274	beta-glucan biosynthetic process	BP	5	69	0.530048	0.872864	comp21323_c2;comp21436_c0;comp22102_c0;comp23592_c1;comp9920_c1
GO:0008152	metabolic process	BP	430	6182	0.529048	0.871942	comp10088_c0;comp10131_c0;comp10233_c1;comp102443_c0;comp106533_c0;comp107193_c0;comp107403_c0;comp10885_c0;comp11205_c0;comp11250_c0;comp11433_c0;comp11540_c0;comp11635_c0;comp11656_c0;comp11676_c1;comp118_c0;comp11910_c0;comp11929_c0;comp11930_c0;comp12058_c1;comp12217_c0;comp12397_c0;comp12488_c1;comp12565_c0;comp12711_c0;comp12755_c0;comp12784_c0;comp13103_c0;comp13158_c0;comp13172_c0;comp132…
GO:0006996	organelle organization	BP	49	705	0.52765	0.870359	comp11605_c0;comp11845_c0;comp11905_c0;comp12598_c0;comp13158_c0;comp13908_c0;comp13980_c0;comp14939_c0;comp16983_c0;comp17050_c0;comp17507_c0;comp18883_c0;comp18985_c0;comp19737_c0;comp19886_c0;comp19921_c0;comp19945_c0;comp20108_c0;comp20256_c0;comp20617_c0;comp20736_c0;comp20789_c0;comp21008_c0;comp21236_c0;comp21308_c0;comp21687_c0;comp22200_c0;comp22461_c0;comp22527_c0;comp22628_c0;comp22638…
GO:0002119	nematode larval development	BP	2	25	0.527564	0.870359	comp14098_c1;comp160116_c0
GO:0006555	methionine metabolic process	BP	2	25	0.527564	0.870359	comp19772_c0;comp54337_c0
GO:0009082	branched-chain amino acid biosynthetic process	BP	2	25	0.527564	0.870359	comp17285_c0;comp23896_c0
GO:0031348	negative regulation of defense response	BP	2	25	0.527564	0.870359	comp14120_c1;comp22504_c0
GO:0060249	anatomical structure homeostasis	BP	2	25	0.527564	0.870359	comp23827_c0;comp59919_c0
GO:0031974	membrane-enclosed lumen	CC	46	674	0.526987	0.823417	comp10088_c0;comp106533_c0;comp13158_c0;comp13665_c0;comp13754_c0;comp14068_c0;comp14239_c0;comp14954_c0;comp15261_c1;comp15673_c0;comp157931_c0;comp16159_c0;comp16205_c1;comp16388_c0;comp16663_c0;comp16868_c0;comp17683_c0;comp18213_c0;comp18985_c0;comp19234_c0;comp19921_c0;comp19945_c0;comp20102_c0;comp20333_c0;comp20773_c0;comp20937_c0;comp21308_c0;comp21518_c0;comp21986_c0;comp22376_c0;comp226…
GO:0004714	transmembrane receptor protein tyrosine kinase activity	MF	2	26	0.524361	0.796851	comp17995_c1;comp18467_c0
GO:0051119	sugar transmembrane transporter activity	MF	2	26	0.524361	0.796851	comp19247_c0;comp23650_c0
GO:0009110	vitamin biosynthetic process	BP	4	54	0.524118	0.868864	comp16119_c1;comp16214_c0;comp20919_c0;comp24354_c0
GO:0019318	hexose metabolic process	BP	4	54	0.524118	0.868864	comp22958_c0;comp23203_c0;comp23469_c0;comp24147_c0
GO:0009524	phragmoplast	CC	3	40	0.521103	0.81763	comp13937_c1;comp20333_c0;comp22527_c0
GO:0008081	phosphoric diester hydrolase activity	MF	3	41	0.520122	0.796851	comp10946_c1;comp18781_c0;comp22214_c0
GO:0019842	vitamin binding	MF	3	41	0.520122	0.796851	comp14819_c0;comp22359_c0;comp23896_c0
GO:0006915	apoptotic process	BP	11	155	0.518911	0.861669	comp11250_c0;comp12293_c0;comp15209_c0;comp17677_c0;comp19422_c0;comp19727_c2;comp21597_c0;comp22082_c0;comp23507_c0;comp23925_c0;comp24378_c0
GO:0009145	purine nucleoside triphosphate biosynthetic process	BP	9	126	0.518148	0.861123	comp10233_c1;comp160116_c0;comp19447_c0;comp20850_c1;comp21211_c0;comp23145_c0;comp23354_c0;comp23395_c0;comp7879_c0
GO:0009206	purine ribonucleoside triphosphate biosynthetic process	BP	9	126	0.518148	0.861123	comp10233_c1;comp160116_c0;comp19447_c0;comp20850_c1;comp21211_c0;comp23145_c0;comp23354_c0;comp23395_c0;comp7879_c0
GO:0009250	glucan biosynthetic process	BP	7	97	0.517435	0.861123	comp17589_c0;comp21323_c2;comp21436_c0;comp22102_c0;comp23057_c0;comp23592_c1;comp9920_c1
GO:0006897	endocytosis	BP	5	68	0.516853	0.861123	comp11905_c0;comp16388_c0;comp20138_c0;comp23246_c0;comp23847_c0
GO:0008360	regulation of cell shape	BP	3	39	0.516592	0.861123	comp21323_c2;comp22102_c0;comp9920_c1
GO:0009792	embryo development ending in birth or egg hatching	BP	3	39	0.516592	0.861123	comp14098_c1;comp160116_c0;comp7236_c0
GO:0010214	seed coat development	BP	3	39	0.516592	0.861123	comp23110_c0;comp23182_c3;comp24363_c0
GO:0000103	sulfate assimilation	BP	1	10	0.514138	0.859494	comp20807_c0
GO:0000291	nuclear-transcribed mRNA catabolic process, exonucleolytic	BP	1	10	0.514138	0.859494	comp20732_c0
GO:0000373	Group II intron splicing	BP	1	10	0.514138	0.859494	comp14163_c0
GO:0002213	defense response to insect	BP	1	10	0.514138	0.859494	comp22766_c0
GO:0006278	RNA-dependent DNA replication	BP	1	10	0.514138	0.859494	comp5370_c0
GO:0006354	DNA-templated transcription, elongation	BP	1	10	0.514138	0.859494	comp19182_c0
GO:0006369	termination of RNA polymerase II transcription	BP	1	10	0.514138	0.859494	comp22661_c0
GO:0006400	tRNA modification	BP	1	10	0.514138	0.859494	comp15182_c1
GO:0006826	iron ion transport	BP	1	10	0.514138	0.859494	comp21290_c0
GO:0009646	response to absence of light	BP	1	10	0.514138	0.859494	comp23032_c0
GO:0009688	abscisic acid biosynthetic process	BP	1	10	0.514138	0.859494	comp18892_c0
GO:0010050	vegetative phase change	BP	1	10	0.514138	0.859494	comp17790_c0
GO:0016106	sesquiterpenoid biosynthetic process	BP	1	10	0.514138	0.859494	comp18892_c0
GO:0016144	S-glycoside biosynthetic process	BP	1	10	0.514138	0.859494	comp19607_c0
GO:0019758	glycosinolate biosynthetic process	BP	1	10	0.514138	0.859494	comp19607_c0
GO:0019761	glucosinolate biosynthetic process	BP	1	10	0.514138	0.859494	comp19607_c0
GO:0035196	production of miRNAs involved in gene silencing by miRNA	BP	1	10	0.514138	0.859494	comp13665_c0
GO:0043289	apocarotenoid biosynthetic process	BP	1	10	0.514138	0.859494	comp18892_c0
GO:0046173	polyol biosynthetic process	BP	1	10	0.514138	0.859494	comp21936_c0
GO:0055001	muscle cell development	BP	1	10	0.514138	0.859494	comp59919_c0
GO:0055002	striated muscle cell development	BP	1	10	0.514138	0.859494	comp59919_c0
GO:0055062	phosphate ion homeostasis	BP	1	10	0.514138	0.859494	comp24382_c0
GO:0055083	monovalent inorganic anion homeostasis	BP	1	10	0.514138	0.859494	comp24382_c0
GO:0071901	negative regulation of protein serine/threonine kinase activity	BP	1	10	0.514138	0.859494	comp15261_c1
GO:0072505	divalent inorganic anion homeostasis	BP	1	10	0.514138	0.859494	comp24382_c0
GO:0072506	trivalent inorganic anion homeostasis	BP	1	10	0.514138	0.859494	comp24382_c0
GO:0090501	RNA phosphodiester bond hydrolysis	BP	1	10	0.514138	0.859494	comp13665_c0
GO:1902645	tertiary alcohol biosynthetic process	BP	1	10	0.514138	0.859494	comp18892_c0
GO:1903649	regulation of cytoplasmic transport	BP	1	10	0.514138	0.859494	comp18211_c0
GO:0005057	receptor signaling protein activity	MF	7	101	0.51292	0.789108	comp126414_c0;comp20016_c0;comp21996_c0;comp23264_c0;comp23335_c0;comp24324_c0;comp8578_c0
GO:0007010	cytoskeleton organization	BP	11	154	0.510066	0.859494	comp17050_c0;comp19737_c0;comp19886_c0;comp20617_c0;comp20789_c0;comp22628_c0;comp22868_c0;comp23995_c0;comp24260_c0;comp280_c0;comp59919_c0
GO:0098772	molecular function regulator	MF	11	161	0.509957	0.786141	comp12845_c1;comp13937_c1;comp14345_c0;comp14389_c2;comp15235_c0;comp15261_c1;comp17589_c0;comp18899_c0;comp21331_c0;comp22628_c0;comp24063_c0
GO:0045088	regulation of innate immune response	BP	4	53	0.509158	0.859494	comp20635_c0;comp21323_c2;comp22504_c0;comp23414_c0
GO:0000322	storage vacuole	CC	1	10	0.507413	0.799495	comp12242_c0
GO:0000781	chromosome, telomeric region	CC	1	10	0.507413	0.799495	comp23827_c0
GO:0015030	Cajal body	CC	1	10	0.507413	0.799495	comp18213_c0
GO:0000288	nuclear-transcribed mRNA catabolic process, deadenylation-dependent decay	BP	2	24	0.505408	0.859494	comp20732_c0;comp7236_c0
GO:0015977	carbon fixation	BP	2	24	0.505408	0.859494	comp23057_c0;comp24147_c0
GO:0032101	regulation of response to external stimulus	BP	2	24	0.505408	0.859494	comp11929_c0;comp22766_c0
GO:0051640	organelle localization	BP	2	24	0.505408	0.859494	comp19422_c0;comp24281_c0
GO:0009165	nucleotide biosynthetic process	BP	15	211	0.505314	0.859494	comp10233_c1;comp13981_c0;comp160116_c0;comp17689_c0;comp19447_c0;comp19746_c0;comp20850_c1;comp21211_c0;comp23145_c0;comp23354_c0;comp23395_c0;comp24351_c0;comp3342_c0;comp54337_c0;comp7879_c0
GO:0030001	metal ion transport	BP	5	67	0.503506	0.859494	comp16023_c0;comp16937_c1;comp17994_c2;comp20385_c0;comp21290_c0
GO:0004693	cyclin-dependent protein serine/threonine kinase activity	MF	2	25	0.503128	0.777189	comp16388_c0;comp23925_c0
GO:0097472	cyclin-dependent protein kinase activity	MF	2	25	0.503128	0.777189	comp16388_c0;comp23925_c0
GO:0006399	tRNA metabolic process	BP	8	110	0.502129	0.859494	comp12755_c0;comp14129_c0;comp15182_c1;comp17275_c0;comp20732_c0;comp21523_c0;comp22830_c0;comp24181_c0
GO:0016568	chromatin modification	BP	11	153	0.501178	0.859494	comp11845_c0;comp16983_c0;comp17507_c0;comp18985_c0;comp23319_c1;comp23412_c0;comp46315_c0;comp46962_c0;comp5392_c1;comp7144_c0;comp8966_c0
GO:0004871	signal transducer activity	MF	20	295	0.500469	0.776237	comp126414_c0;comp14850_c1;comp1566_c0;comp17995_c1;comp18467_c0;comp18781_c0;comp19727_c2;comp20016_c0;comp21214_c0;comp21996_c0;comp22206_c0;comp23264_c0;comp23335_c0;comp24134_c0;comp24324_c0;comp24378_c0;comp38616_c0;comp5769_c0;comp8578_c0;comp8637_c0
GO:0000062	fatty-acyl-CoA binding	MF	1	10	0.498096	0.774137	comp12335_c1
GO:0004097	catechol oxidase activity	MF	1	10	0.498096	0.774137	comp23877_c0
GO:0004709	MAP kinase kinase kinase activity	MF	1	10	0.498096	0.774137	comp20016_c0
GO:0004764	shikimate 3-dehydrogenase (NADP+) activity	MF	1	10	0.498096	0.774137	comp23219_c0
GO:0005544	calcium-dependent phospholipid binding	MF	1	10	0.498096	0.774137	comp10831_c1
GO:0008169	C-methyltransferase activity	MF	1	10	0.498096	0.774137	comp23506_c0
GO:0015095	magnesium ion transmembrane transporter activity	MF	1	10	0.498096	0.774137	comp23543_c0
GO:0016722	oxidoreductase activity, oxidizing metal ions	MF	1	10	0.498096	0.774137	comp21290_c0
GO:0016731	oxidoreductase activity, acting on iron-sulfur proteins as donors, NAD or NADP as acceptor	MF	1	10	0.498096	0.774137	comp15863_c0
GO:0030276	clathrin binding	MF	1	10	0.498096	0.774137	comp11905_c0
GO:0051920	peroxiredoxin activity	MF	1	10	0.498096	0.774137	comp20840_c0
GO:0015931	nucleobase-containing compound transport	BP	4	52	0.493989	0.853841	comp18211_c0;comp20849_c0;comp22661_c0;comp23632_c0
GO:0009617	response to bacterium	BP	17	238	0.492687	0.852331	comp11250_c0;comp14120_c1;comp15863_c0;comp18467_c0;comp19580_c0;comp20635_c0;comp20698_c0;comp21323_c2;comp21529_c0;comp22214_c0;comp22255_c0;comp23057_c0;comp23414_c0;comp24146_c0;comp24152_c0;comp24324_c0;comp24326_c0
GO:0044454	nuclear chromosome part	CC	3	38	0.486255	0.775938	comp14239_c0;comp14954_c0;comp23412_c0
GO:0015934	large ribosomal subunit	CC	11	154	0.484798	0.775938	comp10088_c0;comp14068_c0;comp15387_c0;comp16856_c0;comp19434_c0;comp19785_c0;comp21861_c0;comp3149_c0;comp5598_c0;comp56442_c0;comp66245_c0
GO:0006606	protein import into nucleus	BP	2	23	0.482589	0.835589	comp13937_c1;comp23632_c0
GO:0006909	phagocytosis	BP	2	23	0.482589	0.835589	comp16388_c0;comp23847_c0
GO:0009943	adaxial/abaxial axis specification	BP	2	23	0.482589	0.835589	comp14742_c0;comp46315_c0
GO:0009944	polarity specification of adaxial/abaxial axis	BP	2	23	0.482589	0.835589	comp14742_c0;comp46315_c0
GO:0016109	tetraterpenoid biosynthetic process	BP	2	23	0.482589	0.835589	comp20809_c0;comp21085_c0
GO:0016117	carotenoid biosynthetic process	BP	2	23	0.482589	0.835589	comp20809_c0;comp21085_c0
GO:0019252	starch biosynthetic process	BP	2	23	0.482589	0.835589	comp17589_c0;comp23057_c0
GO:0030422	production of siRNA involved in RNA interference	BP	2	23	0.482589	0.835589	comp13665_c0;comp14954_c0
GO:0044744	protein targeting to nucleus	BP	2	23	0.482589	0.835589	comp13937_c1;comp23632_c0
GO:0065001	specification of axis polarity	BP	2	23	0.482589	0.835589	comp14742_c0;comp46315_c0
GO:1902593	single-organism nuclear import	BP	2	23	0.482589	0.835589	comp13937_c1;comp23632_c0
GO:0008553	hydrogen-exporting ATPase activity, phosphorylative mechanism	MF	2	24	0.48129	0.765231	comp20850_c1;comp23395_c0
GO:0016597	amino acid binding	MF	2	24	0.48129	0.765231	comp16450_c0;comp23175_c0
GO:0016799	hydrolase activity, hydrolyzing N-glycosyl compounds	MF	2	24	0.48129	0.765231	comp19772_c0;comp23732_c0
GO:0016857	racemase and epimerase activity, acting on carbohydrates and derivatives	MF	2	24	0.48129	0.765231	comp17478_c0;comp22958_c0
GO:0019887	protein kinase regulator activity	MF	2	24	0.48129	0.765231	comp15261_c1;comp22628_c0
GO:1901659	glycosyl compound biosynthetic process	BP	13	179	0.478741	0.835589	comp10233_c1;comp160116_c0;comp19447_c0;comp19607_c0;comp19746_c0;comp20850_c1;comp21211_c0;comp23021_c0;comp23145_c0;comp23354_c0;comp23395_c0;comp75873_c0;comp7879_c0
GO:0001578	microtubule bundle formation	BP	1	9	0.477752	0.835589	comp24260_c0
GO:0001666	response to hypoxia	BP	1	9	0.477752	0.835589	comp23817_c0
GO:0006465	signal peptide processing	BP	1	9	0.477752	0.835589	comp17330_c0
GO:0007265	Ras protein signal transduction	BP	1	9	0.477752	0.835589	comp47554_c0
GO:0009129	pyrimidine nucleoside monophosphate metabolic process	BP	1	9	0.477752	0.835589	comp19746_c0
GO:0009871	jasmonic acid and ethylene-dependent systemic resistance, ethylene mediated signaling pathway	BP	1	9	0.477752	0.835589	comp14120_c1
GO:0010043	response to zinc ion	BP	1	9	0.477752	0.835589	comp20192_c0
GO:0010540	basipetal auxin transport	BP	1	9	0.477752	0.835589	comp24011_c0
GO:0016055	Wnt signaling pathway	BP	1	9	0.477752	0.835589	comp11540_c0
GO:0019674	NAD metabolic process	BP	1	9	0.477752	0.835589	comp17689_c0
GO:0030308	negative regulation of cell growth	BP	1	9	0.477752	0.835589	comp23412_c0
GO:0032844	regulation of homeostatic process	BP	1	9	0.477752	0.835589	comp21909_c0
GO:0036293	response to decreased oxygen levels	BP	1	9	0.477752	0.835589	comp23817_c0
GO:0043009	chordate embryonic development	BP	1	9	0.477752	0.835589	comp7236_c0
GO:0044766	multi-organism transport	BP	1	9	0.477752	0.835589	comp23481_c0
GO:0045736	negative regulation of cyclin-dependent protein serine/threonine kinase activity	BP	1	9	0.477752	0.835589	comp15261_c1
GO:0046794	transport of virus	BP	1	9	0.477752	0.835589	comp23481_c0
GO:0052126	movement in host environment	BP	1	9	0.477752	0.835589	comp23481_c0
GO:0052192	movement in environment of other organism involved in symbiotic interaction	BP	1	9	0.477752	0.835589	comp23481_c0
GO:1902579	multi-organism localization	BP	1	9	0.477752	0.835589	comp23481_c0
GO:1904030	negative regulation of cyclin-dependent protein kinase activity	BP	1	9	0.477752	0.835589	comp15261_c1
GO:2000377	regulation of reactive oxygen species metabolic process	BP	1	9	0.477752	0.835589	comp22255_c0
GO:0044702	single organism reproductive process	BP	52	736	0.476487	0.835589	comp12832_c0;comp13574_c3;comp13665_c0;comp14098_c1;comp14359_c0;comp14742_c0;comp16436_c0;comp16983_c0;comp17598_c0;comp18677_c0;comp19589_c0;comp19793_c0;comp20333_c0;comp20635_c0;comp20796_c0;comp20952_c0;comp21008_c0;comp21025_c0;comp21101_c0;comp21214_c0;comp21379_c0;comp21435_c0;comp21561_c0;comp22118_c0;comp22138_c0;comp22200_c0;comp22573_c0;comp22573_c1;comp22628_c0;comp22640_c0;comp22642…
GO:0071704	organic substance metabolic process	BP	406	5815	0.476441	0.835589	comp10088_c0;comp10131_c0;comp10233_c1;comp102443_c0;comp106533_c0;comp107193_c0;comp10885_c0;comp11250_c0;comp11433_c0;comp11540_c0;comp11635_c0;comp11656_c0;comp11676_c1;comp118_c0;comp11910_c0;comp11929_c0;comp11930_c0;comp12058_c1;comp12397_c0;comp12565_c0;comp12755_c0;comp12784_c0;comp13158_c0;comp13172_c0;comp13278_c1;comp13409_c0;comp13488_c0;comp13574_c3;comp13607_c0;comp13665_c0;comp1375…
GO:0019748	secondary metabolic process	BP	10	136	0.476373	0.835589	comp13574_c3;comp19607_c0;comp20045_c0;comp21561_c0;comp23021_c0;comp23308_c0;comp23578_c0;comp23771_c0;comp23983_c0;comp7601_c0
GO:0009501	amyloplast	CC	2	23	0.472631	0.760673	comp20478_c0;comp20478_c1
GO:0030173	integral component of Golgi membrane	CC	1	9	0.471253	0.760673	comp8778_c0
GO:0031228	intrinsic component of Golgi membrane	CC	1	9	0.471253	0.760673	comp8778_c0
GO:0045263	proton-transporting ATP synthase complex, coupling factor F(o)	CC	1	9	0.471253	0.760673	comp23354_c0
GO:0071011	precatalytic spliceosome	CC	1	9	0.471253	0.760673	comp11930_c0
GO:1902554	serine/threonine protein kinase complex	CC	1	9	0.471253	0.760673	comp16388_c0
GO:1902911	protein kinase complex	CC	1	9	0.471253	0.760673	comp16388_c0
GO:0043233	organelle lumen	CC	46	661	0.470893	0.760673	comp10088_c0;comp106533_c0;comp13158_c0;comp13665_c0;comp13754_c0;comp14068_c0;comp14239_c0;comp14954_c0;comp15261_c1;comp15673_c0;comp157931_c0;comp16159_c0;comp16205_c1;comp16388_c0;comp16663_c0;comp16868_c0;comp17683_c0;comp18213_c0;comp18985_c0;comp19234_c0;comp19921_c0;comp19945_c0;comp20102_c0;comp20333_c0;comp20773_c0;comp20937_c0;comp21308_c0;comp21518_c0;comp21986_c0;comp22376_c0;comp226…
GO:0070013	intracellular organelle lumen	CC	46	661	0.470893	0.760673	comp10088_c0;comp106533_c0;comp13158_c0;comp13665_c0;comp13754_c0;comp14068_c0;comp14239_c0;comp14954_c0;comp15261_c1;comp15673_c0;comp157931_c0;comp16159_c0;comp16205_c1;comp16388_c0;comp16663_c0;comp16868_c0;comp17683_c0;comp18213_c0;comp18985_c0;comp19234_c0;comp19921_c0;comp19945_c0;comp20102_c0;comp20333_c0;comp20773_c0;comp20937_c0;comp21308_c0;comp21518_c0;comp21986_c0;comp22376_c0;comp226…
GO:0016604	nuclear body	CC	6	80	0.468415	0.760673	comp13665_c0;comp15673_c0;comp18213_c0;comp22376_c0;comp22661_c0;comp22840_c0
GO:0009527	plastid outer membrane	CC	3	37	0.468377	0.760673	comp18883_c0;comp20687_c1;comp24281_c0
GO:0009543	chloroplast thylakoid lumen	CC	3	37	0.468377	0.760673	comp18361_c0;comp21088_c0;comp23877_c0
GO:0009707	chloroplast outer membrane	CC	3	37	0.468377	0.760673	comp18883_c0;comp20687_c1;comp24281_c0
GO:0031978	plastid thylakoid lumen	CC	3	37	0.468377	0.760673	comp18361_c0;comp21088_c0;comp23877_c0
GO:0098687	chromosomal region	CC	3	37	0.468377	0.760673	comp10885_c0;comp16388_c0;comp23827_c0
GO:0004540	ribonuclease activity	MF	5	67	0.463772	0.745172	comp13665_c0;comp18347_c1;comp18677_c0;comp20969_c0;comp5031_c1
GO:0009739	response to gibberellin	BP	4	50	0.463087	0.828551	comp16094_c0;comp16101_c0;comp19589_c0;comp21529_c0
GO:0022411	cellular component disassembly	BP	3	36	0.46256	0.828354	comp23412_c0;comp23995_c0;comp99834_c0
GO:0035194	posttranscriptional gene silencing by RNA	BP	3	36	0.46256	0.828354	comp13665_c0;comp14954_c0;comp18677_c0
GO:0003854	3-beta-hydroxy-delta5-steroid dehydrogenase activity	MF	1	9	0.462263	0.744321	comp16653_c1
GO:0003886	DNA (cytosine-5-)-methyltransferase activity	MF	1	9	0.462263	0.744321	comp18741_c1
GO:0004069	L-aspartate:2-oxoglutarate aminotransferase activity	MF	1	9	0.462263	0.744321	comp23253_c0
GO:0004523	RNA-DNA hybrid ribonuclease activity	MF	1	9	0.462263	0.744321	comp5031_c1
GO:0009008	DNA-methyltransferase activity	MF	1	9	0.462263	0.744321	comp18741_c1
GO:0015108	chloride transmembrane transporter activity	MF	1	9	0.462263	0.744321	comp21804_c0
GO:0015562	efflux transmembrane transporter activity	MF	1	9	0.462263	0.744321	comp24264_c0
GO:0016421	CoA carboxylase activity	MF	1	9	0.462263	0.744321	comp24338_c0
GO:0016635	oxidoreductase activity, acting on the CH-CH group of donors, quinone or related compound as acceptor	MF	1	9	0.462263	0.744321	comp19569_c0
GO:0016781	phosphotransferase activity, paired acceptors	MF	1	9	0.462263	0.744321	comp22108_c0
GO:0016863	intramolecular oxidoreductase activity, transposing C=C bonds	MF	1	9	0.462263	0.744321	comp9558_c0
GO:0016885	ligase activity, forming carbon-carbon bonds	MF	1	9	0.462263	0.744321	comp24338_c0
GO:0033764	steroid dehydrogenase activity, acting on the CH-OH group of donors, NAD or NADP as acceptor	MF	1	9	0.462263	0.744321	comp16653_c1
GO:0047714	galactolipase activity	MF	1	9	0.462263	0.744321	comp23581_c0
GO:0080161	auxin transmembrane transporter activity	MF	1	9	0.462263	0.744321	comp24264_c0
GO:0005996	monosaccharide metabolic process	BP	6	78	0.461838	0.828354	comp17170_c0;comp22958_c0;comp23200_c0;comp23203_c0;comp23469_c0;comp24147_c0
GO:0009581	detection of external stimulus	BP	6	78	0.461838	0.828354	comp12832_c0;comp16288_c0;comp17598_c0;comp21996_c0;comp23032_c0;comp8270_c1
GO:0009582	detection of abiotic stimulus	BP	6	78	0.461838	0.828354	comp12832_c0;comp16288_c0;comp17598_c0;comp21996_c0;comp23032_c0;comp8270_c1
GO:0030029	actin filament-based process	BP	8	106	0.459715	0.826988	comp17050_c0;comp19886_c0;comp20617_c0;comp22628_c0;comp22868_c0;comp23995_c0;comp280_c0;comp59919_c0
GO:0071229	cellular response to acid chemical	BP	20	276	0.4595	0.826988	comp13046_c0;comp14120_c1;comp15536_c0;comp16108_c0;comp17235_c0;comp19589_c0;comp19793_c0;comp19921_c0;comp20333_c0;comp21323_c2;comp22101_c0;comp22255_c0;comp22504_c0;comp22640_c0;comp22766_c0;comp23264_c0;comp23355_c0;comp23837_c0;comp80883_c0;comp8578_c0
GO:0034284	response to monosaccharide	BP	2	22	0.459129	0.826988	comp20635_c0;comp23837_c0
GO:0045491	xylan metabolic process	BP	2	22	0.459129	0.826988	comp21659_c0;comp24231_c0
GO:0051168	nuclear export	BP	2	22	0.459129	0.826988	comp22661_c0;comp23632_c0
GO:0051656	establishment of organelle localization	BP	2	22	0.459129	0.826988	comp19422_c0;comp24281_c0
GO:0000175	3'-5'-exoribonuclease activity	MF	2	23	0.45887	0.744321	comp18347_c1;comp20969_c0
GO:0012506	vesicle membrane	CC	6	79	0.456179	0.760673	comp12381_c0;comp18056_c0;comp19787_c0;comp20138_c0;comp20443_c0;comp23246_c0
GO:0016853	isomerase activity	MF	14	199	0.4556	0.744321	comp106533_c0;comp12642_c0;comp14194_c0;comp14207_c0;comp17478_c0;comp20256_c0;comp20751_c0;comp21088_c0;comp21936_c0;comp22958_c0;comp23200_c0;comp23203_c0;comp9558_c0;comp9802_c0
GO:0009987	cellular process	BP	513	7345	0.454319	0.821747	comp10088_c0;comp10131_c0;comp10233_c1;comp102443_c0;comp106533_c0;comp107193_c0;comp107403_c0;comp10885_c0;comp111083_c0;comp11205_c0;comp11250_c0;comp11325_c1;comp11369_c0;comp11433_c0;comp11540_c0;comp11605_c0;comp11656_c0;comp11845_c0;comp11905_c0;comp11910_c0;comp11929_c0;comp11930_c0;comp12058_c1;comp12217_c0;comp12293_c0;comp12376_c0;comp12397_c0;comp12488_c1;comp12519_c1;comp12565_c0;comp…
GO:0050660	flavin adenine dinucleotide binding	MF	8	110	0.451337	0.744321	comp15863_c0;comp17589_c0;comp19569_c0;comp21025_c0;comp21382_c0;comp21728_c0;comp23570_c0;comp23896_c0
GO:0016709	oxidoreductase activity, acting on paired donors, with incorporation or reduction of molecular oxygen, NAD(P)H as one donor, and incorporation of one atom of oxygen	MF	3	37	0.451119	0.744321	comp102443_c0;comp18402_c0;comp22642_c0
GO:0016746	transferase activity, transferring acyl groups	MF	15	213	0.449701	0.744321	comp13300_c0;comp14070_c0;comp16390_c0;comp19921_c0;comp20023_c0;comp20735_c0;comp20864_c0;comp21320_c0;comp21572_c0;comp22173_c0;comp23493_c0;comp23501_c0;comp24362_c0;comp28664_c0;comp8754_c0
GO:0016791	phosphatase activity	MF	15	213	0.449701	0.744321	comp17050_c0;comp19793_c0;comp19886_c0;comp20242_c1;comp21907_c0;comp21930_c0;comp22036_c0;comp22101_c0;comp22428_c0;comp22444_c0;comp22868_c0;comp23057_c0;comp23355_c0;comp24324_c0;comp48030_c0
GO:0006325	chromatin organization	BP	17	232	0.449375	0.813545	comp11605_c0;comp11845_c0;comp13158_c0;comp14939_c0;comp16983_c0;comp17507_c0;comp18985_c0;comp21008_c0;comp21236_c0;comp22461_c0;comp23319_c1;comp23412_c0;comp46315_c0;comp46962_c0;comp5392_c1;comp7144_c0;comp8966_c0
GO:0071407	cellular response to organic cyclic compound	BP	8	105	0.448994	0.813545	comp12845_c1;comp131245_c0;comp13665_c0;comp14954_c0;comp18467_c0;comp21323_c2;comp22504_c0;comp23412_c0
GO:0002682	regulation of immune system process	BP	5	63	0.448823	0.813545	comp11929_c0;comp20635_c0;comp21323_c2;comp22504_c0;comp23414_c0
GO:1990267	response to transition metal nanoparticle	BP	5	63	0.448823	0.813545	comp14120_c1;comp20192_c0;comp23983_c0;comp24146_c0;comp7879_c0
GO:0006754	ATP biosynthetic process	BP	9	119	0.448489	0.813545	comp10233_c1;comp160116_c0;comp19447_c0;comp20850_c1;comp21211_c0;comp23145_c0;comp23354_c0;comp23395_c0;comp7879_c0
GO:0006767	water-soluble vitamin metabolic process	BP	4	49	0.447388	0.813545	comp16119_c1;comp16214_c0;comp20919_c0;comp24354_c0
GO:0009914	hormone transport	BP	4	49	0.447388	0.813545	comp14120_c1;comp19873_c0;comp24011_c0;comp24264_c0
GO:0009620	response to fungus	BP	11	147	0.447147	0.813545	comp11250_c0;comp14120_c1;comp15209_c0;comp18467_c0;comp19580_c0;comp20635_c0;comp21323_c2;comp22101_c0;comp22504_c0;comp23584_c1;comp24256_c0
GO:0010647	positive regulation of cell communication	BP	3	35	0.443966	0.809658	comp14120_c1;comp17235_c0;comp19921_c0
GO:0031123	RNA 3'-end processing	BP	3	35	0.443966	0.809658	comp16159_c0;comp22661_c0;comp7236_c0
GO:0000038	very long-chain fatty acid metabolic process	BP	1	8	0.438645	0.801425	comp21597_c0
GO:0000303	response to superoxide	BP	1	8	0.438645	0.801425	comp17589_c0
GO:0002229	defense response to oomycetes	BP	1	8	0.438645	0.801425	comp18467_c0
GO:0002239	response to oomycetes	BP	1	8	0.438645	0.801425	comp18467_c0
GO:0006014	D-ribose metabolic process	BP	1	8	0.438645	0.801425	comp17170_c0
GO:0006265	DNA topological change	BP	1	8	0.438645	0.801425	comp20256_c0
GO:0007423	sensory organ development	BP	1	8	0.438645	0.801425	comp23412_c0
GO:0007586	digestion	BP	1	8	0.438645	0.801425	comp13409_c0
GO:0009173	pyrimidine ribonucleoside monophosphate metabolic process	BP	1	8	0.438645	0.801425	comp19746_c0
GO:0009641	shade avoidance	BP	1	8	0.438645	0.801425	comp23032_c0
GO:0009696	salicylic acid metabolic process	BP	1	8	0.438645	0.801425	comp23438_c0
GO:0010076	maintenance of floral meristem identity	BP	1	8	0.438645	0.801425	comp5392_c1
GO:0030148	sphingolipid biosynthetic process	BP	1	8	0.438645	0.801425	comp14162_c1
GO:0030490	maturation of SSU-rRNA	BP	1	8	0.438645	0.801425	comp23607_c0
GO:0031086	nuclear-transcribed mRNA catabolic process, deadenylation-independent decay	BP	1	8	0.438645	0.801425	comp13172_c0
GO:0031087	deadenylation-independent decapping of nuclear-transcribed mRNA	BP	1	8	0.438645	0.801425	comp13172_c0
GO:0031146	SCF-dependent proteasomal ubiquitin-dependent protein catabolic process	BP	1	8	0.438645	0.801425	comp21214_c0
GO:0043255	regulation of carbohydrate biosynthetic process	BP	1	8	0.438645	0.801425	comp17589_c0
GO:0043487	regulation of RNA stability	BP	1	8	0.438645	0.801425	comp7236_c0
GO:0043488	regulation of mRNA stability	BP	1	8	0.438645	0.801425	comp7236_c0
GO:0044000	movement in host	BP	1	8	0.438645	0.801425	comp23481_c0
GO:0046739	transport of virus in multicellular host	BP	1	8	0.438645	0.801425	comp23481_c0
GO:0046740	transport of virus in host, cell to cell	BP	1	8	0.438645	0.801425	comp23481_c0
GO:0048016	inositol phosphate-mediated signaling	BP	1	8	0.438645	0.801425	comp19793_c0
GO:0051814	movement in other organism involved in symbiotic interaction	BP	1	8	0.438645	0.801425	comp23481_c0
GO:0072358	cardiovascular system development	BP	1	8	0.438645	0.801425	comp59919_c0
GO:0072359	circulatory system development	BP	1	8	0.438645	0.801425	comp59919_c0
GO:0090056	regulation of chlorophyll metabolic process	BP	1	8	0.438645	0.801425	comp17589_c0
GO:1901401	regulation of tetrapyrrole metabolic process	BP	1	8	0.438645	0.801425	comp17589_c0
GO:1901658	glycosyl compound catabolic process	BP	1	8	0.438645	0.801425	comp23732_c0
GO:1902586	multi-organism intercellular transport	BP	1	8	0.438645	0.801425	comp23481_c0
GO:0006733	oxidoreduction coenzyme metabolic process	BP	9	118	0.438392	0.801425	comp13981_c0;comp14174_c0;comp14799_c0;comp17689_c0;comp20933_c0;comp23200_c0;comp23493_c0;comp23507_c0;comp8754_c0
GO:0021700	developmental maturation	BP	8	104	0.43824	0.801425	comp13574_c3;comp13665_c0;comp19589_c0;comp21561_c0;comp22019_c0;comp23264_c0;comp5769_c0;comp8578_c0
GO:0048646	anatomical structure formation involved in morphogenesis	BP	7	90	0.437749	0.801425	comp16436_c0;comp19992_c0;comp20952_c0;comp22118_c0;comp22573_c1;comp5769_c0;comp59919_c0
GO:0006721	terpenoid metabolic process	BP	6	76	0.436741	0.801425	comp102443_c0;comp16119_c1;comp18892_c0;comp20809_c0;comp21085_c0;comp24354_c0
GO:0040029	regulation of gene expression, epigenetic	BP	6	76	0.436741	0.801425	comp13665_c0;comp14954_c0;comp18677_c0;comp18985_c0;comp21008_c0;comp5392_c1
GO:0048584	positive regulation of response to stimulus	BP	6	76	0.436741	0.801425	comp14120_c1;comp17235_c0;comp19921_c0;comp20635_c0;comp21323_c2;comp23414_c0
GO:0022622	root system development	BP	15	202	0.436142	0.801425	comp15918_c0;comp18677_c0;comp18746_c0;comp20635_c0;comp20916_c0;comp22019_c0;comp22459_c0;comp23462_c0;comp23998_c0;comp24044_c0;comp24324_c0;comp24338_c0;comp5769_c0;comp7144_c0;comp8637_c0
GO:0048364	root development	BP	15	202	0.436142	0.801425	comp15918_c0;comp18677_c0;comp18746_c0;comp20635_c0;comp20916_c0;comp22019_c0;comp22459_c0;comp23462_c0;comp23998_c0;comp24044_c0;comp24324_c0;comp24338_c0;comp5769_c0;comp7144_c0;comp8637_c0
GO:0004535	poly(A)-specific ribonuclease activity	MF	2	22	0.435896	0.734548	comp18347_c1;comp20969_c0
GO:0009746	response to hexose	BP	2	21	0.435062	0.801425	comp20635_c0;comp23837_c0
GO:0022008	neurogenesis	BP	2	21	0.435062	0.801425	comp11930_c0;comp23847_c0
GO:0044093	positive regulation of molecular function	BP	2	21	0.435062	0.801425	comp11540_c0;comp23412_c0
GO:0000178	exosome (RNase complex)	CC	1	8	0.432443	0.747309	comp20102_c0
GO:0005849	mRNA cleavage factor complex	CC	1	8	0.432443	0.747309	comp16159_c0
GO:0009897	external side of plasma membrane	CC	1	8	0.432443	0.747309	comp22409_c0
GO:0016328	lateral plasma membrane	CC	1	8	0.432443	0.747309	comp14628_c0
GO:0031350	intrinsic component of plastid membrane	CC	1	8	0.432443	0.747309	comp20736_c0
GO:0031351	integral component of plastid membrane	CC	1	8	0.432443	0.747309	comp20736_c0
GO:0043292	contractile fiber	CC	1	8	0.432443	0.747309	comp59919_c0
GO:0090406	pollen tube	CC	1	8	0.432443	0.747309	comp13278_c1
GO:0009055	electron carrier activity	MF	25	358	0.432057	0.729697	comp102443_c0;comp106533_c0;comp11205_c0;comp12711_c0;comp15863_c0;comp18329_c0;comp18402_c0;comp18977_c0;comp19013_c0;comp19569_c0;comp19873_c0;comp20807_c0;comp20952_c0;comp21085_c0;comp22376_c0;comp22642_c0;comp22840_c0;comp23021_c0;comp23308_c0;comp23476_c0;comp23744_c0;comp23749_c0;comp23817_c0;comp24322_c0;comp7945_c0
GO:0044283	small molecule biosynthetic process	BP	35	484	0.431822	0.801425	comp12397_c0;comp12784_c0;comp14070_c0;comp14162_c1;comp14194_c0;comp16119_c1;comp16214_c0;comp16450_c0;comp17285_c0;comp18100_c0;comp18892_c0;comp19772_c0;comp19921_c0;comp19939_c0;comp20735_c0;comp20919_c0;comp20952_c0;comp21925_c0;comp21936_c0;comp22255_c0;comp22642_c0;comp23175_c0;comp23219_c0;comp23501_c0;comp23506_c0;comp23770_c0;comp23896_c0;comp23923_c0;comp24322_c0;comp24338_c0;comp24351…
GO:0006662	glycerol ether metabolic process	BP	4	48	0.431549	0.801425	comp106533_c0;comp18329_c0;comp20807_c0;comp23749_c0
GO:0009311	oligosaccharide metabolic process	BP	4	48	0.431549	0.801425	comp13607_c0;comp22255_c0;comp23057_c0;comp24300_c0
GO:0018904	ether metabolic process	BP	4	48	0.431549	0.801425	comp106533_c0;comp18329_c0;comp20807_c0;comp23749_c0
GO:0044433	cytoplasmic vesicle part	CC	6	77	0.431522	0.747309	comp12381_c0;comp18056_c0;comp19787_c0;comp20138_c0;comp20443_c0;comp23246_c0
GO:0022836	gated channel activity	MF	6	79	0.431265	0.729697	comp11338_c1;comp21804_c0;comp22384_c0;comp23181_c0;comp6653_c0;comp8403_c0
GO:0015293	symporter activity	MF	8	108	0.430803	0.729697	comp21150_c0;comp2160_c0;comp21804_c0;comp21880_c0;comp22208_c0;comp23324_c0;comp23650_c0;comp23787_c0
GO:0000785	chromatin	CC	7	91	0.42999	0.747309	comp13158_c0;comp14954_c0;comp18985_c0;comp21008_c0;comp21236_c0;comp22461_c0;comp23412_c0
GO:0016491	oxidoreductase activity	MF	79	1159	0.429134	0.729624	comp10131_c0;comp102443_c0;comp106533_c0;comp107403_c0;comp11845_c0;comp12217_c0;comp12488_c1;comp12711_c0;comp14162_c1;comp14799_c0;comp15600_c0;comp15863_c0;comp16119_c1;comp16450_c0;comp16653_c1;comp17285_c0;comp17589_c0;comp18100_c0;comp18329_c0;comp18402_c0;comp18892_c0;comp18977_c0;comp19013_c0;comp19243_c0;comp19437_c1;comp19534_c0;comp19569_c0;comp19873_c0;comp19939_c0;comp20807_c0;comp20…
GO:0080134	regulation of response to stress	BP	8	103	0.42746	0.801425	comp11929_c0;comp14120_c1;comp17235_c0;comp20635_c0;comp21323_c2;comp22504_c0;comp22766_c0;comp23414_c0
GO:0031347	regulation of defense response	BP	7	89	0.426154	0.801425	comp11929_c0;comp14120_c1;comp20635_c0;comp21323_c2;comp22504_c0;comp22766_c0;comp23414_c0
GO:0006220	pyrimidine nucleotide metabolic process	BP	3	34	0.425125	0.801425	comp19746_c0;comp24351_c0;comp3342_c0
GO:0009081	branched-chain amino acid metabolic process	BP	3	34	0.425125	0.801425	comp14799_c0;comp17285_c0;comp23896_c0
GO:0009292	genetic transfer	BP	3	34	0.425125	0.801425	comp18746_c0;comp22459_c0;comp46315_c0
GO:0009294	DNA mediated transformation	BP	3	34	0.425125	0.801425	comp18746_c0;comp22459_c0;comp46315_c0
GO:0009606	tropism	BP	3	34	0.425125	0.801425	comp20372_c0;comp22807_c0;comp24264_c0
GO:0032984	macromolecular complex disassembly	BP	3	34	0.425125	0.801425	comp23412_c0;comp23995_c0;comp99834_c0
GO:0042445	hormone metabolic process	BP	6	75	0.424111	0.801425	comp15543_c1;comp18677_c0;comp20952_c0;comp22642_c0;comp23476_c0;comp23744_c0
GO:0005261	cation channel activity	MF	5	64	0.423931	0.722394	comp16937_c1;comp20385_c0;comp22384_c0;comp23181_c0;comp6653_c0
GO:0000210	NAD+ diphosphatase activity	MF	1	8	0.423874	0.722394	comp23957_c0
GO:0003747	translation release factor activity	MF	1	8	0.423874	0.722394	comp20903_c0
GO:0003878	ATP citrate synthase activity	MF	1	8	0.423874	0.722394	comp21320_c0
GO:0003916	DNA topoisomerase activity	MF	1	8	0.423874	0.722394	comp20256_c0
GO:0003933	GTP cyclohydrolase activity	MF	1	8	0.423874	0.722394	comp20919_c0
GO:0003950	NAD+ ADP-ribosyltransferase activity	MF	1	8	0.423874	0.722394	comp6060_c0
GO:0004008	copper-exporting ATPase activity	MF	1	8	0.423874	0.722394	comp7879_c0
GO:0004747	ribokinase activity	MF	1	8	0.423874	0.722394	comp17170_c0
GO:0004861	cyclin-dependent protein serine/threonine kinase inhibitor activity	MF	1	8	0.423874	0.722394	comp15261_c1
GO:0008079	translation termination factor activity	MF	1	8	0.423874	0.722394	comp20903_c0
GO:0008905	mannose-phosphate guanylyltransferase activity	MF	1	8	0.423874	0.722394	comp21134_c0
GO:0009882	blue light photoreceptor activity	MF	1	8	0.423874	0.722394	comp21214_c0
GO:0009975	cyclase activity	MF	1	8	0.423874	0.722394	comp14194_c0
GO:0016670	oxidoreductase activity, acting on a sulfur group of donors, oxygen as acceptor	MF	1	8	0.423874	0.722394	comp9607_c0
GO:0030291	protein serine/threonine kinase inhibitor activity	MF	1	8	0.423874	0.722394	comp15261_c1
GO:0030515	snoRNA binding	MF	1	8	0.423874	0.722394	comp21308_c0
GO:0043682	copper-transporting ATPase activity	MF	1	8	0.423874	0.722394	comp7879_c0
GO:0052742	phosphatidylinositol kinase activity	MF	1	8	0.423874	0.722394	comp20267_c0
GO:0019829	cation-transporting ATPase activity	MF	8	107	0.420505	0.722394	comp10233_c1;comp160116_c0;comp19447_c0;comp20850_c1;comp21211_c0;comp23145_c0;comp23395_c0;comp7879_c0
GO:0015036	disulfide oxidoreductase activity	MF	6	78	0.419194	0.722394	comp106533_c0;comp18329_c0;comp19013_c0;comp19873_c0;comp20807_c0;comp23749_c0
GO:0030659	cytoplasmic vesicle membrane	CC	6	76	0.419122	0.747309	comp12381_c0;comp18056_c0;comp19787_c0;comp20138_c0;comp20443_c0;comp23246_c0
GO:0022414	reproductive process	BP	58	807	0.41736	0.801425	comp11369_c0;comp12832_c0;comp13574_c3;comp13665_c0;comp14098_c1;comp14359_c0;comp14742_c0;comp15673_c0;comp16101_c0;comp16436_c0;comp16983_c0;comp17598_c0;comp18677_c0;comp19285_c0;comp19491_c0;comp19589_c0;comp19793_c0;comp20333_c0;comp20635_c0;comp20796_c0;comp20952_c0;comp21008_c0;comp21025_c0;comp21101_c0;comp21214_c0;comp21379_c0;comp21435_c0;comp21561_c0;comp22118_c0;comp22138_c0;comp22200…
GO:0042364	water-soluble vitamin biosynthetic process	BP	4	47	0.41559	0.800544	comp16119_c1;comp16214_c0;comp20919_c0;comp24354_c0
GO:0044802	single-organism membrane organization	BP	4	47	0.41559	0.800544	comp13908_c0;comp18883_c0;comp22200_c0;comp22504_c0
GO:0016679	oxidoreductase activity, acting on diphenols and related substances as donors	MF	3	35	0.415116	0.722394	comp23771_c0;comp23877_c0;comp23983_c0
GO:0016879	ligase activity, forming carbon-nitrogen bonds	MF	7	92	0.414607	0.722394	comp12397_c0;comp13488_c0;comp24338_c0;comp24351_c0;comp3342_c0;comp8775_c0;comp9886_c0
GO:0030170	pyridoxal phosphate binding	MF	7	92	0.414607	0.722394	comp20478_c0;comp20478_c1;comp20502_c0;comp22514_c0;comp22681_c0;comp23253_c0;comp24036_c0
GO:0008283	cell proliferation	BP	6	74	0.411443	0.794096	comp17683_c0;comp18913_c0;comp21518_c0;comp23847_c0;comp23925_c0;comp9867_c0
GO:0006213	pyrimidine nucleoside metabolic process	BP	2	20	0.410427	0.792907	comp19746_c0;comp23732_c0
GO:0007005	mitochondrion organization	BP	2	20	0.410427	0.792907	comp13908_c0;comp20108_c0
GO:0009910	negative regulation of flower development	BP	2	20	0.410427	0.792907	comp23632_c0;comp4882_c0
GO:0046131	pyrimidine ribonucleoside metabolic process	BP	2	20	0.410427	0.792907	comp19746_c0;comp23732_c0
GO:0046434	organophosphate catabolic process	BP	2	20	0.410427	0.792907	comp19793_c0;comp20933_c0
GO:0048699	generation of neurons	BP	2	20	0.410427	0.792907	comp11930_c0;comp23847_c0
GO:0052482	defense response by cell wall thickening	BP	2	20	0.410427	0.792907	comp14120_c1;comp21323_c2
GO:0052542	defense response by callose deposition	BP	2	20	0.410427	0.792907	comp14120_c1;comp21323_c2
GO:0052544	defense response by callose deposition in cell wall	BP	2	20	0.410427	0.792907	comp14120_c1;comp21323_c2
GO:0061061	muscle structure development	BP	2	20	0.410427	0.792907	comp11930_c0;comp59919_c0
GO:0010243	response to organonitrogen compound	BP	9	115	0.408012	0.792907	comp11250_c0;comp11903_c0;comp20698_c0;comp21503_c0;comp21510_c0;comp21715_c0;comp22766_c0;comp23482_c0;comp24259_c0
GO:0019787	ubiquitin-like protein transferase activity	MF	18	251	0.406999	0.722394	comp11250_c0;comp14270_c0;comp15948_c0;comp16642_c0;comp17235_c0;comp18548_c0;comp19648_c0;comp20156_c0;comp20999_c1;comp22376_c0;comp22822_c0;comp22840_c0;comp23032_c0;comp23974_c0;comp24259_c0;comp24382_c0;comp368_c0;comp47554_c0
GO:0006221	pyrimidine nucleotide biosynthetic process	BP	3	33	0.406066	0.792907	comp19746_c0;comp24351_c0;comp3342_c0
GO:0010087	phloem or xylem histogenesis	BP	3	33	0.406066	0.792907	comp20046_c1;comp21204_c1;comp8637_c0
GO:0043241	protein complex disassembly	BP	3	33	0.406066	0.792907	comp23412_c0;comp23995_c0;comp99834_c0
GO:0055072	iron ion homeostasis	BP	3	33	0.406066	0.792907	comp15543_c1;comp21290_c0;comp23916_c0
GO:0048878	chemical homeostasis	BP	11	142	0.401685	0.787508	comp15543_c1;comp19992_c0;comp20952_c0;comp21290_c0;comp21909_c0;comp22642_c0;comp23476_c0;comp23744_c0;comp23837_c0;comp23916_c0;comp24382_c0
GO:0005839	proteasome core complex	CC	2	20	0.401173	0.730291	comp18670_c0;comp20192_c0
GO:0042578	phosphoric ester hydrolase activity	MF	18	250	0.400315	0.722394	comp10946_c1;comp17050_c0;comp18781_c0;comp19793_c0;comp19886_c0;comp20242_c1;comp21907_c0;comp21930_c0;comp22036_c0;comp22101_c0;comp22214_c0;comp22428_c0;comp22444_c0;comp22868_c0;comp23057_c0;comp23355_c0;comp24324_c0;comp48030_c0
GO:0006403	RNA localization	BP	4	46	0.399533	0.784063	comp18211_c0;comp20849_c0;comp22661_c0;comp23632_c0
GO:0060918	auxin transport	BP	4	46	0.399533	0.784063	comp14120_c1;comp19873_c0;comp24011_c0;comp24264_c0
GO:0051704	multi-organism process	BP	55	760	0.399506	0.784063	comp10620_c0;comp11250_c0;comp11540_c0;comp11929_c0;comp12058_c1;comp12242_c0;comp13665_c0;comp14033_c0;comp14120_c1;comp14964_c0;comp15209_c0;comp15863_c0;comp16339_c0;comp16436_c0;comp16663_c0;comp17111_c0;comp17509_c0;comp17618_c0;comp18467_c0;comp18677_c0;comp18746_c0;comp19580_c0;comp20635_c0;comp20698_c0;comp20796_c0;comp20841_c0;comp21323_c2;comp21435_c0;comp21529_c0;comp22101_c0;comp22214…
GO:0000156	phosphorelay response regulator activity	MF	4	48	0.398135	0.720434	comp126414_c0;comp23264_c0;comp24324_c0;comp8578_c0
GO:0016407	acetyltransferase activity	MF	4	48	0.398135	0.720434	comp20023_c0;comp20864_c0;comp23493_c0;comp8754_c0
GO:0004521	endoribonuclease activity	MF	3	34	0.396827	0.720434	comp13665_c0;comp18677_c0;comp5031_c1
GO:0005319	lipid transporter activity	MF	3	34	0.396827	0.720434	comp13770_c0;comp16436_c0;comp22409_c0
GO:0000018	regulation of DNA recombination	BP	1	7	0.396614	0.78065	comp20108_c0
GO:0000122	negative regulation of transcription from RNA polymerase II promoter	BP	1	7	0.396614	0.78065	comp23412_c0
GO:0001654	eye development	BP	1	7	0.396614	0.78065	comp23412_c0
GO:0006103	2-oxoglutarate metabolic process	BP	1	7	0.396614	0.78065	comp23253_c0
GO:0006140	regulation of nucleotide metabolic process	BP	1	7	0.396614	0.78065	comp20933_c0
GO:0006207	'de novo' pyrimidine nucleobase biosynthetic process	BP	1	7	0.396614	0.78065	comp19746_c0
GO:0006266	DNA ligation	BP	1	7	0.396614	0.78065	comp20292_c2
GO:0006271	DNA strand elongation involved in DNA replication	BP	1	7	0.396614	0.78065	comp14239_c0
GO:0006817	phosphate ion transport	BP	1	7	0.396614	0.78065	comp24382_c0
GO:0006891	intra-Golgi vesicle-mediated transport	BP	1	7	0.396614	0.78065	comp8778_c0
GO:0007006	mitochondrial membrane organization	BP	1	7	0.396614	0.78065	comp13908_c0
GO:0009130	pyrimidine nucleoside monophosphate biosynthetic process	BP	1	7	0.396614	0.78065	comp19746_c0
GO:0009435	NAD biosynthetic process	BP	1	7	0.396614	0.78065	comp17689_c0
GO:0009567	double fertilization forming a zygote and endosperm	BP	1	7	0.396614	0.78065	comp21435_c0
GO:0009772	photosynthetic electron transport in photosystem II	BP	1	7	0.396614	0.78065	comp24152_c0
GO:0009902	chloroplast relocation	BP	1	7	0.396614	0.78065	comp24281_c0
GO:0010100	negative regulation of photomorphogenesis	BP	1	7	0.396614	0.78065	comp16288_c0
GO:0010206	photosystem II repair	BP	1	7	0.396614	0.78065	comp19767_c0
GO:0010232	vascular transport	BP	1	7	0.396614	0.78065	comp131245_c0
GO:0010233	phloem transport	BP	1	7	0.396614	0.78065	comp131245_c0
GO:0016358	dendrite development	BP	1	7	0.396614	0.78065	comp11930_c0
GO:0019430	removal of superoxide radicals	BP	1	7	0.396614	0.78065	comp17589_c0
GO:0019632	shikimate metabolic process	BP	1	7	0.396614	0.78065	comp23219_c0
GO:0019750	chloroplast localization	BP	1	7	0.396614	0.78065	comp24281_c0
GO:0022616	DNA strand elongation	BP	1	7	0.396614	0.78065	comp14239_c0
GO:0030091	protein repair	BP	1	7	0.396614	0.78065	comp19767_c0
GO:0031053	primary miRNA processing	BP	1	7	0.396614	0.78065	comp13665_c0
GO:0032784	regulation of DNA-templated transcription, elongation	BP	1	7	0.396614	0.78065	comp19182_c0
GO:0040025	vulval development	BP	1	7	0.396614	0.78065	comp14098_c1
GO:0043065	positive regulation of apoptotic process	BP	1	7	0.396614	0.78065	comp23925_c0
GO:0045292	mRNA cis splicing, via spliceosome	BP	1	7	0.396614	0.78065	comp14163_c0
GO:0045910	negative regulation of DNA recombination	BP	1	7	0.396614	0.78065	comp20108_c0
GO:0051103	DNA ligation involved in DNA repair	BP	1	7	0.396614	0.78065	comp20292_c2
GO:0051644	plastid localization	BP	1	7	0.396614	0.78065	comp24281_c0
GO:0051667	establishment of plastid localization	BP	1	7	0.396614	0.78065	comp24281_c0
GO:0051693	actin filament capping	BP	1	7	0.396614	0.78065	comp23995_c0
GO:0070536	protein K63-linked deubiquitination	BP	1	7	0.396614	0.78065	comp16311_c0
GO:0071450	cellular response to oxygen radical	BP	1	7	0.396614	0.78065	comp17589_c0
GO:0071451	cellular response to superoxide	BP	1	7	0.396614	0.78065	comp17589_c0
GO:0072529	pyrimidine-containing compound catabolic process	BP	1	7	0.396614	0.78065	comp23732_c0
GO:0080022	primary root development	BP	1	7	0.396614	0.78065	comp8637_c0
GO:0085029	extracellular matrix assembly	BP	1	7	0.396614	0.78065	comp20952_c0
GO:0090529	cell septum assembly	BP	1	7	0.396614	0.78065	comp12598_c0
GO:0098869	cellular oxidant detoxification	BP	1	7	0.396614	0.78065	comp17589_c0
GO:1900542	regulation of purine nucleotide metabolic process	BP	1	7	0.396614	0.78065	comp20933_c0
GO:1990748	cellular detoxification	BP	1	7	0.396614	0.78065	comp17589_c0
GO:0048193	Golgi vesicle transport	BP	5	59	0.392716	0.78065	comp10988_c0;comp16436_c0;comp18211_c0;comp24260_c0;comp8778_c0
GO:0048569	post-embryonic organ development	BP	7	86	0.391251	0.78065	comp14098_c1;comp20916_c0;comp20952_c0;comp22118_c0;comp22573_c1;comp23998_c0;comp5769_c0
GO:0000418	DNA-directed RNA polymerase IV complex	CC	1	7	0.390788	0.714856	comp14954_c0
GO:0000419	DNA-directed RNA polymerase V complex	CC	1	7	0.390788	0.714856	comp14954_c0
GO:0005657	replication fork	CC	1	7	0.390788	0.714856	comp14239_c0
GO:0009368	endopeptidase Clp complex	CC	1	7	0.390788	0.714856	comp22088_c0
GO:0009840	chloroplastic endopeptidase Clp complex	CC	1	7	0.390788	0.714856	comp22088_c0
GO:0030532	small nuclear ribonucleoprotein complex	CC	1	7	0.390788	0.714856	comp20732_c0
GO:0034707	chloride channel complex	CC	1	7	0.390788	0.714856	comp21804_c0
GO:0044449	contractile fiber part	CC	1	7	0.390788	0.714856	comp59919_c0
GO:0098562	cytoplasmic side of membrane	CC	1	7	0.390788	0.714856	comp21687_c0
GO:0004298	threonine-type endopeptidase activity	MF	2	20	0.388434	0.709639	comp18670_c0;comp20192_c0
GO:0005496	steroid binding	MF	2	20	0.388434	0.709639	comp17995_c1;comp21965_c0
GO:0070003	threonine-type peptidase activity	MF	2	20	0.388434	0.709639	comp18670_c0;comp20192_c0
GO:0009629	response to gravity	BP	3	32	0.386825	0.78065	comp20372_c0;comp22807_c0;comp24264_c0
GO:0009630	gravitropism	BP	3	32	0.386825	0.78065	comp20372_c0;comp22807_c0;comp24264_c0
GO:0009967	positive regulation of signal transduction	BP	3	32	0.386825	0.78065	comp14120_c1;comp17235_c0;comp19921_c0
GO:0023056	positive regulation of signaling	BP	3	32	0.386825	0.78065	comp14120_c1;comp17235_c0;comp19921_c0
GO:0009583	detection of light stimulus	BP	6	72	0.386039	0.78065	comp12832_c0;comp16288_c0;comp17598_c0;comp21996_c0;comp23032_c0;comp8270_c1
GO:0006066	alcohol metabolic process	BP	12	154	0.385628	0.78065	comp18892_c0;comp19793_c0;comp20735_c0;comp20952_c0;comp21936_c0;comp22214_c0;comp22642_c0;comp23476_c0;comp23501_c0;comp23506_c0;comp23744_c0;comp9558_c0
GO:1990234	transferase complex	CC	21	284	0.385585	0.714856	comp11540_c0;comp14954_c0;comp16388_c0;comp18548_c0;comp19589_c0;comp20267_c0;comp20333_c0;comp20635_c0;comp20999_c1;comp21214_c0;comp21323_c2;comp22102_c0;comp22154_c0;comp22376_c0;comp22840_c0;comp23032_c0;comp23974_c0;comp47554_c0;comp5392_c1;comp5676_c0;comp9920_c1
GO:0005739	mitochondrion	CC	51	713	0.385563	0.714856	comp10946_c1;comp11338_c1;comp12217_c0;comp12293_c0;comp12711_c0;comp13174_c0;comp13488_c0;comp13828_c0;comp13908_c0;comp14799_c0;comp14935_c0;comp15366_c0;comp15600_c0;comp15933_c0;comp160116_c0;comp1716_c0;comp17285_c0;comp17325_c0;comp19422_c0;comp19569_c0;comp19921_c0;comp20108_c0;comp20256_c0;comp20773_c0;comp20807_c0;comp21308_c0;comp21514_c0;comp21523_c0;comp21534_c0;comp21728_c0;comp21929…
GO:0006544	glycine metabolic process	BP	2	19	0.385275	0.78065	comp23707_c0;comp24036_c0
GO:0009086	methionine biosynthetic process	BP	2	19	0.385275	0.78065	comp19772_c0;comp54337_c0
GO:0004497	monooxygenase activity	MF	15	204	0.383483	0.705682	comp102443_c0;comp18402_c0;comp18977_c0;comp20952_c0;comp21085_c0;comp22642_c0;comp23021_c0;comp23308_c0;comp23425_c0;comp23476_c0;comp23744_c0;comp23817_c0;comp23959_c0;comp24322_c0;comp7945_c0
GO:0050657	nucleic acid transport	BP	4	45	0.383402	0.78065	comp18211_c0;comp20849_c0;comp22661_c0;comp23632_c0
GO:0050658	RNA transport	BP	4	45	0.383402	0.78065	comp18211_c0;comp20849_c0;comp22661_c0;comp23632_c0
GO:0051236	establishment of RNA localization	BP	4	45	0.383402	0.78065	comp18211_c0;comp20849_c0;comp22661_c0;comp23632_c0
GO:0003743	translation initiation factor activity	MF	6	75	0.382837	0.705682	comp13691_c0;comp21419_c0;comp22154_c0;comp22612_c0;comp23539_c0;comp3912_c0
GO:0003855	3-dehydroquinate dehydratase activity	MF	1	7	0.382748	0.705682	comp23219_c0
GO:0003909	DNA ligase activity	MF	1	7	0.382748	0.705682	comp20292_c2
GO:0003910	DNA ligase (ATP) activity	MF	1	7	0.382748	0.705682	comp20292_c2
GO:0003935	GTP cyclohydrolase II activity	MF	1	7	0.382748	0.705682	comp20919_c0
GO:0003978	UDP-glucose 4-epimerase activity	MF	1	7	0.382748	0.705682	comp22958_c0
GO:0004088	carbamoyl-phosphate synthase (glutamine-hydrolyzing) activity	MF	1	7	0.382748	0.705682	comp24351_c0
GO:0004324	ferredoxin-NADP+ reductase activity	MF	1	7	0.382748	0.705682	comp15863_c0
GO:0005247	voltage-gated chloride channel activity	MF	1	7	0.382748	0.705682	comp21804_c0
GO:0005254	chloride channel activity	MF	1	7	0.382748	0.705682	comp21804_c0
GO:0008568	microtubule-severing ATPase activity	MF	1	7	0.382748	0.705682	comp24260_c0
GO:0008686	3,4-dihydroxy-2-butanone-4-phosphate synthase activity	MF	1	7	0.382748	0.705682	comp20919_c0
GO:0010329	auxin efflux transmembrane transporter activity	MF	1	7	0.382748	0.705682	comp24264_c0
GO:0015171	amino acid transmembrane transporter activity	MF	1	7	0.382748	0.705682	comp23324_c0
GO:0016149	translation release factor activity, codon specific	MF	1	7	0.382748	0.705682	comp20903_c0
GO:0016157	sucrose synthase activity	MF	1	7	0.382748	0.705682	comp24300_c0
GO:0016886	ligase activity, forming phosphoric ester bonds	MF	1	7	0.382748	0.705682	comp20292_c2
GO:0033773	isoflavone 2'-hydroxylase activity	MF	1	7	0.382748	0.705682	comp18402_c0
GO:0042162	telomeric DNA binding	MF	1	7	0.382748	0.705682	comp23827_c0
GO:0047134	protein-disulfide reductase activity	MF	1	7	0.382748	0.705682	comp23614_c0
GO:0050521	alpha-glucan, water dikinase activity	MF	1	7	0.382748	0.705682	comp22108_c0
GO:0070569	uridylyltransferase activity	MF	1	7	0.382748	0.705682	comp13278_c1
GO:0016620	oxidoreductase activity, acting on the aldehyde or oxo group of donors, NAD or NADP as acceptor	MF	4	47	0.382731	0.705682	comp22223_c0;comp22699_c0;comp23562_c0;comp24147_c0
GO:0009607	response to biotic stimulus	BP	34	460	0.381851	0.78065	comp10620_c0;comp11250_c0;comp11929_c0;comp12058_c1;comp13665_c0;comp14120_c1;comp14964_c0;comp15209_c0;comp15863_c0;comp16339_c0;comp17618_c0;comp18467_c0;comp18677_c0;comp19580_c0;comp20635_c0;comp20698_c0;comp21323_c2;comp21529_c0;comp21597_c0;comp22101_c0;comp22214_c0;comp22255_c0;comp22504_c0;comp22766_c0;comp23057_c0;comp23391_c0;comp23414_c0;comp23584_c1;comp24146_c0;comp24152_c0;comp24256…
GO:0044421	extracellular region part	CC	6	73	0.381771	0.714856	comp111083_c0;comp13409_c0;comp140000_c0;comp21659_c0;comp24231_c0;comp24363_c0
GO:0000003	reproduction	BP	60	826	0.3811	0.78065	comp11369_c0;comp12832_c0;comp13574_c3;comp13665_c0;comp14098_c1;comp14359_c0;comp14742_c0;comp15673_c0;comp160116_c0;comp16101_c0;comp16436_c0;comp16983_c0;comp17598_c0;comp18677_c0;comp19285_c0;comp19491_c0;comp19589_c0;comp19793_c0;comp20333_c0;comp20635_c0;comp20796_c0;comp20952_c0;comp21008_c0;comp21025_c0;comp21101_c0;comp21214_c0;comp21323_c2;comp21379_c0;comp21435_c0;comp21561_c0;comp2211…
GO:0016779	nucleotidyltransferase activity	MF	14	189	0.379338	0.705682	comp13278_c1;comp14033_c0;comp14954_c0;comp15026_c0;comp16159_c0;comp17111_c0;comp17509_c0;comp19622_c0;comp20841_c0;comp21134_c0;comp24368_c0;comp24383_c7;comp5370_c0;comp68657_c0
GO:0009941	chloroplast envelope	CC	22	297	0.378211	0.714856	comp13607_c0;comp15863_c0;comp17285_c0;comp18032_c0;comp18883_c0;comp18977_c0;comp20687_c1;comp20736_c0;comp21085_c0;comp21382_c0;comp21925_c0;comp21929_c0;comp22088_c0;comp23057_c0;comp23159_c0;comp23425_c0;comp23448_c0;comp23749_c0;comp23770_c0;comp23959_c0;comp24152_c0;comp24281_c0
GO:0005769	early endosome	CC	2	19	0.376333	0.714856	comp17964_c1;comp20718_c0
GO:0008180	COP9 signalosome	CC	2	19	0.376333	0.714856	comp16288_c0;comp8270_c1
GO:0019898	extrinsic component of membrane	CC	2	19	0.376333	0.714856	comp18361_c0;comp20267_c0
GO:0007602	phototransduction	BP	6	71	0.373329	0.78065	comp12832_c0;comp16288_c0;comp17598_c0;comp21996_c0;comp23032_c0;comp8270_c1
GO:0015035	protein disulfide oxidoreductase activity	MF	6	74	0.370708	0.705682	comp106533_c0;comp18329_c0;comp19013_c0;comp19873_c0;comp20807_c0;comp23749_c0
GO:0048046	apoplast	CC	14	183	0.370143	0.714856	comp12488_c1;comp15863_c0;comp16653_c1;comp17285_c0;comp20108_c0;comp21728_c0;comp23057_c0;comp23110_c0;comp23182_c3;comp23325_c0;comp23771_c0;comp23983_c0;comp24193_c0;comp24363_c0
GO:0008135	translation factor activity, RNA binding	MF	12	159	0.369426	0.705682	comp13691_c0;comp15933_c0;comp18783_c0;comp19577_c0;comp20903_c0;comp21419_c0;comp22154_c0;comp22612_c0;comp23539_c0;comp23838_c0;comp3912_c0;comp99834_c0
GO:0006468	protein phosphorylation	BP	16	207	0.368529	0.772859	comp11910_c0;comp15261_c1;comp16388_c0;comp20016_c0;comp20155_c0;comp21996_c0;comp22628_c0;comp23116_c0;comp23264_c0;comp23800_c0;comp23850_c0;comp23928_c0;comp24324_c0;comp47554_c0;comp7791_c0;comp8578_c0
GO:0002684	positive regulation of immune system process	BP	3	31	0.367438	0.771387	comp20635_c0;comp21323_c2;comp23414_c0
GO:0006006	glucose metabolic process	BP	3	31	0.367438	0.771387	comp23203_c0;comp23469_c0;comp24147_c0
GO:0009809	lignin biosynthetic process	BP	3	31	0.367438	0.771387	comp23308_c0;comp23983_c0;comp7601_c0
GO:0031349	positive regulation of defense response	BP	3	31	0.367438	0.771387	comp20635_c0;comp21323_c2;comp23414_c0
GO:0071826	ribonucleoprotein complex subunit organization	BP	3	31	0.367438	0.771387	comp19945_c0;comp21308_c0;comp56442_c0
GO:0009808	lignin metabolic process	BP	4	44	0.367221	0.771387	comp23308_c0;comp23771_c0;comp23983_c0;comp7601_c0
GO:0043401	steroid hormone mediated signaling pathway	BP	4	44	0.367221	0.771387	comp12845_c1;comp131245_c0;comp18467_c0;comp23412_c0
GO:0071383	cellular response to steroid hormone stimulus	BP	4	44	0.367221	0.771387	comp12845_c1;comp131245_c0;comp18467_c0;comp23412_c0
GO:0004029	aldehyde dehydrogenase (NAD) activity	MF	2	19	0.364041	0.705682	comp22223_c0;comp22699_c0
GO:0032787	monocarboxylic acid metabolic process	BP	24	317	0.363563	0.76976	comp106533_c0;comp12784_c0;comp14070_c0;comp14162_c1;comp14194_c0;comp18100_c0;comp18892_c0;comp19921_c0;comp19939_c0;comp20933_c0;comp21025_c0;comp21597_c0;comp21925_c0;comp22255_c0;comp23219_c0;comp23438_c0;comp23493_c0;comp23770_c0;comp23923_c0;comp24322_c0;comp24338_c0;comp24362_c0;comp28664_c0;comp8754_c0
GO:0030234	enzyme regulator activity	MF	11	144	0.3634	0.705682	comp12845_c1;comp13937_c1;comp14345_c0;comp14389_c2;comp15235_c0;comp15261_c1;comp17589_c0;comp18899_c0;comp21331_c0;comp22628_c0;comp24063_c0
GO:0042592	homeostatic process	BP	22	289	0.362028	0.767329	comp106533_c0;comp15543_c1;comp17589_c0;comp18329_c0;comp19013_c0;comp19422_c0;comp19873_c0;comp19992_c0;comp20807_c0;comp20952_c0;comp21290_c0;comp21909_c0;comp22642_c0;comp23476_c0;comp23744_c0;comp23749_c0;comp23827_c0;comp23837_c0;comp23916_c0;comp24382_c0;comp59919_c0;comp9607_c0
GO:0010817	regulation of hormone levels	BP	10	124	0.36189	0.767329	comp14120_c1;comp15543_c1;comp18677_c0;comp19873_c0;comp20952_c0;comp22642_c0;comp23476_c0;comp23744_c0;comp24011_c0;comp24264_c0
GO:0009585	red, far-red light phototransduction	BP	6	70	0.360632	0.766006	comp12832_c0;comp16288_c0;comp17598_c0;comp21996_c0;comp23032_c0;comp8270_c1
GO:0010260	organ senescence	BP	6	70	0.360632	0.766006	comp11605_c0;comp14120_c1;comp14939_c0;comp21323_c2;comp23574_c0;comp5769_c0
GO:0033013	tetrapyrrole metabolic process	BP	6	70	0.360632	0.766006	comp16214_c0;comp17589_c0;comp21848_c0;comp21925_c0;comp22960_c0;comp23425_c0
GO:1901701	cellular response to oxygen-containing compound	BP	28	372	0.360072	0.766006	comp12845_c1;comp13046_c0;comp131245_c0;comp14120_c1;comp15536_c0;comp16108_c0;comp17235_c0;comp17589_c0;comp18467_c0;comp19589_c0;comp19793_c0;comp19921_c0;comp20333_c0;comp20635_c0;comp20916_c0;comp21323_c2;comp22101_c0;comp22255_c0;comp22504_c0;comp22640_c0;comp22766_c0;comp23264_c0;comp23355_c0;comp23837_c0;comp24146_c0;comp24324_c0;comp80883_c0;comp8578_c0
GO:0010608	posttranscriptional regulation of gene expression	BP	12	151	0.359781	0.766006	comp12058_c1;comp13665_c0;comp14954_c0;comp17618_c0;comp18677_c0;comp19185_c0;comp20849_c0;comp22631_c0;comp23925_c0;comp24149_c0;comp5598_c0;comp7236_c0
GO:0000338	protein deneddylation	BP	2	18	0.359666	0.766006	comp16288_c0;comp8270_c1
GO:0002831	regulation of response to biotic stimulus	BP	2	18	0.359666	0.766006	comp11929_c0;comp22766_c0
GO:0017148	negative regulation of translation	BP	2	18	0.359666	0.766006	comp13665_c0;comp18677_c0
GO:0034249	negative regulation of cellular amide metabolic process	BP	2	18	0.359666	0.766006	comp13665_c0;comp18677_c0
GO:0090305	nucleic acid phosphodiester bond hydrolysis	BP	2	18	0.359666	0.766006	comp13172_c0;comp13665_c0
GO:0015662	ATPase activity, coupled to transmembrane movement of ions, phosphorylative mechanism	MF	7	87	0.359098	0.705682	comp10233_c1;comp19447_c0;comp20850_c1;comp21211_c0;comp23145_c0;comp23395_c0;comp7879_c0
GO:0005777	peroxisome	CC	10	126	0.35907	0.714856	comp12488_c1;comp12784_c0;comp17599_c0;comp18100_c0;comp19921_c0;comp20023_c0;comp21025_c0;comp22638_c0;comp23765_c0;comp24362_c0
GO:0042579	microbody	CC	10	126	0.35907	0.714856	comp12488_c1;comp12784_c0;comp17599_c0;comp18100_c0;comp19921_c0;comp20023_c0;comp21025_c0;comp22638_c0;comp23765_c0;comp24362_c0
GO:0022890	inorganic cation transmembrane transporter activity	MF	23	316	0.358937	0.705682	comp10233_c1;comp13574_c3;comp160116_c0;comp16023_c0;comp16937_c1;comp19447_c0;comp19468_c0;comp20385_c0;comp20544_c0;comp20850_c1;comp21144_c0;comp21187_c0;comp21211_c0;comp21561_c0;comp21804_c0;comp22384_c0;comp23145_c0;comp23181_c0;comp23354_c0;comp23395_c0;comp23543_c0;comp6653_c0;comp7879_c0
GO:0006720	isoprenoid metabolic process	BP	9	110	0.357486	0.766006	comp102443_c0;comp16119_c1;comp18892_c0;comp20023_c0;comp20735_c0;comp20809_c0;comp21085_c0;comp23501_c0;comp24354_c0
GO:0043207	response to external biotic stimulus	BP	33	441	0.356603	0.766006	comp10620_c0;comp11250_c0;comp11929_c0;comp12058_c1;comp13665_c0;comp14120_c1;comp14964_c0;comp15209_c0;comp15863_c0;comp16339_c0;comp17618_c0;comp18467_c0;comp18677_c0;comp19580_c0;comp20635_c0;comp20698_c0;comp21323_c2;comp21529_c0;comp22101_c0;comp22214_c0;comp22255_c0;comp22504_c0;comp22766_c0;comp23057_c0;comp23391_c0;comp23414_c0;comp23584_c1;comp24146_c0;comp24152_c0;comp24256_c0;comp24264…
GO:0051707	response to other organism	BP	33	441	0.356603	0.766006	comp10620_c0;comp11250_c0;comp11929_c0;comp12058_c1;comp13665_c0;comp14120_c1;comp14964_c0;comp15209_c0;comp15863_c0;comp16339_c0;comp17618_c0;comp18467_c0;comp18677_c0;comp19580_c0;comp20635_c0;comp20698_c0;comp21323_c2;comp21529_c0;comp22101_c0;comp22214_c0;comp22255_c0;comp22504_c0;comp22766_c0;comp23057_c0;comp23391_c0;comp23414_c0;comp23584_c1;comp24146_c0;comp24152_c0;comp24256_c0;comp24264…
GO:0031300	intrinsic component of organelle membrane	CC	4	44	0.354174	0.714061	comp19422_c0;comp20736_c0;comp21687_c0;comp8778_c0
GO:0009526	plastid envelope	CC	23	307	0.353286	0.714061	comp13607_c0;comp15863_c0;comp17285_c0;comp18032_c0;comp18883_c0;comp18977_c0;comp20687_c1;comp20736_c0;comp21085_c0;comp21382_c0;comp21925_c0;comp21929_c0;comp22088_c0;comp23057_c0;comp23159_c0;comp23425_c0;comp23448_c0;comp23749_c0;comp23770_c0;comp23959_c0;comp24152_c0;comp24281_c0;comp41535_c0
GO:0030036	actin cytoskeleton organization	BP	8	96	0.351946	0.758095	comp17050_c0;comp19886_c0;comp20617_c0;comp22628_c0;comp22868_c0;comp23995_c0;comp280_c0;comp59919_c0
GO:0003899	DNA-directed RNA polymerase activity	MF	4	45	0.351813	0.699942	comp14954_c0;comp15026_c0;comp19622_c0;comp68657_c0
GO:0000085	mitotic G2 phase	BP	1	6	0.351441	0.757831	comp16288_c0
GO:0000462	maturation of SSU-rRNA from tricistronic rRNA transcript (SSU-rRNA, 5.8S rRNA, LSU-rRNA)	BP	1	6	0.351441	0.757831	comp23607_c0
GO:0000917	barrier septum assembly	BP	1	6	0.351441	0.757831	comp12598_c0
GO:0001709	cell fate determination	BP	1	6	0.351441	0.757831	comp5392_c1
GO:0002697	regulation of immune effector process	BP	1	6	0.351441	0.757831	comp11929_c0
GO:0006222	UMP biosynthetic process	BP	1	6	0.351441	0.757831	comp19746_c0
GO:0006368	transcription elongation from RNA polymerase II promoter	BP	1	6	0.351441	0.757831	comp19182_c0
GO:0006521	regulation of cellular amino acid metabolic process	BP	1	6	0.351441	0.757831	comp20916_c0
GO:0006892	post-Golgi vesicle-mediated transport	BP	1	6	0.351441	0.757831	comp16436_c0
GO:0006901	vesicle coating	BP	1	6	0.351441	0.757831	comp11905_c0
GO:0007205	protein kinase C-activating G-protein coupled receptor signaling pathway	BP	1	6	0.351441	0.757831	comp15366_c0
GO:0009164	nucleoside catabolic process	BP	1	6	0.351441	0.757831	comp23732_c0
GO:0009174	pyrimidine ribonucleoside monophosphate biosynthetic process	BP	1	6	0.351441	0.757831	comp19746_c0
GO:0009785	blue light signaling pathway	BP	1	6	0.351441	0.757831	comp16094_c0
GO:0009854	oxidative photosynthetic carbon pathway	BP	1	6	0.351441	0.757831	comp12488_c1
GO:0009953	dorsal/ventral pattern formation	BP	1	6	0.351441	0.757831	comp21204_c1
GO:0010208	pollen wall assembly	BP	1	6	0.351441	0.757831	comp20952_c0
GO:0010584	pollen exine formation	BP	1	6	0.351441	0.757831	comp20952_c0
GO:0031032	actomyosin structure organization	BP	1	6	0.351441	0.757831	comp59919_c0
GO:0031365	N-terminal protein amino acid modification	BP	1	6	0.351441	0.757831	comp21572_c0
GO:0031397	negative regulation of protein ubiquitination	BP	1	6	0.351441	0.757831	comp9645_c0
GO:0033238	regulation of cellular amine metabolic process	BP	1	6	0.351441	0.757831	comp20916_c0
GO:0033500	carbohydrate homeostasis	BP	1	6	0.351441	0.757831	comp23837_c0
GO:0034067	protein localization to Golgi apparatus	BP	1	6	0.351441	0.757831	comp28463_c0
GO:0034214	protein hexamerization	BP	1	6	0.351441	0.757831	comp24260_c0
GO:0042593	glucose homeostasis	BP	1	6	0.351441	0.757831	comp23837_c0
GO:0042762	regulation of sulfur metabolic process	BP	1	6	0.351441	0.757831	comp20916_c0
GO:0043153	entrainment of circadian clock by photoperiod	BP	1	6	0.351441	0.757831	comp21214_c0
GO:0043248	proteasome assembly	BP	1	6	0.351441	0.757831	comp5769_c0
GO:0043489	RNA stabilization	BP	1	6	0.351441	0.757831	comp7236_c0
GO:0043928	exonucleolytic nuclear-transcribed mRNA catabolic process involved in deadenylation-dependent decay	BP	1	6	0.351441	0.757831	comp20732_c0
GO:0045053	protein retention in Golgi apparatus	BP	1	6	0.351441	0.757831	comp28463_c0
GO:0045324	late endosome to vacuole transport	BP	1	6	0.351441	0.757831	comp28463_c0
GO:0046049	UMP metabolic process	BP	1	6	0.351441	0.757831	comp19746_c0
GO:0046184	aldehyde biosynthetic process	BP	1	6	0.351441	0.757831	comp16214_c0
GO:0046482	para-aminobenzoic acid metabolic process	BP	1	6	0.351441	0.757831	comp23438_c0
GO:0048255	mRNA stabilization	BP	1	6	0.351441	0.757831	comp7236_c0
GO:0048268	clathrin coat assembly	BP	1	6	0.351441	0.757831	comp11905_c0
GO:0051319	G2 phase	BP	1	6	0.351441	0.757831	comp16288_c0
GO:0051340	regulation of ligase activity	BP	1	6	0.351441	0.757831	comp11540_c0
GO:0051438	regulation of ubiquitin-protein transferase activity	BP	1	6	0.351441	0.757831	comp11540_c0
GO:0051788	response to misfolded protein	BP	1	6	0.351441	0.757831	comp5769_c0
GO:0060537	muscle tissue development	BP	1	6	0.351441	0.757831	comp59919_c0
GO:0071483	cellular response to blue light	BP	1	6	0.351441	0.757831	comp16094_c0
GO:0080092	regulation of pollen tube growth	BP	1	6	0.351441	0.757831	comp9920_c1
GO:0009699	phenylpropanoid biosynthetic process	BP	5	56	0.350309	0.757831	comp13574_c3;comp21561_c0;comp23308_c0;comp23983_c0;comp7601_c0
GO:0033014	tetrapyrrole biosynthetic process	BP	5	56	0.350309	0.757831	comp17589_c0;comp21848_c0;comp21925_c0;comp22960_c0;comp23425_c0
GO:0022618	ribonucleoprotein complex assembly	BP	3	30	0.347948	0.757831	comp19945_c0;comp21308_c0;comp56442_c0
GO:0050778	positive regulation of immune response	BP	3	30	0.347948	0.757831	comp20635_c0;comp21323_c2;comp23414_c0
GO:0051188	cofactor biosynthetic process	BP	11	136	0.347491	0.757831	comp13981_c0;comp16214_c0;comp17589_c0;comp17689_c0;comp21320_c0;comp21848_c0;comp21925_c0;comp22960_c0;comp23425_c0;comp23493_c0;comp54337_c0
GO:0019362	pyridine nucleotide metabolic process	BP	9	109	0.347459	0.757831	comp13981_c0;comp14174_c0;comp14799_c0;comp17689_c0;comp20933_c0;comp23200_c0;comp23493_c0;comp23507_c0;comp8754_c0
GO:0046496	nicotinamide nucleotide metabolic process	BP	9	109	0.347459	0.757831	comp13981_c0;comp14174_c0;comp14799_c0;comp17689_c0;comp20933_c0;comp23200_c0;comp23493_c0;comp23507_c0;comp8754_c0
GO:0004842	ubiquitin-protein transferase activity	MF	18	242	0.347403	0.692982	comp11250_c0;comp14270_c0;comp15948_c0;comp16642_c0;comp17235_c0;comp18548_c0;comp19648_c0;comp20156_c0;comp20999_c1;comp22376_c0;comp22822_c0;comp22840_c0;comp23032_c0;comp23974_c0;comp24259_c0;comp24382_c0;comp368_c0;comp47554_c0
GO:0046914	transition metal ion binding	MF	80	1148	0.346933	0.692982	comp10480_c0;comp11250_c0;comp11845_c0;comp118_c0;comp12217_c0;comp12711_c0;comp13251_c0;comp13294_c0;comp13954_c1;comp14162_c1;comp14216_c2;comp14270_c0;comp15562_c0;comp15600_c0;comp15781_c0;comp15918_c0;comp15948_c0;comp16149_c1;comp16390_c0;comp16663_c0;comp16994_c0;comp17235_c0;comp17285_c0;comp17507_c0;comp17682_c0;comp18311_c0;comp18448_c0;comp18599_c0;comp19203_c0;comp19473_c0;comp19569_c…
GO:0005506	iron ion binding	MF	6	72	0.346502	0.692982	comp14162_c1;comp19939_c0;comp21290_c0;comp23425_c0;comp23923_c0;comp23952_c0
GO:0000794	condensed nuclear chromosome	CC	1	6	0.34608	0.705326	comp20333_c0
GO:0010445	nuclear dicing body	CC	1	6	0.34608	0.705326	comp13665_c0
GO:0043596	nuclear replication fork	CC	1	6	0.34608	0.705326	comp14239_c0
GO:0009698	phenylpropanoid metabolic process	BP	8	95	0.341249	0.757831	comp13574_c3;comp20045_c0;comp21561_c0;comp23308_c0;comp23578_c0;comp23771_c0;comp23983_c0;comp7601_c0
GO:0000049	tRNA binding	MF	2	18	0.339284	0.682159	comp12755_c0;comp5598_c0
GO:0003989	acetyl-CoA carboxylase activity	MF	1	6	0.338691	0.682159	comp24338_c0
GO:0004143	diacylglycerol kinase activity	MF	1	6	0.338691	0.682159	comp15366_c0
GO:0004337	geranyltranstransferase activity	MF	1	6	0.338691	0.682159	comp20809_c0
GO:0004345	glucose-6-phosphate dehydrogenase activity	MF	1	6	0.338691	0.682159	comp23469_c0
GO:0004774	succinate-CoA ligase activity	MF	1	6	0.338691	0.682159	comp21320_c0
GO:0005545	1-phosphatidylinositol binding	MF	1	6	0.338691	0.682159	comp11905_c0
GO:0005546	phosphatidylinositol-4,5-bisphosphate binding	MF	1	6	0.338691	0.682159	comp22214_c0
GO:0008469	histone-arginine N-methyltransferase activity	MF	1	6	0.338691	0.682159	comp16983_c0
GO:0008515	sucrose transmembrane transporter activity	MF	1	6	0.338691	0.682159	comp23650_c0
GO:0009931	calcium-dependent protein serine/threonine kinase activity	MF	1	6	0.338691	0.682159	comp15536_c0
GO:0010857	calcium-dependent protein kinase activity	MF	1	6	0.338691	0.682159	comp15536_c0
GO:0015154	disaccharide transmembrane transporter activity	MF	1	6	0.338691	0.682159	comp23650_c0
GO:0015157	oligosaccharide transmembrane transporter activity	MF	1	6	0.338691	0.682159	comp23650_c0
GO:0016207	4-coumarate-CoA ligase activity	MF	1	6	0.338691	0.682159	comp20045_c0
GO:0016273	arginine N-methyltransferase activity	MF	1	6	0.338691	0.682159	comp16983_c0
GO:0016274	protein-arginine N-methyltransferase activity	MF	1	6	0.338691	0.682159	comp16983_c0
GO:0016972	thiol oxidase activity	MF	1	6	0.338691	0.682159	comp9607_c0
GO:0019902	phosphatase binding	MF	1	6	0.338691	0.682159	comp22255_c0
GO:0019903	protein phosphatase binding	MF	1	6	0.338691	0.682159	comp22255_c0
GO:0032451	demethylase activity	MF	1	6	0.338691	0.682159	comp4882_c0
GO:0047987	hydroperoxide dehydratase activity	MF	1	6	0.338691	0.682159	comp24322_c0
GO:0051087	chaperone binding	MF	1	6	0.338691	0.682159	comp15235_c0
GO:0070402	NADPH binding	MF	1	6	0.338691	0.682159	comp23507_c0
GO:1902936	phosphatidylinositol bisphosphate binding	MF	1	6	0.338691	0.682159	comp22214_c0
GO:0016860	intramolecular oxidoreductase activity	MF	4	44	0.336346	0.682159	comp106533_c0;comp14194_c0;comp23200_c0;comp9558_c0
GO:0006778	porphyrin-containing compound metabolic process	BP	6	68	0.335332	0.757831	comp16214_c0;comp17589_c0;comp21848_c0;comp21925_c0;comp22960_c0;comp23425_c0
GO:0006414	translational elongation	BP	4	42	0.334819	0.757831	comp107193_c0;comp137714_c0;comp19812_c0;comp20366_c0
GO:0044237	cellular metabolic process	BP	375	5305	0.334335	0.757831	comp10088_c0;comp10131_c0;comp10233_c1;comp102443_c0;comp106533_c0;comp107193_c0;comp107403_c0;comp10885_c0;comp11205_c0;comp11250_c0;comp11433_c0;comp11540_c0;comp11656_c0;comp11910_c0;comp11930_c0;comp12058_c1;comp12217_c0;comp12397_c0;comp12488_c1;comp12565_c0;comp12711_c0;comp12755_c0;comp12784_c0;comp13158_c0;comp13172_c0;comp13278_c1;comp13488_c0;comp13574_c3;comp13607_c0;comp13665_c0;comp1…
GO:0071365	cellular response to auxin stimulus	BP	12	148	0.334217	0.757831	comp12565_c0;comp131245_c0;comp14120_c1;comp181750_c0;comp20333_c0;comp20372_c0;comp21150_c0;comp22138_c0;comp22208_c0;comp22807_c0;comp23574_c0;comp23998_c0
GO:0009960	endosperm development	BP	2	17	0.333673	0.757831	comp24028_c0;comp5676_c0
GO:0015698	inorganic anion transport	BP	2	17	0.333673	0.757831	comp24324_c0;comp24382_c0
GO:2000241	regulation of reproductive process	BP	10	121	0.333598	0.757831	comp12832_c0;comp13665_c0;comp16983_c0;comp17598_c0;comp20952_c0;comp21008_c0;comp23632_c0;comp4882_c0;comp5676_c0;comp9920_c1
GO:0004713	protein tyrosine kinase activity	MF	5	57	0.329662	0.682159	comp102426_c0;comp17995_c1;comp18467_c0;comp21278_c0;comp22919_c0
GO:0004812	aminoacyl-tRNA ligase activity	MF	5	57	0.329662	0.682159	comp12755_c0;comp17275_c0;comp21523_c0;comp22830_c0;comp24181_c0
GO:0016875	ligase activity, forming carbon-oxygen bonds	MF	5	57	0.329662	0.682159	comp12755_c0;comp17275_c0;comp21523_c0;comp22830_c0;comp24181_c0
GO:0016876	ligase activity, forming aminoacyl-tRNA and related compounds	MF	5	57	0.329662	0.682159	comp12755_c0;comp17275_c0;comp21523_c0;comp22830_c0;comp24181_c0
GO:0008270	zinc ion binding	MF	65	922	0.329503	0.682159	comp10480_c0;comp11250_c0;comp11845_c0;comp118_c0;comp13251_c0;comp13294_c0;comp13954_c1;comp14216_c2;comp14270_c0;comp15562_c0;comp15781_c0;comp15918_c0;comp15948_c0;comp16149_c1;comp16390_c0;comp16663_c0;comp16994_c0;comp17235_c0;comp17507_c0;comp17682_c0;comp18311_c0;comp18448_c0;comp18599_c0;comp19203_c0;comp19473_c0;comp19646_c0;comp19648_c0;comp19698_c1;comp20046_c1;comp20156_c0;comp20773_c…
GO:0008092	cytoskeletal protein binding	MF	12	154	0.328753	0.682159	comp16076_c0;comp17050_c0;comp18682_c0;comp19886_c0;comp20617_c0;comp20642_c0;comp22527_c0;comp22868_c0;comp23995_c0;comp24260_c0;comp280_c0;comp59919_c0
GO:0045089	positive regulation of innate immune response	BP	3	29	0.328397	0.757488	comp20635_c0;comp21323_c2;comp23414_c0
GO:0018193	peptidyl-amino acid modification	BP	9	107	0.327539	0.756386	comp106533_c0;comp14292_c0;comp15673_c0;comp16983_c0;comp21996_c0;comp23264_c0;comp23632_c0;comp24324_c0;comp8578_c0
GO:0009734	auxin-activated signaling pathway	BP	12	147	0.325779	0.753198	comp12565_c0;comp131245_c0;comp14120_c1;comp181750_c0;comp20333_c0;comp20372_c0;comp21150_c0;comp22138_c0;comp22208_c0;comp22807_c0;comp23574_c0;comp23998_c0
GO:0005802	trans-Golgi network	CC	2	17	0.325476	0.674329	comp10988_c0;comp21101_c0
GO:0044249	cellular biosynthetic process	BP	235	3293	0.325468	0.753198	comp10088_c0;comp10131_c0;comp10233_c1;comp102443_c0;comp107193_c0;comp10885_c0;comp11433_c0;comp11540_c0;comp11656_c0;comp12058_c1;comp12397_c0;comp12488_c1;comp12565_c0;comp12755_c0;comp12784_c0;comp13158_c0;comp13574_c3;comp13665_c0;comp13754_c0;comp137714_c0;comp13981_c0;comp14033_c0;comp14068_c0;comp14070_c0;comp14162_c1;comp14194_c0;comp14239_c0;comp14359_c0;comp14954_c0;comp15387_c0;comp15…
GO:0005694	chromosome	CC	14	177	0.324107	0.674329	comp10885_c0;comp13158_c0;comp14239_c0;comp14954_c0;comp16388_c0;comp17693_c0;comp18985_c0;comp20256_c0;comp20333_c0;comp21008_c0;comp21236_c0;comp22461_c0;comp23412_c0;comp23827_c0
GO:0016114	terpenoid biosynthetic process	BP	6	67	0.322757	0.747953	comp102443_c0;comp16119_c1;comp18892_c0;comp20809_c0;comp21085_c0;comp24354_c0
GO:0015298	solute:cation antiporter activity	MF	3	30	0.322519	0.682159	comp13574_c3;comp16023_c0;comp21561_c0
GO:0015299	solute:proton antiporter activity	MF	3	30	0.322519	0.682159	comp13574_c3;comp16023_c0;comp21561_c0
GO:0098800	inner mitochondrial membrane protein complex	CC	4	42	0.32242	0.674329	comp12217_c0;comp12711_c0;comp14935_c0;comp15600_c0
GO:0006418	tRNA aminoacylation for protein translation	BP	5	54	0.322155	0.74743	comp12755_c0;comp17275_c0;comp21523_c0;comp22830_c0;comp24181_c0
GO:0043038	amino acid activation	BP	5	54	0.322155	0.74743	comp12755_c0;comp17275_c0;comp21523_c0;comp22830_c0;comp24181_c0
GO:0043039	tRNA aminoacylation	BP	5	54	0.322155	0.74743	comp12755_c0;comp17275_c0;comp21523_c0;comp22830_c0;comp24181_c0
GO:0009886	post-embryonic morphogenesis	BP	7	80	0.321825	0.74743	comp12998_c4;comp19793_c0;comp20952_c0;comp22118_c0;comp22573_c1;comp5769_c0;comp8637_c0
GO:0009058	biosynthetic process	BP	248	3477	0.321711	0.74743	comp10088_c0;comp10131_c0;comp10233_c1;comp102443_c0;comp107193_c0;comp10885_c0;comp11433_c0;comp11540_c0;comp11656_c0;comp12058_c1;comp12397_c0;comp12488_c1;comp12565_c0;comp12755_c0;comp12784_c0;comp13103_c0;comp13158_c0;comp13574_c3;comp13665_c0;comp13754_c0;comp137714_c0;comp13981_c0;comp14033_c0;comp14068_c0;comp14070_c0;comp14162_c1;comp14194_c0;comp14239_c0;comp14359_c0;comp14954_c0;comp15…
GO:0048229	gametophyte development	BP	11	133	0.320857	0.74743	comp13200_c0;comp13278_c1;comp14383_c0;comp20952_c0;comp21008_c0;comp21323_c2;comp23584_c1;comp24256_c0;comp5553_c0;comp5769_c0;comp9920_c1
GO:0016667	oxidoreductase activity, acting on a sulfur group of donors	MF	9	111	0.319719	0.682159	comp106533_c0;comp17589_c0;comp18329_c0;comp19013_c0;comp19873_c0;comp20807_c0;comp23614_c0;comp23749_c0;comp9607_c0
GO:0009926	auxin polar transport	BP	4	41	0.318654	0.744525	comp14120_c1;comp19873_c0;comp24011_c0;comp24264_c0
GO:0005730	nucleolus	CC	24	315	0.31844	0.670871	comp10088_c0;comp13754_c0;comp14068_c0;comp157931_c0;comp16205_c1;comp16868_c0;comp17683_c0;comp18213_c0;comp18985_c0;comp19234_c0;comp19921_c0;comp19945_c0;comp20102_c0;comp20937_c0;comp21308_c0;comp21518_c0;comp23499_c0;comp23607_c0;comp23632_c0;comp23698_c0;comp23698_c1;comp46315_c0;comp56442_c0;comp7216_c0
GO:0034248	regulation of cellular amide metabolic process	BP	10	119	0.314976	0.736799	comp12058_c1;comp13665_c0;comp17618_c0;comp18677_c0;comp19185_c0;comp20849_c0;comp22631_c0;comp23925_c0;comp24149_c0;comp5598_c0
GO:0040008	regulation of growth	BP	10	119	0.314976	0.736799	comp15918_c0;comp160116_c0;comp16436_c0;comp21204_c1;comp23412_c0;comp23462_c0;comp23476_c0;comp23744_c0;comp24044_c0;comp9920_c1
GO:0019208	phosphatase regulator activity	MF	2	17	0.314237	0.682159	comp14389_c2;comp21331_c0
GO:0019888	protein phosphatase regulator activity	MF	2	17	0.314237	0.682159	comp14389_c2;comp21331_c0
GO:1990837	sequence-specific double-stranded DNA binding	MF	2	17	0.314237	0.682159	comp11605_c0;comp14939_c0
GO:0016246	RNA interference	BP	3	28	0.308836	0.724142	comp13665_c0;comp14954_c0;comp18677_c0
GO:0016485	protein processing	BP	3	28	0.308836	0.724142	comp17330_c0;comp20773_c0;comp22965_c0
GO:0015994	chlorophyll metabolic process	BP	5	53	0.308172	0.724142	comp16214_c0;comp17589_c0;comp21925_c0;comp22960_c0;comp23425_c0
GO:0048573	photoperiodism, flowering	BP	5	53	0.308172	0.724142	comp12832_c0;comp16101_c0;comp17598_c0;comp23032_c0;comp4882_c0
GO:0000165	MAPK cascade	BP	2	16	0.307381	0.724142	comp20016_c0;comp47554_c0
GO:0017145	stem cell division	BP	2	16	0.307381	0.724142	comp20916_c0;comp23847_c0
GO:0019253	reductive pentose-phosphate cycle	BP	2	16	0.307381	0.724142	comp23057_c0;comp24147_c0
GO:0019685	photosynthesis, dark reaction	BP	2	16	0.307381	0.724142	comp23057_c0;comp24147_c0
GO:0023014	signal transduction by protein phosphorylation	BP	2	16	0.307381	0.724142	comp20016_c0;comp47554_c0
GO:0043572	plastid fission	BP	2	16	0.307381	0.724142	comp12598_c0;comp20736_c0
GO:0048448	stamen morphogenesis	BP	2	16	0.307381	0.724142	comp20952_c0;comp5769_c0
GO:0048455	stamen formation	BP	2	16	0.307381	0.724142	comp20952_c0;comp5769_c0
GO:0006417	regulation of translation	BP	10	118	0.305755	0.724142	comp12058_c1;comp13665_c0;comp17618_c0;comp18677_c0;comp19185_c0;comp20849_c0;comp22631_c0;comp23925_c0;comp24149_c0;comp5598_c0
GO:0016763	transferase activity, transferring pentosyl groups	MF	4	42	0.305523	0.682159	comp17689_c0;comp19746_c0;comp6060_c0;comp75873_c0
GO:0000325	plant-type vacuole	CC	7	80	0.305273	0.646765	comp12242_c0;comp13574_c3;comp13980_c0;comp16504_c0;comp21561_c0;comp21804_c0;comp21909_c0
GO:0016645	oxidoreductase activity, acting on the CH-NH group of donors	MF	3	29	0.303847	0.68119	comp21929_c0;comp23051_c0;comp54337_c0
GO:0000466	maturation of 5.8S rRNA from tricistronic rRNA transcript (SSU-rRNA, 5.8S rRNA, LSU-rRNA)	BP	1	5	0.302893	0.721277	comp21518_c0
GO:0006152	purine nucleoside catabolic process	BP	1	5	0.302893	0.721277	comp23732_c0
GO:0006337	nucleosome disassembly	BP	1	5	0.302893	0.721277	comp23412_c0
GO:0006379	mRNA cleavage	BP	1	5	0.302893	0.721277	comp13665_c0
GO:0006531	aspartate metabolic process	BP	1	5	0.302893	0.721277	comp23253_c0
GO:0006835	dicarboxylic acid transport	BP	1	5	0.302893	0.721277	comp16504_c0
GO:0006968	cellular defense response	BP	1	5	0.302893	0.721277	comp22504_c0
GO:0007007	inner mitochondrial membrane organization	BP	1	5	0.302893	0.721277	comp13908_c0
GO:0007029	endoplasmic reticulum organization	BP	1	5	0.302893	0.721277	comp21687_c0
GO:0007417	central nervous system development	BP	1	5	0.302893	0.721277	comp8966_c0
GO:0007507	heart development	BP	1	5	0.302893	0.721277	comp59919_c0
GO:0008614	pyridoxine metabolic process	BP	1	5	0.302893	0.721277	comp16214_c0
GO:0008615	pyridoxine biosynthetic process	BP	1	5	0.302893	0.721277	comp16214_c0
GO:0010288	response to lead ion	BP	1	5	0.302893	0.721277	comp23925_c0
GO:0010380	regulation of chlorophyll biosynthetic process	BP	1	5	0.302893	0.721277	comp17589_c0
GO:0015800	acidic amino acid transport	BP	1	5	0.302893	0.721277	comp23324_c0
GO:0030239	myofibril assembly	BP	1	5	0.302893	0.721277	comp59919_c0
GO:0031048	chromatin silencing by small RNA	BP	1	5	0.302893	0.721277	comp21008_c0
GO:0031440	regulation of mRNA 3'-end processing	BP	1	5	0.302893	0.721277	comp7236_c0
GO:0031498	chromatin disassembly	BP	1	5	0.302893	0.721277	comp23412_c0
GO:0032786	positive regulation of DNA-templated transcription, elongation	BP	1	5	0.302893	0.721277	comp19182_c0
GO:0032986	protein-DNA complex disassembly	BP	1	5	0.302893	0.721277	comp23412_c0
GO:0042454	ribonucleoside catabolic process	BP	1	5	0.302893	0.721277	comp23732_c0
GO:0042493	response to drug	BP	1	5	0.302893	0.721277	comp23318_c0
GO:0042754	negative regulation of circadian rhythm	BP	1	5	0.302893	0.721277	comp16101_c0
GO:0042816	vitamin B6 metabolic process	BP	1	5	0.302893	0.721277	comp16214_c0
GO:0042819	vitamin B6 biosynthetic process	BP	1	5	0.302893	0.721277	comp16214_c0
GO:0042822	pyridoxal phosphate metabolic process	BP	1	5	0.302893	0.721277	comp16214_c0
GO:0042823	pyridoxal phosphate biosynthetic process	BP	1	5	0.302893	0.721277	comp16214_c0
GO:0043433	negative regulation of sequence-specific DNA binding transcription factor activity	BP	1	5	0.302893	0.721277	comp16101_c0
GO:0043620	regulation of DNA-templated transcription in response to stress	BP	1	5	0.302893	0.721277	comp22766_c0
GO:0046135	pyrimidine nucleoside catabolic process	BP	1	5	0.302893	0.721277	comp23732_c0
GO:0048103	somatic stem cell division	BP	1	5	0.302893	0.721277	comp23847_c0
GO:0048564	photosystem I assembly	BP	1	5	0.302893	0.721277	comp14163_c0
GO:0048813	dendrite morphogenesis	BP	1	5	0.302893	0.721277	comp11930_c0
GO:0050688	regulation of defense response to virus	BP	1	5	0.302893	0.721277	comp11929_c0
GO:0051592	response to calcium ion	BP	1	5	0.302893	0.721277	comp18899_c0
GO:0060211	regulation of nuclear-transcribed mRNA poly(A) tail shortening	BP	1	5	0.302893	0.721277	comp7236_c0
GO:0061013	regulation of mRNA catabolic process	BP	1	5	0.302893	0.721277	comp7236_c0
GO:0071108	protein K48-linked deubiquitination	BP	1	5	0.302893	0.721277	comp16311_c0
GO:0072523	purine-containing compound catabolic process	BP	1	5	0.302893	0.721277	comp23732_c0
GO:0080050	regulation of seed development	BP	1	5	0.302893	0.721277	comp13665_c0
GO:1900151	regulation of nuclear-transcribed mRNA catabolic process, deadenylation-dependent decay	BP	1	5	0.302893	0.721277	comp7236_c0
GO:1901463	regulation of tetrapyrrole biosynthetic process	BP	1	5	0.302893	0.721277	comp17589_c0
GO:0051028	mRNA transport	BP	4	40	0.302553	0.721277	comp18211_c0;comp20849_c0;comp22661_c0;comp23632_c0
GO:0009737	response to abscisic acid	BP	22	279	0.301221	0.721277	comp14120_c1;comp15536_c0;comp16094_c0;comp16101_c0;comp16108_c0;comp16653_c1;comp17235_c0;comp19793_c0;comp19921_c0;comp22101_c0;comp22255_c0;comp22409_c0;comp22504_c0;comp22766_c0;comp23264_c0;comp23355_c0;comp23584_c1;comp23787_c0;comp23837_c0;comp24256_c0;comp5769_c0;comp8578_c0
GO:0044427	chromosomal part	CC	11	133	0.299782	0.63874	comp10885_c0;comp13158_c0;comp14239_c0;comp14954_c0;comp16388_c0;comp18985_c0;comp21008_c0;comp21236_c0;comp22461_c0;comp23412_c0;comp23827_c0
GO:0030126	COPI vesicle coat	CC	2	16	0.299616	0.63874	comp12381_c0;comp19787_c0
GO:0032153	cell division site	CC	2	16	0.299616	0.63874	comp13937_c1;comp16436_c0
GO:0098552	side of membrane	CC	2	16	0.299616	0.63874	comp21687_c0;comp22409_c0
GO:0000326	protein storage vacuole	CC	1	5	0.298096	0.63874	comp12242_c0
GO:0005771	multivesicular body	CC	1	5	0.298096	0.63874	comp17964_c1
GO:0005847	mRNA cleavage and polyadenylation specificity factor complex	CC	1	5	0.298096	0.63874	comp16159_c0
GO:0070603	SWI/SNF superfamily-type complex	CC	1	5	0.298096	0.63874	comp23412_c0
GO:0098573	intrinsic component of mitochondrial membrane	CC	1	5	0.298096	0.63874	comp19422_c0
GO:0051716	cellular response to stimulus	BP	101	1378	0.296794	0.721277	comp11369_c0;comp11540_c0;comp12519_c1;comp12565_c0;comp126414_c0;comp12832_c0;comp12845_c1;comp13046_c0;comp131245_c0;comp13665_c0;comp14098_c1;comp14120_c1;comp14239_c0;comp14389_c2;comp14954_c0;comp15182_c1;comp15366_c0;comp15536_c0;comp15683_c0;comp16094_c0;comp16108_c0;comp16288_c0;comp16552_c0;comp16663_c0;comp16937_c1;comp16994_c0;comp17235_c0;comp17589_c0;comp17598_c0;comp17964_c1;comp181…
GO:0048869	cellular developmental process	BP	36	470	0.296171	0.721277	comp11433_c0;comp11930_c0;comp14359_c0;comp14742_c0;comp15918_c0;comp16436_c0;comp16552_c0;comp17346_c0;comp18677_c0;comp19793_c0;comp20219_c0;comp20952_c0;comp21008_c0;comp21204_c1;comp21323_c2;comp21836_c0;comp22019_c0;comp22102_c0;comp22118_c0;comp22573_c0;comp22573_c1;comp22642_c0;comp23462_c0;comp23584_c1;comp23847_c0;comp23848_c1;comp24044_c0;comp24193_c0;comp24256_c0;comp24260_c0;comp5392_…
GO:0003883	CTP synthase activity	MF	1	5	0.291494	0.655431	comp3342_c0
GO:0003918	DNA topoisomerase type II (ATP-hydrolyzing) activity	MF	1	5	0.291494	0.655431	comp20256_c0
GO:0003973	(S)-2-hydroxy-acid oxidase activity	MF	1	5	0.291494	0.655431	comp12488_c1
GO:0003984	acetolactate synthase activity	MF	1	5	0.291494	0.655431	comp23896_c0
GO:0004435	phosphatidylinositol phospholipase C activity	MF	1	5	0.291494	0.655431	comp18781_c0
GO:0004455	ketol-acid reductoisomerase activity	MF	1	5	0.291494	0.655431	comp17285_c0
GO:0004475	mannose-1-phosphate guanylyltransferase activity	MF	1	5	0.291494	0.655431	comp21134_c0
GO:0004697	protein kinase C activity	MF	1	5	0.291494	0.655431	comp15536_c0
GO:0004698	calcium-dependent protein kinase C activity	MF	1	5	0.291494	0.655431	comp15536_c0
GO:0004775	succinate-CoA ligase (ADP-forming) activity	MF	1	5	0.291494	0.655431	comp21320_c0
GO:0008146	sulfotransferase activity	MF	1	5	0.291494	0.655431	comp19607_c0
GO:0009702	L-arabinokinase activity	MF	1	5	0.291494	0.655431	comp16136_c0
GO:0015271	outward rectifier potassium channel activity	MF	1	5	0.291494	0.655431	comp6653_c0
GO:0016872	intramolecular lyase activity	MF	1	5	0.291494	0.655431	comp21936_c0
GO:0032452	histone demethylase activity	MF	1	5	0.291494	0.655431	comp4882_c0
GO:0043014	alpha-tubulin binding	MF	1	5	0.291494	0.655431	comp24260_c0
GO:0045156	electron transporter, transferring electrons within the cyclic electron transport pathway of photosynthesis activity	MF	1	5	0.291494	0.655431	comp15863_c0
GO:0045437	uridine nucleosidase activity	MF	1	5	0.291494	0.655431	comp23732_c0
GO:0047100	glyceraldehyde-3-phosphate dehydrogenase (NADP+) (phosphorylating) activity	MF	1	5	0.291494	0.655431	comp24147_c0
GO:0047724	inosine nucleosidase activity	MF	1	5	0.291494	0.655431	comp23732_c0
GO:0048487	beta-tubulin binding	MF	1	5	0.291494	0.655431	comp24260_c0
GO:0050263	ribosylpyrimidine nucleosidase activity	MF	1	5	0.291494	0.655431	comp23732_c0
GO:0060090	binding, bridging	MF	1	5	0.291494	0.655431	comp20916_c0
GO:0061505	DNA topoisomerase II activity	MF	1	5	0.291494	0.655431	comp20256_c0
GO:0015077	monovalent inorganic cation transmembrane transporter activity	MF	16	205	0.290705	0.655431	comp13574_c3;comp160116_c0;comp16023_c0;comp16937_c1;comp19468_c0;comp20385_c0;comp20544_c0;comp20850_c1;comp21187_c0;comp21561_c0;comp21804_c0;comp22384_c0;comp23181_c0;comp23354_c0;comp23395_c0;comp6653_c0
GO:0006074	(1->3)-beta-D-glucan metabolic process	BP	3	27	0.289315	0.721277	comp21323_c2;comp22102_c0;comp9920_c1
GO:0006075	(1->3)-beta-D-glucan biosynthetic process	BP	3	27	0.289315	0.721277	comp21323_c2;comp22102_c0;comp9920_c1
GO:0006865	amino acid transport	BP	3	27	0.289315	0.721277	comp21150_c0;comp22208_c0;comp23324_c0
GO:0009744	response to sucrose	BP	3	27	0.289315	0.721277	comp20933_c0;comp24324_c0;comp5769_c0
GO:0034285	response to disaccharide	BP	3	27	0.289315	0.721277	comp20933_c0;comp24324_c0;comp5769_c0
GO:0001653	peptide receptor activity	MF	2	16	0.288984	0.655431	comp14850_c1;comp5769_c0
GO:0008601	protein phosphatase type 2A regulator activity	MF	2	16	0.288984	0.655431	comp14389_c2;comp21331_c0
GO:0016668	oxidoreductase activity, acting on a sulfur group of donors, NAD(P) as acceptor	MF	2	16	0.288984	0.655431	comp17589_c0;comp23614_c0
GO:0044550	secondary metabolite biosynthetic process	BP	7	77	0.287887	0.721277	comp13574_c3;comp19607_c0;comp21561_c0;comp23021_c0;comp23308_c0;comp23983_c0;comp7601_c0
GO:0015995	chlorophyll biosynthetic process	BP	4	39	0.286547	0.721277	comp17589_c0;comp21925_c0;comp22960_c0;comp23425_c0
GO:0016125	sterol metabolic process	BP	4	39	0.286547	0.721277	comp20735_c0;comp23501_c0;comp23506_c0;comp9558_c0
GO:0009881	photoreceptor activity	MF	3	28	0.285223	0.655431	comp21214_c0;comp21996_c0;comp23335_c0
GO:0016814	hydrolase activity, acting on carbon-nitrogen (but not peptide) bonds, in cyclic amidines	MF	3	28	0.285223	0.655431	comp14129_c0;comp20919_c0;comp54337_c0
GO:1901576	organic substance biosynthetic process	BP	241	3358	0.282699	0.721277	comp10088_c0;comp10131_c0;comp10233_c1;comp102443_c0;comp107193_c0;comp10885_c0;comp11433_c0;comp11540_c0;comp11656_c0;comp12058_c1;comp12397_c0;comp12565_c0;comp12755_c0;comp12784_c0;comp13158_c0;comp13574_c3;comp13665_c0;comp13754_c0;comp137714_c0;comp13981_c0;comp14033_c0;comp14068_c0;comp14070_c0;comp14162_c1;comp14194_c0;comp14239_c0;comp14359_c0;comp14954_c0;comp15387_c0;comp15562_c0;comp15…
GO:0006342	chromatin silencing	BP	2	15	0.280891	0.717953	comp18985_c0;comp21008_c0
GO:0006405	RNA export from nucleus	BP	2	15	0.280891	0.717953	comp22661_c0;comp23632_c0
GO:0009225	nucleotide-sugar metabolic process	BP	2	15	0.280891	0.717953	comp13278_c1;comp21134_c0
GO:0019321	pentose metabolic process	BP	2	15	0.280891	0.717953	comp17170_c0;comp23200_c0
GO:0048826	cotyledon morphogenesis	BP	2	15	0.280891	0.717953	comp19793_c0;comp8637_c0
GO:0000148	1,3-beta-D-glucan synthase complex	CC	3	27	0.279742	0.628163	comp21323_c2;comp22102_c0;comp9920_c1
GO:0019005	SCF ubiquitin ligase complex	CC	3	27	0.279742	0.628163	comp11540_c0;comp19589_c0;comp21214_c0
GO:0009888	tissue development	BP	25	316	0.279722	0.717953	comp12998_c4;comp13200_c0;comp14098_c1;comp14742_c0;comp15918_c0;comp17346_c0;comp19793_c0;comp20046_c1;comp21204_c1;comp21723_c0;comp22019_c0;comp22118_c0;comp22573_c1;comp22640_c0;comp23462_c0;comp23998_c0;comp24028_c0;comp24044_c0;comp24324_c0;comp24338_c0;comp5392_c1;comp5676_c0;comp5769_c0;comp59919_c0;comp8637_c0
GO:0072524	pyridine-containing compound metabolic process	BP	10	115	0.278524	0.717442	comp13981_c0;comp14174_c0;comp14799_c0;comp16214_c0;comp17689_c0;comp20933_c0;comp23200_c0;comp23493_c0;comp23507_c0;comp8754_c0
GO:0014070	response to organic cyclic compound	BP	15	181	0.278063	0.717186	comp12845_c1;comp131245_c0;comp13665_c0;comp14954_c0;comp16094_c0;comp16101_c0;comp18467_c0;comp21323_c2;comp21836_c0;comp22504_c0;comp23412_c0;comp23476_c0;comp23744_c0;comp23850_c0;comp23925_c0
GO:0005509	calcium ion binding	MF	17	217	0.277701	0.655431	comp10831_c1;comp13908_c0;comp15536_c0;comp16578_c0;comp17346_c0;comp18064_c0;comp18361_c0;comp18682_c0;comp18781_c0;comp18786_c0;comp19422_c0;comp19579_c0;comp20155_c0;comp21909_c0;comp22214_c0;comp23265_c0;comp9644_c0
GO:0048471	perinuclear region of cytoplasm	CC	4	39	0.275275	0.625624	comp11929_c0;comp23925_c0;comp24260_c0;comp7423_c0
GO:0000159	protein phosphatase type 2A complex	CC	2	15	0.273597	0.625603	comp14389_c2;comp21331_c0
GO:0009657	plastid organization	BP	6	63	0.273306	0.705834	comp12598_c0;comp18883_c0;comp19921_c0;comp20736_c0;comp22200_c0;comp24281_c0
GO:0051239	regulation of multicellular organismal process	BP	20	247	0.271833	0.702944	comp12832_c0;comp13665_c0;comp15918_c0;comp16288_c0;comp16983_c0;comp17598_c0;comp17790_c0;comp20916_c0;comp20952_c0;comp21008_c0;comp21204_c1;comp21723_c0;comp23462_c0;comp23632_c0;comp24044_c0;comp24324_c0;comp4882_c0;comp5676_c0;comp5769_c0;comp9920_c1
GO:0048598	embryonic morphogenesis	BP	4	38	0.27067	0.700848	comp19793_c0;comp21572_c0;comp24324_c0;comp8637_c0
GO:0033037	polysaccharide localization	BP	3	26	0.26989	0.699742	comp14120_c1;comp21323_c2;comp9920_c1
GO:0034599	cellular response to oxidative stress	BP	3	26	0.26989	0.699742	comp17589_c0;comp22766_c0;comp23507_c0
GO:0015267	channel activity	MF	10	119	0.268548	0.655431	comp11338_c1;comp16438_c0;comp16504_c0;comp16937_c1;comp20385_c0;comp21804_c0;comp22384_c0;comp23181_c0;comp6653_c0;comp8403_c0
GO:0022803	passive transmembrane transporter activity	MF	10	119	0.268548	0.655431	comp11338_c1;comp16438_c0;comp16504_c0;comp16937_c1;comp20385_c0;comp21804_c0;comp22384_c0;comp23181_c0;comp6653_c0;comp8403_c0
GO:0022838	substrate-specific channel activity	MF	10	119	0.268548	0.655431	comp11338_c1;comp16438_c0;comp16504_c0;comp16937_c1;comp20385_c0;comp21804_c0;comp22384_c0;comp23181_c0;comp6653_c0;comp8403_c0
GO:0043169	cation binding	MF	175	2518	0.267136	0.655431	comp10233_c1;comp10480_c0;comp10831_c1;comp10946_c1;comp11205_c0;comp11250_c0;comp11845_c0;comp118_c0;comp12217_c0;comp12711_c0;comp12762_c0;comp13251_c0;comp13294_c0;comp13665_c0;comp13908_c0;comp13954_c1;comp14129_c0;comp14162_c1;comp14216_c2;comp14270_c0;comp14819_c0;comp14954_c0;comp15182_c1;comp15366_c0;comp15536_c0;comp15562_c0;comp15600_c0;comp15781_c0;comp15918_c0;comp15948_c0;comp16149_c…
GO:0071395	cellular response to jasmonic acid stimulus	BP	5	50	0.266849	0.693668	comp13046_c0;comp20333_c0;comp22504_c0;comp22640_c0;comp80883_c0
GO:0000988	transcription factor activity, protein binding	MF	3	27	0.266699	0.655431	comp21161_c0;comp21836_c0;comp23412_c0
GO:0003843	1,3-beta-D-glucan synthase activity	MF	3	27	0.266699	0.655431	comp21323_c2;comp22102_c0;comp9920_c1
GO:0016884	carbon-nitrogen ligase activity, with glutamine as amido-N-donor	MF	3	27	0.266699	0.655431	comp12397_c0;comp24351_c0;comp9886_c0
GO:0019207	kinase regulator activity	MF	3	27	0.266699	0.655431	comp12845_c1;comp15261_c1;comp22628_c0
GO:0016624	oxidoreductase activity, acting on the aldehyde or oxo group of donors, disulfide as acceptor	MF	2	15	0.263622	0.655431	comp16119_c1;comp24354_c0
GO:0009986	cell surface	CC	3	26	0.260755	0.599897	comp106533_c0;comp14628_c0;comp22409_c0
GO:0071396	cellular response to lipid	BP	18	218	0.258238	0.672163	comp12845_c1;comp131245_c0;comp14120_c1;comp15536_c0;comp16108_c0;comp17235_c0;comp18467_c0;comp19589_c0;comp19793_c0;comp19921_c0;comp22101_c0;comp22255_c0;comp22766_c0;comp23264_c0;comp23355_c0;comp23412_c0;comp23837_c0;comp8578_c0
GO:0009059	macromolecule biosynthetic process	BP	169	2322	0.25773	0.671722	comp10088_c0;comp10131_c0;comp107193_c0;comp10885_c0;comp11433_c0;comp11540_c0;comp11656_c0;comp12058_c1;comp12565_c0;comp12755_c0;comp13158_c0;comp13665_c0;comp13754_c0;comp137714_c0;comp14033_c0;comp14068_c0;comp14239_c0;comp14359_c0;comp14954_c0;comp15387_c0;comp15562_c0;comp1566_c0;comp15781_c0;comp157931_c0;comp15893_c0;comp15918_c0;comp15949_c0;comp16094_c0;comp16101_c0;comp16159_c0;comp163…
GO:0042742	defense response to bacterium	BP	16	191	0.255499	0.666783	comp14120_c1;comp15863_c0;comp18467_c0;comp19580_c0;comp20635_c0;comp20698_c0;comp21323_c2;comp21529_c0;comp22214_c0;comp22255_c0;comp23057_c0;comp23414_c0;comp24146_c0;comp24152_c0;comp24324_c0;comp24326_c0
GO:0080001	mucilage extrusion from seed coat	BP	4	37	0.254955	0.666236	comp14359_c0;comp22573_c0;comp23110_c0;comp23182_c3
GO:0010020	chloroplast fission	BP	2	14	0.25432	0.665454	comp12598_c0;comp20736_c0
GO:0010044	response to aluminum ion	BP	2	14	0.25432	0.665454	comp16438_c0;comp16504_c0
GO:0010193	response to ozone	BP	2	14	0.25432	0.665454	comp11910_c0;comp23800_c0
GO:0016579	protein deubiquitination	BP	2	14	0.25432	0.665454	comp16311_c0;comp18211_c0
GO:0035195	gene silencing by miRNA	BP	2	14	0.25432	0.665454	comp13665_c0;comp18677_c0
GO:0042157	lipoprotein metabolic process	BP	2	14	0.25432	0.665454	comp106533_c0;comp21572_c0
GO:0070887	cellular response to chemical stimulus	BP	52	680	0.253603	0.665454	comp11369_c0;comp12565_c0;comp126414_c0;comp12845_c1;comp13046_c0;comp131245_c0;comp13665_c0;comp14120_c1;comp14954_c0;comp15536_c0;comp16108_c0;comp16552_c0;comp17235_c0;comp17589_c0;comp181750_c0;comp18467_c0;comp19285_c0;comp19589_c0;comp19793_c0;comp19921_c0;comp20219_c0;comp20333_c0;comp20372_c0;comp20635_c0;comp20916_c0;comp20933_c0;comp21005_c0;comp21150_c0;comp21323_c2;comp21573_c0;comp22…
GO:0006779	porphyrin-containing compound biosynthetic process	BP	5	49	0.253355	0.665454	comp17589_c0;comp21848_c0;comp21925_c0;comp22960_c0;comp23425_c0
GO:0048443	stamen development	BP	5	49	0.253355	0.665454	comp20952_c0;comp22642_c0;comp23632_c0;comp24264_c0;comp5769_c0
GO:0048466	androecium development	BP	5	49	0.253355	0.665454	comp20952_c0;comp22642_c0;comp23632_c0;comp24264_c0;comp5769_c0
GO:0016903	oxidoreductase activity, acting on the aldehyde or oxo group of donors	MF	6	64	0.252244	0.643308	comp16119_c1;comp22223_c0;comp22699_c0;comp23562_c0;comp24147_c0;comp24354_c0
GO:0031981	nuclear lumen	CC	40	524	0.251843	0.58297	comp10088_c0;comp13158_c0;comp13665_c0;comp13754_c0;comp14068_c0;comp14239_c0;comp14954_c0;comp15261_c1;comp15673_c0;comp157931_c0;comp16159_c0;comp16205_c1;comp16388_c0;comp16663_c0;comp16868_c0;comp17683_c0;comp18213_c0;comp18985_c0;comp19234_c0;comp19921_c0;comp19945_c0;comp20102_c0;comp20333_c0;comp20937_c0;comp21308_c0;comp21518_c0;comp22376_c0;comp22661_c0;comp22765_c0;comp22840_c0;comp2341…
GO:0006218	uridine catabolic process	BP	1	4	0.250716	0.664781	comp23732_c0
GO:0006273	lagging strand elongation	BP	1	4	0.250716	0.664781	comp14239_c0
GO:0006528	asparagine metabolic process	BP	1	4	0.250716	0.664781	comp12397_c0
GO:0006529	asparagine biosynthetic process	BP	1	4	0.250716	0.664781	comp12397_c0
GO:0006553	lysine metabolic process	BP	1	4	0.250716	0.664781	comp23051_c0
GO:0007263	nitric oxide mediated signal transduction	BP	1	4	0.250716	0.664781	comp21529_c0
GO:0009118	regulation of nucleoside metabolic process	BP	1	4	0.250716	0.664781	comp20933_c0
GO:0009647	skotomorphogenesis	BP	1	4	0.250716	0.664781	comp23032_c0
GO:0010086	embryonic root morphogenesis	BP	1	4	0.250716	0.664781	comp24324_c0
GO:0010185	regulation of cellular defense response	BP	1	4	0.250716	0.664781	comp22504_c0
GO:0010215	cellulose microfibril organization	BP	1	4	0.250716	0.664781	comp14628_c0
GO:0014706	striated muscle tissue development	BP	1	4	0.250716	0.664781	comp59919_c0
GO:0015740	C4-dicarboxylate transport	BP	1	4	0.250716	0.664781	comp16504_c0
GO:0030705	cytoskeleton-dependent intracellular transport	BP	1	4	0.250716	0.664781	comp19422_c0
GO:0031145	anaphase-promoting complex-dependent proteasomal ubiquitin-dependent protein catabolic process	BP	1	4	0.250716	0.664781	comp11540_c0
GO:0031441	negative regulation of mRNA 3'-end processing	BP	1	4	0.250716	0.664781	comp7236_c0
GO:0032435	negative regulation of proteasomal ubiquitin-dependent protein catabolic process	BP	1	4	0.250716	0.664781	comp9645_c0
GO:0032465	regulation of cytokinesis	BP	1	4	0.250716	0.664781	comp12598_c0
GO:0032968	positive regulation of transcription elongation from RNA polymerase II promoter	BP	1	4	0.250716	0.664781	comp19182_c0
GO:0034243	regulation of transcription elongation from RNA polymerase II promoter	BP	1	4	0.250716	0.664781	comp19182_c0
GO:0042177	negative regulation of protein catabolic process	BP	1	4	0.250716	0.664781	comp9645_c0
GO:0042732	D-xylose metabolic process	BP	1	4	0.250716	0.664781	comp23200_c0
GO:0043010	camera-type eye development	BP	1	4	0.250716	0.664781	comp23412_c0
GO:0045793	positive regulation of cell size	BP	1	4	0.250716	0.664781	comp23925_c0
GO:0045861	negative regulation of proteolysis	BP	1	4	0.250716	0.664781	comp9645_c0
GO:0046108	uridine metabolic process	BP	1	4	0.250716	0.664781	comp23732_c0
GO:0046133	pyrimidine ribonucleoside catabolic process	BP	1	4	0.250716	0.664781	comp23732_c0
GO:0046519	sphingoid metabolic process	BP	1	4	0.250716	0.664781	comp14162_c1
GO:0046520	sphingoid biosynthetic process	BP	1	4	0.250716	0.664781	comp14162_c1
GO:0047484	regulation of response to osmotic stress	BP	1	4	0.250716	0.664781	comp17235_c0
GO:0048441	petal development	BP	1	4	0.250716	0.664781	comp22642_c0
GO:0048465	corolla development	BP	1	4	0.250716	0.664781	comp22642_c0
GO:0048863	stem cell differentiation	BP	1	4	0.250716	0.664781	comp18677_c0
GO:0050686	negative regulation of mRNA processing	BP	1	4	0.250716	0.664781	comp7236_c0
GO:0051013	microtubule severing	BP	1	4	0.250716	0.664781	comp24260_c0
GO:0051014	actin filament severing	BP	1	4	0.250716	0.664781	comp23995_c0
GO:0051196	regulation of coenzyme metabolic process	BP	1	4	0.250716	0.664781	comp20933_c0
GO:0051245	negative regulation of cellular defense response	BP	1	4	0.250716	0.664781	comp22504_c0
GO:0055047	generative cell mitosis	BP	1	4	0.250716	0.664781	comp9920_c1
GO:0060212	negative regulation of nuclear-transcribed mRNA poly(A) tail shortening	BP	1	4	0.250716	0.664781	comp7236_c0
GO:0070726	cell wall assembly	BP	1	4	0.250716	0.664781	comp14628_c0
GO:0071216	cellular response to biotic stimulus	BP	1	4	0.250716	0.664781	comp21597_c0
GO:0071265	L-methionine biosynthetic process	BP	1	4	0.250716	0.664781	comp19772_c0
GO:0071668	plant-type cell wall assembly	BP	1	4	0.250716	0.664781	comp14628_c0
GO:0071786	endoplasmic reticulum tubular network organization	BP	1	4	0.250716	0.664781	comp21687_c0
GO:0098609	cell-cell adhesion	BP	1	4	0.250716	0.664781	comp23156_c0
GO:1900152	negative regulation of nuclear-transcribed mRNA catabolic process, deadenylation-dependent decay	BP	1	4	0.250716	0.664781	comp7236_c0
GO:1901292	nucleoside phosphate catabolic process	BP	1	4	0.250716	0.664781	comp20933_c0
GO:1901799	negative regulation of proteasomal protein catabolic process	BP	1	4	0.250716	0.664781	comp9645_c0
GO:1902369	negative regulation of RNA catabolic process	BP	1	4	0.250716	0.664781	comp7236_c0
GO:1902373	negative regulation of mRNA catabolic process	BP	1	4	0.250716	0.664781	comp7236_c0
GO:1903051	negative regulation of proteolysis involved in cellular protein catabolic process	BP	1	4	0.250716	0.664781	comp9645_c0
GO:1903312	negative regulation of mRNA metabolic process	BP	1	4	0.250716	0.664781	comp7236_c0
GO:1903363	negative regulation of cellular protein catabolic process	BP	1	4	0.250716	0.664781	comp9645_c0
GO:2000034	regulation of seed maturation	BP	1	4	0.250716	0.664781	comp13665_c0
GO:0008299	isoprenoid biosynthetic process	BP	9	99	0.250711	0.664781	comp102443_c0;comp16119_c1;comp18892_c0;comp20023_c0;comp20735_c0;comp20809_c0;comp21085_c0;comp23501_c0;comp24354_c0
GO:0002218	activation of innate immune response	BP	3	25	0.250621	0.664781	comp20635_c0;comp21323_c2;comp23414_c0
GO:0002253	activation of immune response	BP	3	25	0.250621	0.664781	comp20635_c0;comp21323_c2;comp23414_c0
GO:0009789	positive regulation of abscisic acid-activated signaling pathway	BP	3	25	0.250621	0.664781	comp14120_c1;comp17235_c0;comp19921_c0
GO:0031124	mRNA 3'-end processing	BP	3	25	0.250621	0.664781	comp16159_c0;comp22661_c0;comp7236_c0
GO:1901421	positive regulation of response to alcohol	BP	3	25	0.250621	0.664781	comp14120_c1;comp17235_c0;comp19921_c0
GO:0097306	cellular response to alcohol	BP	16	190	0.24889	0.664781	comp12845_c1;comp131245_c0;comp14120_c1;comp15536_c0;comp16108_c0;comp17235_c0;comp18467_c0;comp19793_c0;comp19921_c0;comp22101_c0;comp22255_c0;comp22766_c0;comp23264_c0;comp23355_c0;comp23837_c0;comp8578_c0
GO:1901681	sulfur compound binding	MF	3	26	0.248325	0.635444	comp12335_c1;comp14819_c0;comp23896_c0
GO:0042470	melanosome	CC	2	14	0.247533	0.576553	comp106533_c0;comp17522_c0
GO:0048770	pigment granule	CC	2	14	0.247533	0.576553	comp106533_c0;comp17522_c0
GO:0009346	citrate lyase complex	CC	1	4	0.246596	0.576553	comp21320_c0
GO:0009930	longitudinal side of cell surface	CC	1	4	0.246596	0.576553	comp14628_c0
GO:0030016	myofibril	CC	1	4	0.246596	0.576553	comp59919_c0
GO:0030140	trans-Golgi network transport vesicle	CC	1	4	0.246596	0.576553	comp20046_c1
GO:0051286	cell tip	CC	1	4	0.246596	0.576553	comp16436_c0
GO:0071458	integral component of cytoplasmic side of endoplasmic reticulum membrane	CC	1	4	0.246596	0.576553	comp21687_c0
GO:0071782	endoplasmic reticulum tubular network	CC	1	4	0.246596	0.576553	comp21687_c0
GO:0098554	cytoplasmic side of endoplasmic reticulum membrane	CC	1	4	0.246596	0.576553	comp21687_c0
GO:0098827	endoplasmic reticulum subcompartment	CC	1	4	0.246596	0.576553	comp21687_c0
GO:0031301	integral component of organelle membrane	CC	4	37	0.244523	0.576553	comp19422_c0;comp20736_c0;comp21687_c0;comp8778_c0
GO:2000026	regulation of multicellular organismal development	BP	19	229	0.244192	0.664781	comp12832_c0;comp13665_c0;comp15918_c0;comp16288_c0;comp16983_c0;comp17598_c0;comp17790_c0;comp20916_c0;comp20952_c0;comp21008_c0;comp21204_c1;comp21723_c0;comp23462_c0;comp23632_c0;comp24044_c0;comp24324_c0;comp4882_c0;comp5676_c0;comp5769_c0
GO:0000104	succinate dehydrogenase activity	MF	1	4	0.240933	0.618612	comp19569_c0
GO:0000170	sphingosine hydroxylase activity	MF	1	4	0.240933	0.618612	comp14162_c1
GO:0001671	ATPase activator activity	MF	1	4	0.240933	0.618612	comp24063_c0
GO:0004040	amidase activity	MF	1	4	0.240933	0.618612	comp9886_c0
GO:0004045	aminoacyl-tRNA hydrolase activity	MF	1	4	0.240933	0.618612	comp12293_c0
GO:0004066	asparagine synthase (glutamine-hydrolyzing) activity	MF	1	4	0.240933	0.618612	comp12397_c0
GO:0004075	biotin carboxylase activity	MF	1	4	0.240933	0.618612	comp24338_c0
GO:0004322	ferroxidase activity	MF	1	4	0.240933	0.618612	comp21290_c0
[truncated: 1,123 more rows]
