# Supplementary material for: Comparative Analysis of Salt Responsive MicroRNAs in Two Sweetpotato [Ipomoea batatas (L.) Lam.] Cultivars With Different Salt Stress Resistance
Source: Front Plant Sci. 2022 Jul 7;13:879819. doi: 10.3389/fpls.2022.879819 (PMC9302446; doi:10.3389/fpls.2022.879819)
Supplement: Supplementary file 1 [file Data_Sheet_1.ZIP › Table S1. Primer sequences used for qRT-PCR.xls]

## Sheet: Sheet1
Table S1. Primer sequences used for qRT-PCR.
miRNA name	Stem loop reverse transcriptase primers	MiRNA qRT-PCR Primers (5’ → 3’)	MiRNA qRT-PCR Primers (3’ → 5’)	Target gene name	Target gene primers (5’ → 3’)	Target gene primers (3’ → 5’)
nta-miR164a	GTCGTATCCAGTGCAGGGTCCGAGGTATTCGCACTGGATACGACTGCACG	TGGAGAAGCAGGGCACGTGCA	TCGGACCAGGCTTCATTC C	comp23998_c0 (NAC021)	CACCGGGGTTTAGGTTTCAT	ATTTGTGCGTAGTCCGGTTG
nta-miR169q	GTCGTATCCAGTGCAGGGTCCGAGGTATTCGCACTGGATACGACCCGGCA	CAGCCAAGGATGACTTGCCGG		comp17252_c0 (CRK1)	CTCAGTGGAAGCAGACCTTTCT	GGATGACTTAGAGCCTGAGCTG
				comp21435_c0 (NFYA2)	TGGCCAACCTCTGATATGTACC	CTTGCGGGATTTAGTCACTACG
				comp19842_c0 (NFYA9)	GCCATCCCTTAGAGACTGGACT	TCATTTGATCCAGATTGTGCAG
ptc-MIR6426b-p5_2ss1TC20GC	GTCGTATCCAGTGCAGGGTCCGAGGTATTCGCACTGGATACGACGGAGAA	CTTTTCTTCTTCTTCTTCTCC		comp22199_c0	TGGTGAACTCAGAAGGGAAAAA	CCTCTTCCAACCTCTTCAACCT
ptc-MIR6426b-p3_2ss16GA18AG	GTCGTATCCAGTGCAGGGTCCGAGGTATTCGCACTGGATACGACTCCCTT	GAAGAAGAAGAAGAAAAGGGA		comp19057_c0 (CRK3)	GAATTTTCCGTGCAGTCTTACG	TGAGAGGGGTGGCATTTAGATA
PC-5p-483610_46	GTCGTATCCAGTGCAGGGTCCGAGGTATTCGCACTGGATACGACGCTTGC	TAATCAACCCATGCAGCAAGC
stu-miR396-5p	GTCGTATCCAGTGCAGGGTCCGAGGTATTCGCACTGGATACGACAAGTTC	TTCCACAGCTTTCTTGAACTT
PC-3p-57325_401	GTCGTATCCAGTGCAGGGTCCGAGGTATTCGCACTGGATACGACAATAAA	AAGATGGGGTATTGCTCCTTTATT
PC-5p-457_16337	GTCGTATCCAGTGCAGGGTCCGAGGTATTCGCACTGGATACGACGCTTTC	GGGACTTGTGGTTAGGAAAGC
PC-3p-1207_6855	GTCGTATCCAGTGCAGGGTCCGAGGTATTCGCACTGGATACGACGTTCCC	GAGAAGCTCTTTTGGGGGAAC		comp18427_c0	CTTGGAAGGTGAAGGAGTTGTC	CATATCTGTTTTGCTGCTTTCG
PC-5p-205357_114	GTCGTATCCAGTGCAGGGTCCGAGGTATTCGCACTGGATACGACCTGCAT	TTTTATAATCAACCCATGCAG
PC-5p-32123_688	GTCGTATCCAGTGCAGGGTCCGAGGTATTCGCACTGGATACGACGTGCTC	GGGTCGGCATGAGAGCAC
ssl-miR171b_1ss21TA	GTCGTATCCAGTGCAGGGTCCGAGGTATTCGCACTGGATACGACTGTGAT	TTGAGCCGCGCCAATATCACA		comp22019_c0 (SCL22)	AAGGTCTTTTCCGAGGTCTCAC	AGAAGCAAAGGCGGTTATTTTC
PC-5p-848_9106				comp23417_c0 (RPL5)	AAAGCTTGAAATGGCTGAAGAG	GTCAATTCCACCATCTAGTGC
ARF		CTTTGCCAAGAAGGAGATGC	TCTTGTCCTGACCACCAACA
